# Supplementary material for: Identification of myoferlin as a mitochondria-associated membranes component required for calcium signaling in PDAC cell lines
Source: Cell Commun Signal. 2024 Feb 17;22:133. doi: 10.1186/s12964-024-01514-z (PMC10874564; doi:10.1186/s12964-024-01514-z)
Supplement: Supplementary file 2 — Additional file 2. [file 12964_2024_1514_MOESM2_ESM.tsv]

geneName	geneID	Description	MYOF	pVals
AHNAK	ENSG00000124942	AHNAK nucleoprotein	0.892	2.674e-08
EGFR	ENSG00000146648	epidermal growth factor receptor	0.873	3.582e-08
OSMR	ENSG00000145623	oncostatin M receptor	0.867	3.901e-08
ANXA1	ENSG00000135046	annexin A1	0.866	3.955e-08
EMP1	ENSG00000134531	epithelial membrane protein 1	0.858	4.408e-08
YAP1	ENSG00000137693	Yes associated protein 1	0.855	4.585e-08
CHST15	ENSG00000182022	carbohydrate sulfotransferase 15	0.854	4.645e-08
EHD2	ENSG00000024422	EH domain containing 2	0.854	4.645e-08
RUNX1	ENSG00000159216	runt related transcription factor 1	0.847	5.079e-08
TGFBR2	ENSG00000163513	transforming growth factor beta receptor 2	0.838	5.672e-08
NOTCH2	ENSG00000134250	notch 2	0.833	6.02e-08
ADGRE5	ENSG00000123146	adhesion G protein-coupled receptor E5	0.831	6.163e-08
ZFP36L1	ENSG00000185650	ZFP36 ring finger protein like 1	0.829	6.307e-08
FHL2	ENSG00000115641	four and a half LIM domains 2	0.827	6.455e-08
CNN2	ENSG00000064666	calponin 2	0.826	6.529e-08
TGM2	ENSG00000198959	transglutaminase 2	0.825	6.604e-08
SH3BP4	ENSG00000130147	SH3 domain binding protein 4	0.823	6.755e-08
AXL	ENSG00000167601	AXL receptor tyrosine kinase	0.82	6.987e-08
THBS1	ENSG00000137801	thrombospondin 1	0.82	6.987e-08
ZNF217	ENSG00000171940	zinc finger protein 217	0.82	6.987e-08
ELK3	ENSG00000111145	ELK3, ETS transcription factor	0.819	7.065e-08
DOCK5	ENSG00000147459	dedicator of cytokinesis 5	0.817	7.223e-08
HK2	ENSG00000159399	hexokinase 2	0.817	7.223e-08
FOXC1	ENSG00000054598	forkhead box C1	0.816	7.303e-08
IFI16	ENSG00000163565	interferon gamma inducible protein 16	0.815	7.384e-08
WWTR1	ENSG00000018408	WW domain containing transcription regulator 1	0.814	7.465e-08
ANO1	ENSG00000131620	anoctamin 1	0.812	7.63e-08
PLAU	ENSG00000122861	plasminogen activator, urokinase	0.811	7.713e-08
PLAUR	ENSG00000011422	plasminogen activator, urokinase receptor	0.811	7.713e-08
LATS2	ENSG00000150457	large tumor suppressor kinase 2	0.81	7.796e-08
FERMT1	ENSG00000101311	fermitin family member 1	0.808	7.966e-08
YBX3	ENSG00000060138	Y-box binding protein 3	0.807	8.051e-08
HSPG2	ENSG00000142798	heparan sulfate proteoglycan 2	0.805	8.224e-08
RASA3	ENSG00000185989	RAS p21 protein activator 3	0.805	8.224e-08
RASA3	ENSG00000280477	RAS p21 protein activator 3	0.805	8.224e-08
OSBPL1A	ENSG00000141447	oxysterol binding protein like 1A	0.804	8.311e-08
PTPN14	ENSG00000152104	protein tyrosine phosphatase, non-receptor type 14	0.8	8.667e-08
RBMS2	ENSG00000076067	RNA binding motif single stranded interacting protein 2	0.8	8.667e-08
GPRC5A	ENSG00000013588	G protein-coupled receptor class C group 5 member A	0.799	8.758e-08
THSD4	ENSG00000187720	thrombospondin type 1 domain containing 4	0.798	8.849e-08
ANXA2	ENSG00000182718	annexin A2	0.796	9.034e-08
SRPX2	ENSG00000102359	sushi repeat containing protein X-linked 2	0.796	9.034e-08
IL4R	ENSG00000077238	interleukin 4 receptor	0.794	9.221e-08
CARD6	ENSG00000132357	caspase recruitment domain family member 6	0.793	9.315e-08
PMEPA1	ENSG00000124225	prostate transmembrane protein, androgen induced 1	0.793	9.315e-08
ITGA2	ENSG00000164171	integrin subunit alpha 2	0.792	9.411e-08
LGALS3	ENSG00000131981	galectin 3	0.792	9.411e-08
IFITM3	ENSG00000142089	interferon induced transmembrane protein 3	0.791	9.507e-08
LITAF	ENSG00000189067	lipopolysaccharide induced TNF factor	0.79	9.603e-08
MSN	ENSG00000147065	moesin	0.787	9.898e-08
PLAT	ENSG00000104368	plasminogen activator, tissue type	0.787	9.898e-08
SLC38A1	ENSG00000111371	solute carrier family 38 member 1	0.785	1.01e-07
FOSL2	ENSG00000075426	FOS like 2, AP-1 transcription factor subunit	0.784	1.02e-07
REST	ENSG00000084093	RE1 silencing transcription factor	0.784	1.02e-07
SPRED1	ENSG00000166068	sprouty related EVH1 domain containing 1	0.784	1.02e-07
JAG1	ENSG00000101384	jagged 1	0.78	1.061e-07
MICAL2	ENSG00000133816	microtubule associated monooxygenase, calponin and LIM domain containing 2	0.779	1.071e-07
FRMD6	ENSG00000139926	FERM domain containing 6	0.778	1.082e-07
GPX8	ENSG00000164294	glutathione peroxidase 8 (putative)	0.778	1.082e-07
ADGRG6	ENSG00000112414	adhesion G protein-coupled receptor G6	0.777	1.092e-07
ARHGAP42	ENSG00000165895	Rho GTPase activating protein 42	0.777	1.092e-07
TGIF1	ENSG00000177426	TGFB induced factor homeobox 1	0.776	1.103e-07
DAB2	ENSG00000153071	DAB2, clathrin adaptor protein	0.775	1.114e-07
LGALS1	ENSG00000100097	galectin 1	0.774	1.125e-07
PPFIBP1	ENSG00000110841	PPFIA binding protein 1	0.773	1.136e-07
IFITM2	ENSG00000185201	interferon induced transmembrane protein 2	0.771	1.158e-07
NFIB	ENSG00000147862	nuclear factor I B	0.771	1.158e-07
SP100	ENSG00000067066	SP100 nuclear antigen	0.771	1.158e-07
TGFB2	ENSG00000092969	transforming growth factor beta 2	0.771	1.158e-07
PDGFC	ENSG00000145431	platelet derived growth factor C	0.769	1.18e-07
PTPN12	ENSG00000127947	protein tyrosine phosphatase, non-receptor type 12	0.767	1.203e-07
CCND1	ENSG00000110092	cyclin D1	0.766	1.214e-07
CYBRD1	ENSG00000071967	cytochrome b reductase 1	0.766	1.214e-07
BHLHE40	ENSG00000134107	basic helix-loop-helix family member e40	0.765	1.226e-07
MGLL	ENSG00000074416	monoglyceride lipase	0.765	1.226e-07
ATP11C	ENSG00000101974	ATPase phospholipid transporting 11C	0.761	1.273e-07
CD109	ENSG00000156535	CD109 molecule	0.761	1.273e-07
HNMT	ENSG00000150540	histamine N-methyltransferase	0.761	1.273e-07
SLC2A10	ENSG00000197496	solute carrier family 2 member 10	0.761	1.273e-07
NRP2	ENSG00000118257	neuropilin 2	0.76	1.285e-07
TGFBI	ENSG00000120708	transforming growth factor beta induced	0.759	1.297e-07
ALDH1A3	ENSG00000184254	aldehyde dehydrogenase 1 family member A3	0.758	1.309e-07
OXR1	ENSG00000164830	oxidation resistance 1	0.758	1.309e-07
ITGA5	ENSG00000161638	integrin subunit alpha 5	0.757	1.321e-07
CTSC	ENSG00000109861	cathepsin C	0.756	1.334e-07
CHST11	ENSG00000171310	carbohydrate sulfotransferase 11	0.755	1.346e-07
RASSF3	ENSG00000153179	Ras association domain family member 3	0.755	1.346e-07
AMOTL2	ENSG00000114019	angiomotin like 2	0.754	1.358e-07
NEK6	ENSG00000119408	NIMA related kinase 6	0.754	1.358e-07
ARAP2	ENSG00000047365	ArfGAP with RhoGAP domain, ankyrin repeat and PH domain 2	0.753	1.371e-07
NBPF14	ENSG00000270629	NBPF member 14	0.752	1.384e-07
PLEKHA2	ENSG00000169499	pleckstrin homology domain containing A2	0.752	1.384e-07
SYTL4	ENSG00000102362	synaptotagmin like 4	0.752	1.384e-07
RAI14	ENSG00000039560	retinoic acid induced 14	0.75	1.409e-07
SNAI2	ENSG00000019549	snail family transcriptional repressor 2	0.75	1.409e-07
SEMA3C	ENSG00000075223	semaphorin 3C	0.749	1.422e-07
TMEM63A	ENSG00000196187	transmembrane protein 63A	0.748	1.435e-07
APOBEC3C	ENSG00000244509	apolipoprotein B mRNA editing enzyme catalytic subunit 3C	0.747	1.448e-07
GJB2	ENSG00000165474	gap junction protein beta 2	0.747	1.448e-07
TANC1	ENSG00000115183	tetratricopeptide repeat, ankyrin repeat and coiled-coil containing 1	0.747	1.448e-07
CAV2	ENSG00000105971	caveolin 2	0.746	1.461e-07
RSU1	ENSG00000148484	Ras suppressor protein 1	0.744	1.488e-07
IL18	ENSG00000150782	interleukin 18	0.741	1.529e-07
PYGL	ENSG00000100504	glycogen phosphorylase L	0.741	1.529e-07
MYC	ENSG00000136997	MYC proto-oncogene, bHLH transcription factor	0.74	1.543e-07
UACA	ENSG00000137831	uveal autoantigen with coiled-coil domains and ankyrin repeats	0.74	1.543e-07
S100A16	ENSG00000188643	S100 calcium binding protein A16	0.737	1.585e-07
AHNAK2	ENSG00000185567	AHNAK nucleoprotein 2	0.736	1.599e-07
DTX4	ENSG00000110042	deltex E3 ubiquitin ligase 4	0.735	1.613e-07
OSBPL3	ENSG00000070882	oxysterol binding protein like 3	0.735	1.613e-07
TPM4	ENSG00000167460	tropomyosin 4	0.735	1.613e-07
ITGB4	ENSG00000132470	integrin subunit beta 4	0.734	1.627e-07
SP140L	ENSG00000185404	SP140 nuclear body protein like	0.734	1.627e-07
HRH1	ENSG00000196639	histamine receptor H1	0.732	1.656e-07
ACSL5	ENSG00000197142	acyl-CoA synthetase long chain family member 5	0.731	1.671e-07
MMP14	ENSG00000157227	matrix metallopeptidase 14	0.731	1.671e-07
HK1	ENSG00000156515	hexokinase 1	0.73	1.686e-07
TMEM173	ENSG00000184584	transmembrane protein 173	0.73	1.686e-07
PLBD1	ENSG00000121316	phospholipase B domain containing 1	0.729	1.701e-07
SERPINE1	ENSG00000106366	serpin family E member 1	0.729	1.701e-07
CAV1	ENSG00000105974	caveolin 1	0.728	1.716e-07
QKI	ENSG00000112531	QKI, KH domain containing RNA binding	0.728	1.716e-07
C2CD2	ENSG00000157617	C2 calcium dependent domain containing 2	0.727	1.731e-07
CASP1	ENSG00000137752	caspase 1	0.727	1.731e-07
GALNT5	ENSG00000136542	polypeptide N-acetylgalactosaminyltransferase 5	0.727	1.731e-07
ABLIM3	ENSG00000173210	actin binding LIM protein family member 3	0.726	1.746e-07
GAS6	ENSG00000183087	growth arrest specific 6	0.726	1.746e-07
LAMA3	ENSG00000053747	laminin subunit alpha 3	0.726	1.746e-07
PFKFB3	ENSG00000170525	6-phosphofructo-2-kinase/fructose-2,6-biphosphatase 3	0.726	1.746e-07
MYH9	ENSG00000100345	myosin heavy chain 9	0.725	1.761e-07
RBPMS	ENSG00000157110	RNA binding protein, mRNA processing factor	0.725	1.761e-07
TRIP6	ENSG00000087077	thyroid hormone receptor interactor 6	0.725	1.761e-07
VIM	ENSG00000026025	vimentin	0.725	1.761e-07
S100A13	ENSG00000189171	S100 calcium binding protein A13	0.723	1.792e-07
ARHGAP23	ENSG00000275832	Rho GTPase activating protein 23	0.722	1.808e-07
ARHGAP23	ENSG00000273780	Rho GTPase activating protein 23	0.722	1.808e-07
CRIM1	ENSG00000277354	cysteine rich transmembrane BMP regulator 1	0.721	1.824e-07
CRIM1	ENSG00000150938	cysteine rich transmembrane BMP regulator 1	0.721	1.824e-07
ITPRIP	ENSG00000148841	inositol 1,4,5-trisphosphate receptor interacting protein	0.721	1.824e-07
HIP1	ENSG00000127946	huntingtin interacting protein 1	0.72	1.84e-07
SAMD9L	ENSG00000177409	sterile alpha motif domain containing 9 like	0.72	1.84e-07
HOXB3	ENSG00000120093	homeobox B3	0.719	1.856e-07
MPZL2	ENSG00000149573	myelin protein zero like 2	0.718	1.872e-07
ARHGEF10	ENSG00000104728	Rho guanine nucleotide exchange factor 10	0.717	1.888e-07
ARHGEF10	ENSG00000274726	Rho guanine nucleotide exchange factor 10	0.717	1.888e-07
C3	ENSG00000125730	complement C3	0.717	1.888e-07
GLIPR1	ENSG00000139278	GLI pathogenesis related 1	0.717	1.888e-07
AJUBA	ENSG00000129474	ajuba LIM protein	0.716	1.904e-07
WWC2	ENSG00000151718	WW and C2 domain containing 2	0.716	1.904e-07
NRP1	ENSG00000099250	neuropilin 1	0.715	1.921e-07
ITPKB	ENSG00000143772	inositol-trisphosphate 3-kinase B	0.714	1.937e-07
PIEZO1	ENSG00000103335	piezo type mechanosensitive ion channel component 1	0.714	1.937e-07
PTGFRN	ENSG00000134247	prostaglandin F2 receptor inhibitor	0.714	1.937e-07
SLC44A2	ENSG00000129353	solute carrier family 44 member 2	0.714	1.937e-07
TNFRSF10B	ENSG00000120889	TNF receptor superfamily member 10b	0.714	1.937e-07
FLNA	ENSG00000196924	filamin A	0.713	1.954e-07
NTN4	ENSG00000074527	netrin 4	0.712	1.971e-07
TLR6	ENSG00000174130	toll like receptor 6	0.71	2.004e-07
OSBPL5	ENSG00000021762	oxysterol binding protein like 5	0.709	2.022e-07
PMP22	ENSG00000109099	peripheral myelin protein 22	0.709	2.022e-07
IL15RA	ENSG00000134470	interleukin 15 receptor subunit alpha	0.708	2.039e-07
COL12A1	ENSG00000111799	collagen type XII alpha 1 chain	0.706	2.074e-07
SLFN5	ENSG00000166750	schlafen family member 5	0.706	2.074e-07
STAT6	ENSG00000166888	signal transducer and activator of transcription 6	0.706	2.074e-07
TRIM38	ENSG00000112343	tripartite motif containing 38	0.705	2.091e-07
CFH	ENSG00000000971	complement factor H	0.704	2.109e-07
FAT1	ENSG00000083857	FAT atypical cadherin 1	0.704	2.109e-07
RUNX2	ENSG00000124813	runt related transcription factor 2	0.704	2.109e-07
LAMB2	ENSG00000172037	laminin subunit beta 2	0.703	2.127e-07
TNFRSF1A	ENSG00000067182	TNF receptor superfamily member 1A	0.703	2.127e-07
ATP8B1	ENSG00000081923	ATPase phospholipid transporting 8B1	0.702	2.145e-07
ENC1	ENSG00000171617	ectodermal-neural cortex 1	0.702	2.145e-07
ITGA6	ENSG00000091409	integrin subunit alpha 6	0.702	2.145e-07
MYL9	ENSG00000101335	myosin light chain 9	0.702	2.145e-07
TPM2	ENSG00000198467	tropomyosin 2	0.702	2.145e-07
NR2F2	ENSG00000185551	nuclear receptor subfamily 2 group F member 2	0.701	2.163e-07
CHSY1	ENSG00000131873	chondroitin sulfate synthase 1	0.7	2.181e-07
CAST	ENSG00000153113	calpastatin	0.699	2.2e-07
LGALS9	ENSG00000168961	galectin 9	0.698	2.218e-07
MYO1E	ENSG00000157483	myosin IE	0.698	2.218e-07
EPB41L2	ENSG00000079819	erythrocyte membrane protein band 4.1 like 2	0.697	2.237e-07
FAS	ENSG00000026103	Fas cell surface death receptor	0.697	2.237e-07
TLR3	ENSG00000164342	toll like receptor 3	0.697	2.237e-07
GULP1	ENSG00000144366	GULP PTB domain containing engulfment adaptor 1	0.696	2.256e-07
TLR4	ENSG00000136869	toll like receptor 4	0.695	2.275e-07
B4GALT1	ENSG00000086062	beta-1,4-galactosyltransferase 1	0.694	2.294e-07
PHLDA1	ENSG00000139289	pleckstrin homology like domain family A member 1	0.694	2.294e-07
CEACAM6	ENSG00000086548	carcinoembryonic antigen related cell adhesion molecule 6	0.692	2.332e-07
LHFPL2	ENSG00000145685	LHFPL tetraspan subfamily member 2	0.692	2.332e-07
PLA2R1	ENSG00000153246	phospholipase A2 receptor 1	0.692	2.332e-07
SHC1	ENSG00000160691	SHC adaptor protein 1	0.692	2.332e-07
CAPN2	ENSG00000162909	calpain 2	0.691	2.352e-07
LYN	ENSG00000254087	LYN proto-oncogene, Src family tyrosine kinase	0.691	2.352e-07
VCL	ENSG00000035403	vinculin	0.691	2.352e-07
BIRC3	ENSG00000023445	baculoviral IAP repeat containing 3	0.69	2.371e-07
CYTH3	ENSG00000008256	cytohesin 3	0.69	2.371e-07
IGF2BP2	ENSG00000073792	insulin like growth factor 2 mRNA binding protein 2	0.688	2.411e-07
ZYX	ENSG00000159840	zyxin	0.688	2.411e-07
ZYX	ENSG00000285443	zyxin	0.688	2.411e-07
AFAP1	ENSG00000196526	actin filament associated protein 1	0.687	2.431e-07
GBP3	ENSG00000117226	guanylate binding protein 3	0.687	2.431e-07
SH3D19	ENSG00000109686	SH3 domain containing 19	0.687	2.431e-07
AHR	ENSG00000106546	aryl hydrocarbon receptor	0.686	2.451e-07
CTSS	ENSG00000163131	cathepsin S	0.686	2.451e-07
LDHA	ENSG00000134333	lactate dehydrogenase A	0.686	2.451e-07
SVIL	ENSG00000197321	supervillin	0.686	2.451e-07
FGFRL1	ENSG00000127418	fibroblast growth factor receptor like 1	0.685	2.472e-07
TNFRSF1B	ENSG00000028137	TNF receptor superfamily member 1B	0.685	2.472e-07
FXYD5	ENSG00000089327	FXYD domain containing ion transport regulator 5	0.684	2.492e-07
TCF7L2	ENSG00000148737	transcription factor 7 like 2	0.684	2.492e-07
ARHGAP18	ENSG00000146376	Rho GTPase activating protein 18	0.683	2.513e-07
ARHGDIB	ENSG00000111348	Rho GDP dissociation inhibitor beta	0.683	2.513e-07
ECM1	ENSG00000143369	extracellular matrix protein 1	0.683	2.513e-07
FAM114A1	ENSG00000197712	family with sequence similarity 114 member A1	0.683	2.513e-07
SYTL2	ENSG00000137501	synaptotagmin like 2	0.683	2.513e-07
MEF2C	ENSG00000081189	myocyte enhancer factor 2C	0.682	2.533e-07
TPBG	ENSG00000146242	trophoblast glycoprotein	0.682	2.533e-07
TPBG	ENSG00000283085	trophoblast glycoprotein	0.682	2.533e-07
CYP1B1	ENSG00000138061	cytochrome P450 family 1 subfamily B member 1	0.681	2.554e-07
F2R	ENSG00000181104	coagulation factor II thrombin receptor	0.68	2.575e-07
IRAK3	ENSG00000090376	interleukin 1 receptor associated kinase 3	0.679	2.597e-07
MXRA5	ENSG00000101825	matrix remodeling associated 5	0.678	2.618e-07
STEAP1	ENSG00000164647	STEAP family member 1	0.678	2.618e-07
ZHX2	ENSG00000178764	zinc fingers and homeoboxes 2	0.678	2.618e-07
PARVA	ENSG00000197702	parvin alpha	0.677	2.639e-07
SERPINH1	ENSG00000149257	serpin family H member 1	0.676	2.661e-07
STOM	ENSG00000148175	stomatin	0.676	2.661e-07
SNTB1	ENSG00000172164	syntrophin beta 1	0.675	2.683e-07
ARHGAP21	ENSG00000107863	Rho GTPase activating protein 21	0.674	2.705e-07
CALD1	ENSG00000122786	caldesmon 1	0.674	2.705e-07
EXT1	ENSG00000182197	exostosin glycosyltransferase 1	0.674	2.705e-07
TXNIP	ENSG00000265972	thioredoxin interacting protein	0.674	2.705e-07
HDAC7	ENSG00000061273	histone deacetylase 7	0.673	2.727e-07
HOXB6	ENSG00000108511	homeobox B6	0.673	2.727e-07
METRNL	ENSG00000275031	meteorin like, glial cell differentiation regulator	0.673	2.727e-07
METRNL	ENSG00000176845	meteorin like, glial cell differentiation regulator	0.673	2.727e-07
SPRY2	ENSG00000136158	sprouty RTK signaling antagonist 2	0.673	2.727e-07
ACTN1	ENSG00000072110	actinin alpha 1	0.672	2.749e-07
CTSH	ENSG00000103811	cathepsin H	0.672	2.749e-07
DPYD	ENSG00000188641	dihydropyrimidine dehydrogenase	0.672	2.749e-07
SPATS2L	ENSG00000196141	spermatogenesis associated serine rich 2 like	0.672	2.749e-07
NNMT	ENSG00000166741	nicotinamide N-methyltransferase	0.671	2.772e-07
PTPRB	ENSG00000127329	protein tyrosine phosphatase, receptor type B	0.671	2.772e-07
EPS8	ENSG00000151491	epidermal growth factor receptor pathway substrate 8	0.67	2.794e-07
NCF2	ENSG00000116701	neutrophil cytosolic factor 2	0.669	2.817e-07
GABRE	ENSG00000102287	gamma-aminobutyric acid type A receptor epsilon subunit	0.668	2.84e-07
SPTBN1	ENSG00000115306	spectrin beta, non-erythrocytic 1	0.668	2.84e-07
PPP1R18	ENSG00000230341	protein phosphatase 1 regulatory subunit 18	0.667	2.863e-07
PPP1R18	ENSG00000234000	protein phosphatase 1 regulatory subunit 18	0.667	2.863e-07
PPP1R18	ENSG00000231247	protein phosphatase 1 regulatory subunit 18	0.667	2.863e-07
PPP1R18	ENSG00000225060	protein phosphatase 1 regulatory subunit 18	0.667	2.863e-07
PPP1R18	ENSG00000206485	protein phosphatase 1 regulatory subunit 18	0.667	2.863e-07
PPP1R18	ENSG00000146112	protein phosphatase 1 regulatory subunit 18	0.667	2.863e-07
PPP1R18	ENSG00000229998	protein phosphatase 1 regulatory subunit 18	0.667	2.863e-07
PPP1R18	ENSG00000236428	protein phosphatase 1 regulatory subunit 18	0.667	2.863e-07
RAB31	ENSG00000168461	RAB31, member RAS oncogene family	0.667	2.863e-07
S100A10	ENSG00000197747	S100 calcium binding protein A10	0.666	2.887e-07
VDR	ENSG00000111424	vitamin D receptor	0.666	2.887e-07
BAZ1A	ENSG00000198604	bromodomain adjacent to zinc finger domain 1A	0.665	2.91e-07
CRTAP	ENSG00000170275	cartilage associated protein	0.665	2.91e-07
GBP2	ENSG00000162645	guanylate binding protein 2	0.665	2.91e-07
HEG1	ENSG00000173706	heart development protein with EGF like domains 1	0.665	2.91e-07
HAS2	ENSG00000170961	hyaluronan synthase 2	0.664	2.934e-07
KDELR3	ENSG00000100196	KDEL endoplasmic reticulum protein retention receptor 3	0.664	2.934e-07
KLF2	ENSG00000127528	Kruppel like factor 2	0.664	2.934e-07
LTBP1	ENSG00000049323	latent transforming growth factor beta binding protein 1	0.664	2.934e-07
CASP8	ENSG00000064012	caspase 8	0.663	2.957e-07
HLA-DMA	ENSG00000243189	major histocompatibility complex, class II, DM alpha	0.663	2.957e-07
HLA-DMA	ENSG00000242685	major histocompatibility complex, class II, DM alpha	0.663	2.957e-07
HLA-DMA	ENSG00000204257	major histocompatibility complex, class II, DM alpha	0.663	2.957e-07
HLA-DMA	ENSG00000242361	major histocompatibility complex, class II, DM alpha	0.663	2.957e-07
HLA-DMA	ENSG00000243719	major histocompatibility complex, class II, DM alpha	0.663	2.957e-07
HLA-DMA	ENSG00000243215	major histocompatibility complex, class II, DM alpha	0.663	2.957e-07
HLA-DMA	ENSG00000241394	major histocompatibility complex, class II, DM alpha	0.663	2.957e-07
HLA-DMA	ENSG00000239463	major histocompatibility complex, class II, DM alpha	0.663	2.957e-07
LTBP2	ENSG00000119681	latent transforming growth factor beta binding protein 2	0.663	2.957e-07
SRGN	ENSG00000122862	serglycin	0.663	2.957e-07
DNMBP	ENSG00000107554	dynamin binding protein	0.661	3.005e-07
GATA6	ENSG00000141448	GATA binding protein 6	0.661	3.005e-07
IFI44	ENSG00000137965	interferon induced protein 44	0.661	3.005e-07
CD9	ENSG00000010278	CD9 molecule	0.659	3.054e-07
MAP3K5	ENSG00000197442	mitogen-activated protein kinase kinase kinase 5	0.659	3.054e-07
S100A11	ENSG00000163191	S100 calcium binding protein A11	0.659	3.054e-07
ADAM28	ENSG00000042980	ADAM metallopeptidase domain 28	0.658	3.079e-07
ARHGAP29	ENSG00000137962	Rho GTPase activating protein 29	0.658	3.079e-07
PPARG	ENSG00000132170	peroxisome proliferator activated receptor gamma	0.658	3.079e-07
CYP2S1	ENSG00000167600	cytochrome P450 family 2 subfamily S member 1	0.657	3.104e-07
HFE	ENSG00000010704	homeostatic iron regulator	0.655	3.154e-07
SOCS3	ENSG00000184557	suppressor of cytokine signaling 3	0.655	3.154e-07
TSPAN6	ENSG00000000003	tetraspanin 6	0.655	3.154e-07
HLA-DRB1	ENSG00000229074	major histocompatibility complex, class II, DR beta 1	0.654	3.179e-07
HLA-DRB1	ENSG00000196126	major histocompatibility complex, class II, DR beta 1	0.654	3.179e-07
HLA-DRB1	ENSG00000236884	major histocompatibility complex, class II, DR beta 1	0.654	3.179e-07
HLA-DRB1	ENSG00000206240	major histocompatibility complex, class II, DR beta 1	0.654	3.179e-07
HLA-DRB1	ENSG00000228080	major histocompatibility complex, class II, DR beta 1	0.654	3.179e-07
HLA-DRB1	ENSG00000206306	major histocompatibility complex, class II, DR beta 1	0.654	3.179e-07
SP110	ENSG00000135899	SP110 nuclear body protein	0.654	3.179e-07
EPHB4	ENSG00000196411	EPH receptor B4	0.653	3.205e-07
TGFB1I1	ENSG00000140682	transforming growth factor beta 1 induced transcript 1	0.653	3.205e-07
ADAM9	ENSG00000282230	ADAM metallopeptidase domain 9	0.652	3.231e-07
ADAM9	ENSG00000168615	ADAM metallopeptidase domain 9	0.652	3.231e-07
AKAP12	ENSG00000131016	A-kinase anchoring protein 12	0.652	3.231e-07
AREG	ENSG00000109321	amphiregulin	0.652	3.231e-07
NFIX	ENSG00000008441	nuclear factor I X	0.652	3.231e-07
CHST3	ENSG00000122863	carbohydrate sulfotransferase 3	0.651	3.257e-07
CREB3L1	ENSG00000157613	cAMP responsive element binding protein 3 like 1	0.651	3.257e-07
MAP4	ENSG00000047849	microtubule associated protein 4	0.651	3.257e-07
NFATC1	ENSG00000131196	nuclear factor of activated T cells 1	0.651	3.257e-07
HOXB5	ENSG00000120075	homeobox B5	0.65	3.283e-07
LAMA4	ENSG00000112769	laminin subunit alpha 4	0.65	3.283e-07
TAF4B	ENSG00000141384	TATA-box binding protein associated factor 4b	0.65	3.283e-07
GPC4	ENSG00000076716	glypican 4	0.649	3.309e-07
MSRB3	ENSG00000174099	methionine sulfoxide reductase B3	0.649	3.309e-07
RGS10	ENSG00000148908	regulator of G protein signaling 10	0.649	3.309e-07
EGLN3	ENSG00000129521	egl-9 family hypoxia inducible factor 3	0.648	3.336e-07
WWP1	ENSG00000123124	WW domain containing E3 ubiquitin protein ligase 1	0.648	3.336e-07
CDC42EP1	ENSG00000128283	CDC42 effector protein 1	0.647	3.362e-07
CMTM7	ENSG00000153551	CKLF like MARVEL transmembrane domain containing 7	0.647	3.362e-07
SH2D4A	ENSG00000104611	SH2 domain containing 4A	0.647	3.362e-07
SMIM3	ENSG00000256235	small integral membrane protein 3	0.647	3.362e-07
BMP4	ENSG00000125378	bone morphogenetic protein 4	0.646	3.389e-07
FHL3	ENSG00000183386	four and a half LIM domains 3	0.646	3.389e-07
UBASH3B	ENSG00000154127	ubiquitin associated and SH3 domain containing B	0.646	3.389e-07
IL1RN	ENSG00000136689	interleukin 1 receptor antagonist	0.645	3.416e-07
SMAD3	ENSG00000166949	SMAD family member 3	0.645	3.416e-07
TEAD2	ENSG00000074219	TEA domain transcription factor 2	0.645	3.416e-07
TM4SF1	ENSG00000169908	transmembrane 4 L six family member 1	0.645	3.416e-07
ABCC3	ENSG00000108846	ATP binding cassette subfamily C member 3	0.644	3.444e-07
CARD16	ENSG00000204397	caspase recruitment domain family member 16	0.644	3.444e-07
DAPP1	ENSG00000070190	dual adaptor of phosphotyrosine and 3-phosphoinositides 1	0.644	3.444e-07
UST	ENSG00000111962	uronyl 2-sulfotransferase	0.644	3.444e-07
FSCN1	ENSG00000075618	fascin actin-bundling protein 1	0.643	3.471e-07
GLI2	ENSG00000074047	GLI family zinc finger 2	0.643	3.471e-07
GSTP1	ENSG00000084207	glutathione S-transferase pi 1	0.643	3.471e-07
PTGS1	ENSG00000095303	prostaglandin-endoperoxide synthase 1	0.643	3.471e-07
DLC1	ENSG00000164741	DLC1 Rho GTPase activating protein	0.642	3.499e-07
DLC1	ENSG00000285265	DLC1 Rho GTPase activating protein	0.642	3.499e-07
FLNC	ENSG00000128591	filamin C	0.642	3.499e-07
APOL1	ENSG00000100342	apolipoprotein L1	0.641	3.527e-07
CD44	ENSG00000026508	CD44 molecule (Indian blood group)	0.641	3.527e-07
EFNB2	ENSG00000125266	ephrin B2	0.641	3.527e-07
PIP4K2A	ENSG00000150867	phosphatidylinositol-5-phosphate 4-kinase type 2 alpha	0.641	3.527e-07
RARG	ENSG00000172819	retinoic acid receptor gamma	0.641	3.527e-07
FRRS1	ENSG00000156869	ferric chelate reductase 1	0.64	3.555e-07
HTRA1	ENSG00000166033	HtrA serine peptidase 1	0.64	3.555e-07
MBOAT1	ENSG00000172197	membrane bound O-acyltransferase domain containing 1	0.64	3.555e-07
P3H2	ENSG00000090530	prolyl 3-hydroxylase 2	0.64	3.555e-07
ENG	ENSG00000106991	endoglin	0.639	3.583e-07
SLC1A3	ENSG00000079215	solute carrier family 1 member 3	0.639	3.583e-07
STRN	ENSG00000115808	striatin	0.639	3.583e-07
HLA-DRA	ENSG00000234794	major histocompatibility complex, class II, DR alpha	0.638	3.612e-07
HLA-DRA	ENSG00000226260	major histocompatibility complex, class II, DR alpha	0.638	3.612e-07
HLA-DRA	ENSG00000230726	major histocompatibility complex, class II, DR alpha	0.638	3.612e-07
HLA-DRA	ENSG00000227993	major histocompatibility complex, class II, DR alpha	0.638	3.612e-07
HLA-DRA	ENSG00000206308	major histocompatibility complex, class II, DR alpha	0.638	3.612e-07
HLA-DRA	ENSG00000228987	major histocompatibility complex, class II, DR alpha	0.638	3.612e-07
HLA-DRA	ENSG00000204287	major histocompatibility complex, class II, DR alpha	0.638	3.612e-07
PACS1	ENSG00000175115	phosphofurin acidic cluster sorting protein 1	0.638	3.612e-07
TMBIM1	ENSG00000135926	transmembrane BAX inhibitor motif containing 1	0.638	3.612e-07
ARHGEF2	ENSG00000116584	Rho/Rac guanine nucleotide exchange factor 2	0.637	3.641e-07
DHRS3	ENSG00000162496	dehydrogenase/reductase 3	0.637	3.641e-07
SDC1	ENSG00000115884	syndecan 1	0.637	3.641e-07
SRGAP1	ENSG00000196935	SLIT-ROBO Rho GTPase activating protein 1	0.637	3.641e-07
INPP4B	ENSG00000109452	inositol polyphosphate-4-phosphatase type II B	0.636	3.67e-07
NBPF10	ENSG00000271425	NBPF member 10	0.636	3.67e-07
OAF	ENSG00000184232	out at first homolog	0.636	3.67e-07
CRISPLD2	ENSG00000103196	cysteine rich secretory protein LCCL domain containing 2	0.635	3.699e-07
EFEMP1	ENSG00000115380	EGF containing fibulin extracellular matrix protein 1	0.635	3.699e-07
KLF6	ENSG00000067082	Kruppel like factor 6	0.635	3.699e-07
PICALM	ENSG00000073921	phosphatidylinositol binding clathrin assembly protein	0.635	3.699e-07
RHBDF1	ENSG00000007384	rhomboid 5 homolog 1	0.635	3.699e-07
TNC	ENSG00000041982	tenascin C	0.635	3.699e-07
TRIB2	ENSG00000071575	tribbles pseudokinase 2	0.635	3.699e-07
FOXL1	ENSG00000176678	forkhead box L1	0.634	3.728e-07
IGFBP4	ENSG00000141753	insulin like growth factor binding protein 4	0.634	3.728e-07
F3	ENSG00000117525	coagulation factor III, tissue factor	0.633	3.758e-07
LAMC1	ENSG00000135862	laminin subunit gamma 1	0.633	3.758e-07
CD55	ENSG00000196352	CD55 molecule (Cromer blood group)	0.632	3.788e-07
MLKL	ENSG00000168404	mixed lineage kinase domain like pseudokinase	0.632	3.788e-07
ANO6	ENSG00000177119	anoctamin 6	0.631	3.818e-07
CASP10	ENSG00000003400	caspase 10	0.631	3.818e-07
FNDC3B	ENSG00000075420	fibronectin type III domain containing 3B	0.631	3.818e-07
OAS2	ENSG00000111335	2'-5'-oligoadenylate synthetase 2	0.631	3.818e-07
PABPC1	ENSG00000070756	poly(A) binding protein cytoplasmic 1	0.631	3.818e-07
PCDH7	ENSG00000169851	protocadherin 7	0.631	3.818e-07
PODXL	ENSG00000128567	podocalyxin like	0.631	3.818e-07
MAML2	ENSG00000184384	mastermind like transcriptional coactivator 2	0.63	3.848e-07
TIMP2	ENSG00000035862	TIMP metallopeptidase inhibitor 2	0.63	3.848e-07
FLNB	ENSG00000136068	filamin B	0.629	3.878e-07
PHLDB1	ENSG00000019144	pleckstrin homology like domain family B member 1	0.628	3.909e-07
SOX9	ENSG00000125398	SRY-box 9	0.628	3.909e-07
DYSF	ENSG00000135636	dysferlin	0.627	3.94e-07
APOL3	ENSG00000128284	apolipoprotein L3	0.626	3.971e-07
FBLIM1	ENSG00000162458	filamin binding LIM protein 1	0.626	3.971e-07
ITGB6	ENSG00000115221	integrin subunit beta 6	0.626	3.971e-07
ABCC4	ENSG00000125257	ATP binding cassette subfamily C member 4	0.625	4.003e-07
COL4A5	ENSG00000188153	collagen type IV alpha 5 chain	0.625	4.003e-07
CTSE	ENSG00000196188	cathepsin E	0.625	4.003e-07
IFITM1	ENSG00000185885	interferon induced transmembrane protein 1	0.625	4.003e-07
ALDH3B1	ENSG00000006534	aldehyde dehydrogenase 3 family member B1	0.624	4.034e-07
PTAFR	ENSG00000169403	platelet activating factor receptor	0.624	4.034e-07
LYZ	ENSG00000090382	lysozyme	0.623	4.066e-07
RRAS	ENSG00000126458	RAS related	0.623	4.066e-07
TRIM34	ENSG00000258659	tripartite motif containing 34	0.623	4.066e-07
CEACAM5	ENSG00000105388	carcinoembryonic antigen related cell adhesion molecule 5	0.622	4.098e-07
PLEKHG1	ENSG00000120278	pleckstrin homology and RhoGEF domain containing G1	0.622	4.098e-07
ARHGAP26	ENSG00000145819	Rho GTPase activating protein 26	0.621	4.131e-07
LUZP1	ENSG00000169641	leucine zipper protein 1	0.621	4.131e-07
NOTCH1	ENSG00000148400	notch 1	0.621	4.131e-07
RASSF9	ENSG00000198774	Ras association domain family member 9	0.621	4.131e-07
NBPF19	ENSG00000271383	NBPF member 19	0.62	4.163e-07
SFXN3	ENSG00000107819	sideroflexin 3	0.62	4.163e-07
SLC15A3	ENSG00000110446	solute carrier family 15 member 3	0.62	4.163e-07
SLFN12	ENSG00000172123	schlafen family member 12	0.62	4.163e-07
NFIA	ENSG00000162599	nuclear factor I A	0.619	4.196e-07
CLEC2B	ENSG00000110852	C-type lectin domain family 2 member B	0.618	4.229e-07
HOXA3	ENSG00000105997	homeobox A3	0.618	4.229e-07
LRCH1	ENSG00000136141	leucine rich repeats and calponin homology domain containing 1	0.618	4.229e-07
FST	ENSG00000134363	follistatin	0.617	4.262e-07
MMP28	ENSG00000271447	matrix metallopeptidase 28	0.617	4.262e-07
MMP28	ENSG00000278843	matrix metallopeptidase 28	0.617	4.262e-07
TAOK3	ENSG00000135090	TAO kinase 3	0.617	4.262e-07
JDP2	ENSG00000140044	Jun dimerization protein 2	0.616	4.296e-07
LAPTM5	ENSG00000162511	lysosomal protein transmembrane 5	0.616	4.296e-07
RBMS1	ENSG00000153250	RNA binding motif single stranded interacting protein 1	0.616	4.296e-07
ARHGEF17	ENSG00000110237	Rho guanine nucleotide exchange factor 17	0.615	4.33e-07
DCBLD2	ENSG00000057019	discoidin, CUB and LCCL domain containing 2	0.614	4.364e-07
IFI27	ENSG00000275214	interferon alpha inducible protein 27	0.614	4.364e-07
IFI27	ENSG00000165949	interferon alpha inducible protein 27	0.614	4.364e-07
RIN3	ENSG00000100599	Ras and Rab interactor 3	0.614	4.364e-07
SAV1	ENSG00000151748	salvador family WW domain containing protein 1	0.614	4.364e-07
STK17B	ENSG00000081320	serine/threonine kinase 17b	0.614	4.364e-07
SWAP70	ENSG00000133789	switching B cell complex subunit SWAP70	0.613	4.398e-07
ATXN1	ENSG00000124788	ataxin 1	0.612	4.433e-07
DGKA	ENSG00000065357	diacylglycerol kinase alpha	0.612	4.433e-07
MN1	ENSG00000169184	MN1 proto-oncogene, transcriptional regulator	0.612	4.433e-07
HBEGF	ENSG00000113070	heparin binding EGF like growth factor	0.61	4.503e-07
HLA-DPA1	ENSG00000228163	major histocompatibility complex, class II, DP alpha 1	0.61	4.503e-07
HLA-DPA1	ENSG00000231389	major histocompatibility complex, class II, DP alpha 1	0.61	4.503e-07
HLA-DPA1	ENSG00000168384	major histocompatibility complex, class II, DP alpha 1	0.61	4.503e-07
HLA-DPA1	ENSG00000235844	major histocompatibility complex, class II, DP alpha 1	0.61	4.503e-07
HLA-DPA1	ENSG00000224103	major histocompatibility complex, class II, DP alpha 1	0.61	4.503e-07
HLA-DPA1	ENSG00000229685	major histocompatibility complex, class II, DP alpha 1	0.61	4.503e-07
HLA-DPA1	ENSG00000236177	major histocompatibility complex, class II, DP alpha 1	0.61	4.503e-07
HLA-DPA1	ENSG00000206291	major histocompatibility complex, class II, DP alpha 1	0.61	4.503e-07
MITF	ENSG00000187098	melanocyte inducing transcription factor	0.61	4.503e-07
PSTPIP2	ENSG00000152229	proline-serine-threonine phosphatase interacting protein 2	0.61	4.503e-07
TMEM123	ENSG00000152558	transmembrane protein 123	0.61	4.503e-07
DKK1	ENSG00000107984	dickkopf WNT signaling pathway inhibitor 1	0.609	4.538e-07
EPHA2	ENSG00000142627	EPH receptor A2	0.609	4.538e-07
ERBIN	ENSG00000112851	erbb2 interacting protein	0.609	4.538e-07
MDFI	ENSG00000112559	MyoD family inhibitor	0.609	4.538e-07
TMEM43	ENSG00000170876	transmembrane protein 43	0.609	4.538e-07
CD68	ENSG00000129226	CD68 molecule	0.608	4.574e-07
EMP3	ENSG00000142227	epithelial membrane protein 3	0.608	4.574e-07
AFAP1L2	ENSG00000169129	actin filament associated protein 1 like 2	0.607	4.61e-07
CAPN5	ENSG00000149260	calpain 5	0.607	4.61e-07
ITGB5	ENSG00000082781	integrin subunit beta 5	0.607	4.61e-07
MOCOS	ENSG00000075643	molybdenum cofactor sulfurase	0.607	4.61e-07
ATP2B4	ENSG00000058668	ATPase plasma membrane Ca2+ transporting 4	0.606	4.646e-07
ARAP3	ENSG00000120318	ArfGAP with RhoGAP domain, ankyrin repeat and PH domain 3	0.605	4.683e-07
SKAP2	ENSG00000005020	src kinase associated phosphoprotein 2	0.605	4.683e-07
BST2	ENSG00000130303	bone marrow stromal cell antigen 2	0.604	4.719e-07
MYO1C	ENSG00000197879	myosin IC	0.604	4.719e-07
SGK1	ENSG00000118515	serum/glucocorticoid regulated kinase 1	0.604	4.719e-07
TRIM5	ENSG00000132256	tripartite motif containing 5	0.604	4.719e-07
AKAP2	ENSG00000241978	A-kinase anchoring protein 2	0.603	4.756e-07
ITGAV	ENSG00000138448	integrin subunit alpha V	0.603	4.756e-07
NOTCH3	ENSG00000074181	notch 3	0.603	4.756e-07
PRDM1	ENSG00000057657	PR/SET domain 1	0.603	4.756e-07
SLC1A5	ENSG00000105281	solute carrier family 1 member 5	0.603	4.756e-07
UBE2E1	ENSG00000170142	ubiquitin conjugating enzyme E2 E1	0.603	4.756e-07
ARHGAP31	ENSG00000031081	Rho GTPase activating protein 31	0.602	4.794e-07
FSTL1	ENSG00000163430	follistatin like 1	0.602	4.794e-07
MUC1	ENSG00000185499	mucin 1, cell surface associated	0.602	4.794e-07
SSPN	ENSG00000123096	sarcospan	0.602	4.794e-07
ZNF311	ENSG00000169260	zinc finger protein 311	0.602	4.794e-07
ZNF311	ENSG00000235589	zinc finger protein 311	0.602	4.794e-07
ZNF311	ENSG00000235178	zinc finger protein 311	0.602	4.794e-07
ZNF311	ENSG00000223687	zinc finger protein 311	0.602	4.794e-07
ZNF311	ENSG00000197935	zinc finger protein 311	0.602	4.794e-07
ZNF311	ENSG00000225351	zinc finger protein 311	0.602	4.794e-07
ZNF311	ENSG00000233831	zinc finger protein 311	0.602	4.794e-07
C1S	ENSG00000182326	complement C1s	0.601	4.831e-07
PTPRG	ENSG00000144724	protein tyrosine phosphatase, receptor type G	0.601	4.831e-07
SFN	ENSG00000175793	stratifin	0.601	4.831e-07
VCAN	ENSG00000038427	versican	0.601	4.831e-07
COPZ2	ENSG00000005243	coatomer protein complex subunit zeta 2	0.6	4.869e-07
TEAD3	ENSG00000007866	TEA domain transcription factor 3	0.6	4.869e-07
CYB5R2	ENSG00000166394	cytochrome b5 reductase 2	0.599	4.907e-07
GALNT7	ENSG00000109586	polypeptide N-acetylgalactosaminyltransferase 7	0.599	4.907e-07
GBP1	ENSG00000117228	guanylate binding protein 1	0.599	4.907e-07
KCTD9	ENSG00000104756	potassium channel tetramerization domain containing 9	0.599	4.907e-07
TNFRSF10A	ENSG00000104689	TNF receptor superfamily member 10a	0.599	4.907e-07
CTSZ	ENSG00000101160	cathepsin Z	0.598	4.946e-07
RFTN1	ENSG00000131378	raftlin, lipid raft linker 1	0.598	4.946e-07
CSPG4	ENSG00000173546	chondroitin sulfate proteoglycan 4	0.596	5.024e-07
GFPT2	ENSG00000131459	glutamine-fructose-6-phosphate transaminase 2	0.596	5.024e-07
ITGB2	ENSG00000160255	integrin subunit beta 2	0.596	5.024e-07
ZNF438	ENSG00000183621	zinc finger protein 438	0.596	5.024e-07
BCL9L	ENSG00000186174	BCL9 like	0.595	5.063e-07
MMP19	ENSG00000123342	matrix metallopeptidase 19	0.595	5.063e-07
RIPK2	ENSG00000104312	receptor interacting serine/threonine kinase 2	0.595	5.063e-07
LMO7	ENSG00000136153	LIM domain 7	0.594	5.103e-07
LPAR1	ENSG00000198121	lysophosphatidic acid receptor 1	0.594	5.103e-07
PPIC	ENSG00000168938	peptidylprolyl isomerase C	0.594	5.103e-07
RARA	ENSG00000131759	retinoic acid receptor alpha	0.594	5.103e-07
ACOT9	ENSG00000123130	acyl-CoA thioesterase 9	0.593	5.143e-07
ANTXR2	ENSG00000163297	ANTXR cell adhesion molecule 2	0.593	5.143e-07
IL13RA1	ENSG00000131724	interleukin 13 receptor subunit alpha 1	0.593	5.143e-07
KRT7	ENSG00000135480	keratin 7	0.593	5.143e-07
ACTN4	ENSG00000130402	actinin alpha 4	0.592	5.183e-07
ACTN4	ENSG00000282844	actinin alpha 4	0.592	5.183e-07
GJB3	ENSG00000188910	gap junction protein beta 3	0.592	5.183e-07
MYL12A	ENSG00000101608	myosin light chain 12A	0.592	5.183e-07
PEA15	ENSG00000162734	proliferation and apoptosis adaptor protein 15	0.592	5.183e-07
TNS3	ENSG00000136205	tensin 3	0.592	5.183e-07
UBE2E2	ENSG00000182247	ubiquitin conjugating enzyme E2 E2	0.592	5.183e-07
NEXN	ENSG00000162614	nexilin F-actin binding protein	0.591	5.224e-07
C1R	ENSG00000159403	complement C1r	0.589	5.306e-07
CCDC71L	ENSG00000253276	coiled-coil domain containing 71 like	0.589	5.306e-07
FRMD4A	ENSG00000151474	FERM domain containing 4A	0.589	5.306e-07
LIMA1	ENSG00000050405	LIM domain and actin binding 1	0.589	5.306e-07
ANXA3	ENSG00000138772	annexin A3	0.588	5.347e-07
CASP4	ENSG00000196954	caspase 4	0.588	5.347e-07
CHSY3	ENSG00000198108	chondroitin sulfate synthase 3	0.588	5.347e-07
CPZ	ENSG00000109625	carboxypeptidase Z	0.588	5.347e-07
HES1	ENSG00000114315	hes family bHLH transcription factor 1	0.588	5.347e-07
ITPRIPL2	ENSG00000205730	ITPRIP like 2	0.588	5.347e-07
LPCAT2	ENSG00000087253	lysophosphatidylcholine acyltransferase 2	0.588	5.347e-07
FN1	ENSG00000115414	fibronectin 1	0.587	5.389e-07
LIF	ENSG00000128342	LIF, interleukin 6 family cytokine	0.587	5.389e-07
PLCD3	ENSG00000161714	phospholipase C delta 3	0.587	5.389e-07
RAC2	ENSG00000128340	Rac family small GTPase 2	0.587	5.389e-07
BACE2	ENSG00000182240	beta-secretase 2	0.586	5.431e-07
PDCD1LG2	ENSG00000197646	programmed cell death 1 ligand 2	0.586	5.431e-07
ACTB	ENSG00000075624	actin beta	0.585	5.474e-07
HEPH	ENSG00000089472	hephaestin	0.585	5.474e-07
FUT8	ENSG00000033170	fucosyltransferase 8	0.584	5.517e-07
LUM	ENSG00000139329	lumican	0.584	5.517e-07
NPAS2	ENSG00000170485	neuronal PAS domain protein 2	0.584	5.517e-07
CPED1	ENSG00000106034	cadherin like and PC-esterase domain containing 1	0.583	5.56e-07
KITLG	ENSG00000049130	KIT ligand	0.583	5.56e-07
MEGF6	ENSG00000162591	multiple EGF like domains 6	0.583	5.56e-07
SPTAN1	ENSG00000197694	spectrin alpha, non-erythrocytic 1	0.583	5.56e-07
ZNF469	ENSG00000225614	zinc finger protein 469	0.583	5.56e-07
CLCF1	ENSG00000175505	cardiotrophin like cytokine factor 1	0.582	5.603e-07
SMURF2	ENSG00000108854	SMAD specific E3 ubiquitin protein ligase 2	0.582	5.603e-07
AK4	ENSG00000162433	adenylate kinase 4	0.581	5.647e-07
C1QTNF1	ENSG00000173918	C1q and TNF related 1	0.581	5.647e-07
CSF1	ENSG00000184371	colony stimulating factor 1	0.581	5.647e-07
LRRFIP1	ENSG00000124831	LRR binding FLII interacting protein 1	0.581	5.647e-07
RHOD	ENSG00000173156	ras homolog family member D	0.581	5.647e-07
IL32	ENSG00000008517	interleukin 32	0.58	5.691e-07
VMP1	ENSG00000062716	vacuole membrane protein 1	0.58	5.691e-07
ABI3BP	ENSG00000154175	ABI family member 3 binding protein	0.579	5.736e-07
FZD2	ENSG00000180340	frizzled class receptor 2	0.579	5.736e-07
IL7R	ENSG00000168685	interleukin 7 receptor	0.579	5.736e-07
RNASE1	ENSG00000129538	ribonuclease A family member 1, pancreatic	0.579	5.736e-07
STEAP2	ENSG00000157214	STEAP2 metalloreductase	0.579	5.736e-07
TRAF5	ENSG00000082512	TNF receptor associated factor 5	0.579	5.736e-07
TRIM6	ENSG00000121236	tripartite motif containing 6	0.579	5.736e-07
COL6A3	ENSG00000163359	collagen type VI alpha 3 chain	0.578	5.781e-07
FBN1	ENSG00000166147	fibrillin 1	0.578	5.781e-07
MSX2	ENSG00000120149	msh homeobox 2	0.578	5.781e-07
S100A14	ENSG00000189334	S100 calcium binding protein A14	0.578	5.781e-07
CELSR1	ENSG00000075275	cadherin EGF LAG seven-pass G-type receptor 1	0.577	5.826e-07
DGKH	ENSG00000102780	diacylglycerol kinase eta	0.577	5.826e-07
ERBB2	ENSG00000141736	erb-b2 receptor tyrosine kinase 2	0.577	5.826e-07
SETD7	ENSG00000145391	SET domain containing 7, histone lysine methyltransferase	0.577	5.826e-07
STK17A	ENSG00000164543	serine/threonine kinase 17a	0.577	5.826e-07
ITGBL1	ENSG00000198542	integrin subunit beta like 1	0.576	5.871e-07
PRR5L	ENSG00000135362	proline rich 5 like	0.576	5.871e-07
GPRC5B	ENSG00000167191	G protein-coupled receptor class C group 5 member B	0.575	5.917e-07
KCNN4	ENSG00000104783	potassium calcium-activated channel subfamily N member 4	0.575	5.917e-07
KIAA1217	ENSG00000120549	KIAA1217	0.575	5.917e-07
ADA	ENSG00000196839	adenosine deaminase	0.574	5.964e-07
NES	ENSG00000132688	nestin	0.574	5.964e-07
PKP4	ENSG00000144283	plakophilin 4	0.574	5.964e-07
PPP3CA	ENSG00000138814	protein phosphatase 3 catalytic subunit alpha	0.574	5.964e-07
UPF2	ENSG00000151461	UPF2, regulator of nonsense mediated mRNA decay	0.574	5.964e-07
CDA	ENSG00000158825	cytidine deaminase	0.573	6.01e-07
CPNE8	ENSG00000139117	copine 8	0.573	6.01e-07
EVI2B	ENSG00000185862	ecotropic viral integration site 2B	0.573	6.01e-07
MLPH	ENSG00000115648	melanophilin	0.573	6.01e-07
PTPRE	ENSG00000132334	protein tyrosine phosphatase, receptor type E	0.573	6.01e-07
SEMA7A	ENSG00000138623	semaphorin 7A (John Milton Hagen blood group)	0.573	6.01e-07
SERINC5	ENSG00000164300	serine incorporator 5	0.573	6.01e-07
ANXA8	ENSG00000265190	annexin A8	0.572	6.057e-07
GPSM3	ENSG00000236697	G protein signaling modulator 3	0.572	6.057e-07
GPSM3	ENSG00000237052	G protein signaling modulator 3	0.572	6.057e-07
GPSM3	ENSG00000234508	G protein signaling modulator 3	0.572	6.057e-07
GPSM3	ENSG00000206314	G protein signaling modulator 3	0.572	6.057e-07
GPSM3	ENSG00000234243	G protein signaling modulator 3	0.572	6.057e-07
GPSM3	ENSG00000233490	G protein signaling modulator 3	0.572	6.057e-07
GPSM3	ENSG00000213654	G protein signaling modulator 3	0.572	6.057e-07
KLF5	ENSG00000102554	Kruppel like factor 5	0.572	6.057e-07
LAMC2	ENSG00000058085	laminin subunit gamma 2	0.572	6.057e-07
PRICKLE1	ENSG00000139174	prickle planar cell polarity protein 1	0.572	6.057e-07
TLR2	ENSG00000137462	toll like receptor 2	0.572	6.057e-07
TRIM16	ENSG00000221926	tripartite motif containing 16	0.572	6.057e-07
CSTA	ENSG00000121552	cystatin A	0.571	6.105e-07
FGD6	ENSG00000180263	FYVE, RhoGEF and PH domain containing 6	0.571	6.105e-07
PLS3	ENSG00000102024	plastin 3	0.571	6.105e-07
RASA1	ENSG00000145715	RAS p21 protein activator 1	0.571	6.105e-07
RND3	ENSG00000115963	Rho family GTPase 3	0.571	6.105e-07
SNX33	ENSG00000173548	sorting nexin 33	0.571	6.105e-07
COL17A1	ENSG00000065618	collagen type XVII alpha 1 chain	0.57	6.153e-07
DPYSL3	ENSG00000113657	dihydropyrimidinase like 3	0.57	6.153e-07
MILR1	ENSG00000271605	mast cell immunoglobulin like receptor 1	0.57	6.153e-07
SELPLG	ENSG00000110876	selectin P ligand	0.57	6.153e-07
ADAMTS9	ENSG00000163638	ADAM metallopeptidase with thrombospondin type 1 motif 9	0.569	6.201e-07
CCRL2	ENSG00000121797	C-C motif chemokine receptor like 2	0.569	6.201e-07
SCEL	ENSG00000136155	sciellin	0.569	6.201e-07
STEAP4	ENSG00000127954	STEAP4 metalloreductase	0.569	6.201e-07
TSKU	ENSG00000182704	tsukushi, small leucine rich proteoglycan	0.569	6.201e-07
TUBB6	ENSG00000176014	tubulin beta 6 class V	0.569	6.201e-07
ENAH	ENSG00000154380	ENAH, actin regulator	0.568	6.249e-07
IFIT2	ENSG00000119922	interferon induced protein with tetratricopeptide repeats 2	0.568	6.249e-07
IQGAP1	ENSG00000140575	IQ motif containing GTPase activating protein 1	0.568	6.249e-07
CBL	ENSG00000110395	Cbl proto-oncogene	0.567	6.298e-07
DDX60	ENSG00000137628	DExD/H-box helicase 60	0.567	6.298e-07
HLA-B	ENSG00000224608	major histocompatibility complex, class I, B	0.567	6.298e-07
HLA-B	ENSG00000234745	major histocompatibility complex, class I, B	0.567	6.298e-07
HLA-B	ENSG00000223532	major histocompatibility complex, class I, B	0.567	6.298e-07
HLA-B	ENSG00000232126	major histocompatibility complex, class I, B	0.567	6.298e-07
HLA-B	ENSG00000206450	major histocompatibility complex, class I, B	0.567	6.298e-07
HLA-B	ENSG00000228964	major histocompatibility complex, class I, B	0.567	6.298e-07
SLC16A4	ENSG00000168679	solute carrier family 16 member 4	0.567	6.298e-07
TRPV2	ENSG00000187688	transient receptor potential cation channel subfamily V member 2	0.567	6.298e-07
ZCCHC24	ENSG00000165424	zinc finger CCHC-type containing 24	0.567	6.298e-07
ALPK1	ENSG00000073331	alpha kinase 1	0.566	6.347e-07
EYA2	ENSG00000064655	EYA transcriptional coactivator and phosphatase 2	0.566	6.347e-07
FZD8	ENSG00000177283	frizzled class receptor 8	0.566	6.347e-07
IFIT3	ENSG00000119917	interferon induced protein with tetratricopeptide repeats 3	0.566	6.347e-07
LY6E	ENSG00000278032	lymphocyte antigen 6 family member E	0.566	6.347e-07
LY6E	ENSG00000160932	lymphocyte antigen 6 family member E	0.566	6.347e-07
ADAM19	ENSG00000135074	ADAM metallopeptidase domain 19	0.565	6.397e-07
AKAP13	ENSG00000170776	A-kinase anchoring protein 13	0.565	6.397e-07
FLVCR2	ENSG00000119686	feline leukemia virus subgroup C cellular receptor family member 2	0.565	6.397e-07
IGFBP3	ENSG00000146674	insulin like growth factor binding protein 3	0.565	6.397e-07
SLC22A3	ENSG00000146477	solute carrier family 22 member 3	0.565	6.397e-07
UBE2L6	ENSG00000156587	ubiquitin conjugating enzyme E2 L6	0.565	6.397e-07
NBL1	ENSG00000158747	NBL1, DAN family BMP antagonist	0.564	6.447e-07
PARP4	ENSG00000102699	poly(ADP-ribose) polymerase family member 4	0.564	6.447e-07
SAMD4A	ENSG00000020577	sterile alpha motif domain containing 4A	0.564	6.447e-07
BTN3A3	ENSG00000111801	butyrophilin subfamily 3 member A3	0.563	6.498e-07
GOLIM4	ENSG00000173905	golgi integral membrane protein 4	0.563	6.498e-07
MATN3	ENSG00000132031	matrilin 3	0.563	6.498e-07
NCOA7	ENSG00000111912	nuclear receptor coactivator 7	0.563	6.498e-07
PARP14	ENSG00000173193	poly(ADP-ribose) polymerase family member 14	0.563	6.498e-07
SCNN1A	ENSG00000111319	sodium channel epithelial 1 alpha subunit	0.563	6.498e-07
SH3RF2	ENSG00000156463	SH3 domain containing ring finger 2	0.563	6.498e-07
CD163L1	ENSG00000177675	CD163 molecule like 1	0.562	6.549e-07
ETV6	ENSG00000139083	ETS variant 6	0.562	6.549e-07
FEZ2	ENSG00000171055	fasciculation and elongation protein zeta 2	0.562	6.549e-07
P4HA1	ENSG00000122884	prolyl 4-hydroxylase subunit alpha 1	0.562	6.549e-07
SERPING1	ENSG00000149131	serpin family G member 1	0.562	6.549e-07
TLR1	ENSG00000174125	toll like receptor 1	0.562	6.549e-07
CTNND1	ENSG00000198561	catenin delta 1	0.561	6.6e-07
FOXQ1	ENSG00000164379	forkhead box Q1	0.561	6.6e-07
PLTP	ENSG00000100979	phospholipid transfer protein	0.561	6.6e-07
RHBDL2	ENSG00000158315	rhomboid like 2	0.561	6.6e-07
TFPI	ENSG00000003436	tissue factor pathway inhibitor	0.561	6.6e-07
TSPO	ENSG00000100300	translocator protein	0.561	6.6e-07
ATP10A	ENSG00000206190	ATPase phospholipid transporting 10A (putative)	0.56	6.652e-07
LOX	ENSG00000113083	lysyl oxidase	0.56	6.652e-07
RARB	ENSG00000077092	retinoic acid receptor beta	0.56	6.652e-07
SERPINB5	ENSG00000206075	serpin family B member 5	0.56	6.652e-07
SLC12A2	ENSG00000064651	solute carrier family 12 member 2	0.56	6.652e-07
EIF3A	ENSG00000107581	eukaryotic translation initiation factor 3 subunit A	0.559	6.704e-07
HOXA5	ENSG00000106004	homeobox A5	0.559	6.704e-07
LCN2	ENSG00000148346	lipocalin 2	0.559	6.704e-07
SLC2A3	ENSG00000059804	solute carrier family 2 member 3	0.559	6.704e-07
TNFSF15	ENSG00000181634	TNF superfamily member 15	0.559	6.704e-07
PTGES	ENSG00000148344	prostaglandin E synthase	0.558	6.756e-07
S100A4	ENSG00000196154	S100 calcium binding protein A4	0.558	6.756e-07
SHANK2	ENSG00000162105	SH3 and multiple ankyrin repeat domains 2	0.558	6.756e-07
BHLHE41	ENSG00000123095	basic helix-loop-helix family member e41	0.557	6.809e-07
CCDC50	ENSG00000152492	coiled-coil domain containing 50	0.557	6.809e-07
HOMER3	ENSG00000051128	homer scaffold protein 3	0.557	6.809e-07
KLF9	ENSG00000119138	Kruppel like factor 9	0.557	6.809e-07
SLC16A5	ENSG00000170190	solute carrier family 16 member 5	0.557	6.809e-07
SLPI	ENSG00000124107	secretory leukocyte peptidase inhibitor	0.557	6.809e-07
TM4SF18	ENSG00000163762	transmembrane 4 L six family member 18	0.557	6.809e-07
HLA-DPB1	ENSG00000223865	major histocompatibility complex, class II, DP beta 1	0.556	6.863e-07
HLA-DPB1	ENSG00000226826	major histocompatibility complex, class II, DP beta 1	0.556	6.863e-07
HLA-DPB1	ENSG00000215048	major histocompatibility complex, class II, DP beta 1	0.556	6.863e-07
HLA-DPB1	ENSG00000229295	major histocompatibility complex, class II, DP beta 1	0.556	6.863e-07
HLA-DPB1	ENSG00000230708	major histocompatibility complex, class II, DP beta 1	0.556	6.863e-07
HLA-DPB1	ENSG00000230763	major histocompatibility complex, class II, DP beta 1	0.556	6.863e-07
HLA-DPB1	ENSG00000237710	major histocompatibility complex, class II, DP beta 1	0.556	6.863e-07
HLA-DPB1	ENSG00000236693	major histocompatibility complex, class II, DP beta 1	0.556	6.863e-07
TINAGL1	ENSG00000142910	tubulointerstitial nephritis antigen like 1	0.556	6.863e-07
CPVL	ENSG00000106066	carboxypeptidase, vitellogenic like	0.555	6.916e-07
EHD4	ENSG00000103966	EH domain containing 4	0.555	6.916e-07
FGD5	ENSG00000154783	FYVE, RhoGEF and PH domain containing 5	0.555	6.916e-07
PAQR5	ENSG00000137819	progestin and adipoQ receptor family member 5	0.555	6.916e-07
PIK3CG	ENSG00000105851	phosphatidylinositol-4,5-bisphosphate 3-kinase catalytic subunit gamma	0.555	6.916e-07
PLEC	ENSG00000178209	plectin	0.555	6.916e-07
TAGLN	ENSG00000149591	transgelin	0.555	6.916e-07
DOCK11	ENSG00000147251	dedicator of cytokinesis 11	0.554	6.971e-07
GJA1	ENSG00000152661	gap junction protein alpha 1	0.554	6.971e-07
HLA-DMB	ENSG00000234154	major histocompatibility complex, class II, DM beta	0.554	6.971e-07
HLA-DMB	ENSG00000241674	major histocompatibility complex, class II, DM beta	0.554	6.971e-07
HLA-DMB	ENSG00000242092	major histocompatibility complex, class II, DM beta	0.554	6.971e-07
HLA-DMB	ENSG00000242386	major histocompatibility complex, class II, DM beta	0.554	6.971e-07
HLA-DMB	ENSG00000241296	major histocompatibility complex, class II, DM beta	0.554	6.971e-07
HLA-DMB	ENSG00000239329	major histocompatibility complex, class II, DM beta	0.554	6.971e-07
HLA-DMB	ENSG00000226264	major histocompatibility complex, class II, DM beta	0.554	6.971e-07
HLA-DMB	ENSG00000242574	major histocompatibility complex, class II, DM beta	0.554	6.971e-07
HOXA2	ENSG00000105996	homeobox A2	0.554	6.971e-07
L3MBTL3	ENSG00000198945	L3MBTL3, histone methyl-lysine binding protein	0.554	6.971e-07
MUC16	ENSG00000181143	mucin 16, cell surface associated	0.554	6.971e-07
NIN	ENSG00000100503	ninein	0.554	6.971e-07
PAK2	ENSG00000180370	p21 (RAC1) activated kinase 2	0.554	6.971e-07
PLPP3	ENSG00000162407	phospholipid phosphatase 3	0.554	6.971e-07
TMEM92	ENSG00000167105	transmembrane protein 92	0.554	6.971e-07
TNFAIP3	ENSG00000118503	TNF alpha induced protein 3	0.554	6.971e-07
VGLL3	ENSG00000206538	vestigial like family member 3	0.554	6.971e-07
FILIP1L	ENSG00000168386	filamin A interacting protein 1 like	0.553	7.025e-07
MERTK	ENSG00000153208	MER proto-oncogene, tyrosine kinase	0.553	7.025e-07
MOB3B	ENSG00000120162	MOB kinase activator 3B	0.553	7.025e-07
THBD	ENSG00000178726	thrombomodulin	0.553	7.025e-07
UNC13D	ENSG00000092929	unc-13 homolog D	0.553	7.025e-07
CCDC80	ENSG00000091986	coiled-coil domain containing 80	0.552	7.08e-07
COL1A1	ENSG00000108821	collagen type I alpha 1 chain	0.552	7.08e-07
FAM120A	ENSG00000048828	family with sequence similarity 120A	0.552	7.08e-07
PHF11	ENSG00000136147	PHD finger protein 11	0.552	7.08e-07
TRIM22	ENSG00000132274	tripartite motif containing 22	0.552	7.08e-07
TRPS1	ENSG00000104447	transcriptional repressor GATA binding 1	0.552	7.08e-07
ABCC1	ENSG00000103222	ATP binding cassette subfamily C member 1	0.551	7.136e-07
ABCC1	ENSG00000278183	ATP binding cassette subfamily C member 1	0.551	7.136e-07
ANTXR1	ENSG00000169604	ANTXR cell adhesion molecule 1	0.551	7.136e-07
INF2	ENSG00000203485	inverted formin, FH2 and WH2 domain containing	0.551	7.136e-07
RPL12	ENSG00000197958	ribosomal protein L12	0.551	7.136e-07
SYNC	ENSG00000162520	syncoilin, intermediate filament protein	0.551	7.136e-07
HOXB2	ENSG00000173917	homeobox B2	0.55	7.192e-07
LCP1	ENSG00000136167	lymphocyte cytosolic protein 1	0.55	7.192e-07
LIMS1	ENSG00000169756	LIM zinc finger domain containing 1	0.55	7.192e-07
MPRIP	ENSG00000133030	myosin phosphatase Rho interacting protein	0.55	7.192e-07
SULF2	ENSG00000196562	sulfatase 2	0.55	7.192e-07
TACSTD2	ENSG00000184292	tumor associated calcium signal transducer 2	0.55	7.192e-07
BAG3	ENSG00000151929	BCL2 associated athanogene 3	0.549	7.248e-07
BNIP2	ENSG00000140299	BCL2 interacting protein 2	0.549	7.248e-07
TMC5	ENSG00000103534	transmembrane channel like 5	0.549	7.248e-07
ZNF385A	ENSG00000161642	zinc finger protein 385A	0.549	7.248e-07
PID1	ENSG00000153823	phosphotyrosine interaction domain containing 1	0.548	7.305e-07
SLAMF7	ENSG00000026751	SLAM family member 7	0.548	7.305e-07
ANKRD50	ENSG00000151458	ankyrin repeat domain 50	0.547	7.363e-07
PYCARD	ENSG00000103490	PYD and CARD domain containing	0.547	7.363e-07
SP1	ENSG00000185591	Sp1 transcription factor	0.547	7.363e-07
USP53	ENSG00000145390	ubiquitin specific peptidase 53	0.547	7.363e-07
NET1	ENSG00000173848	neuroepithelial cell transforming 1	0.546	7.421e-07
PXDC1	ENSG00000168994	PX domain containing 1	0.546	7.421e-07
SLC43A3	ENSG00000134802	solute carrier family 43 member 3	0.546	7.421e-07
ACKR3	ENSG00000144476	atypical chemokine receptor 3	0.545	7.479e-07
ADAMTS1	ENSG00000154734	ADAM metallopeptidase with thrombospondin type 1 motif 1	0.545	7.479e-07
DOK5	ENSG00000101134	docking protein 5	0.545	7.479e-07
EFNA4	ENSG00000243364	ephrin A4	0.545	7.479e-07
LAMB3	ENSG00000196878	laminin subunit beta 3	0.545	7.479e-07
PRSS23	ENSG00000150687	serine protease 23	0.545	7.479e-07
HSPB1	ENSG00000106211	heat shock protein family B (small) member 1	0.544	7.538e-07
MXRA8	ENSG00000162576	matrix remodeling associated 8	0.544	7.538e-07
RHOC	ENSG00000155366	ras homolog family member C	0.544	7.538e-07
COL5A1	ENSG00000130635	collagen type V alpha 1 chain	0.543	7.597e-07
ERAP1	ENSG00000164307	endoplasmic reticulum aminopeptidase 1	0.543	7.597e-07
HOXA1	ENSG00000105991	homeobox A1	0.543	7.597e-07
PTHLH	ENSG00000087494	parathyroid hormone like hormone	0.543	7.597e-07
ANXA4	ENSG00000196975	annexin A4	0.542	7.657e-07
TNFAIP2	ENSG00000185215	TNF alpha induced protein 2	0.542	7.657e-07
TUBA1C	ENSG00000167553	tubulin alpha 1c	0.542	7.657e-07
POSTN	ENSG00000133110	periostin	0.541	7.717e-07
CAP2	ENSG00000112186	cyclase associated actin cytoskeleton regulatory protein 2	0.54	7.778e-07
MYLK	ENSG00000065534	myosin light chain kinase	0.54	7.778e-07
PPP1R13L	ENSG00000104881	protein phosphatase 1 regulatory subunit 13 like	0.54	7.778e-07
SLC9A1	ENSG00000090020	solute carrier family 9 member A1	0.54	7.778e-07
TRBC2	ENSG00000276849	T cell receptor beta constant 2	0.54	7.778e-07
TRBC2	ENSG00000211772	T cell receptor beta constant 2	0.54	7.778e-07
BCL10	ENSG00000142867	BCL10, immune signaling adaptor	0.539	7.839e-07
BCL3	ENSG00000069399	BCL3, transcription coactivator	0.539	7.839e-07
MALL	ENSG00000144063	mal, T cell differentiation protein like	0.539	7.839e-07
SYNPO	ENSG00000171992	synaptopodin	0.539	7.839e-07
CAPNS1	ENSG00000126247	calpain small subunit 1	0.538	7.901e-07
GAB1	ENSG00000109458	GRB2 associated binding protein 1	0.538	7.901e-07
HOXB4	ENSG00000182742	homeobox B4	0.538	7.901e-07
CA2	ENSG00000104267	carbonic anhydrase 2	0.537	7.963e-07
CAMKK2	ENSG00000110931	calcium/calmodulin dependent protein kinase kinase 2	0.537	7.963e-07
FAM13A	ENSG00000138640	family with sequence similarity 13 member A	0.537	7.963e-07
IL2RG	ENSG00000147168	interleukin 2 receptor subunit gamma	0.537	7.963e-07
MICB	ENSG00000231372	MHC class I polypeptide-related sequence B	0.537	7.963e-07
MICB	ENSG00000224378	MHC class I polypeptide-related sequence B	0.537	7.963e-07
MICB	ENSG00000234218	MHC class I polypeptide-related sequence B	0.537	7.963e-07
MICB	ENSG00000227772	MHC class I polypeptide-related sequence B	0.537	7.963e-07
MICB	ENSG00000238289	MHC class I polypeptide-related sequence B	0.537	7.963e-07
MICB	ENSG00000204516	MHC class I polypeptide-related sequence B	0.537	7.963e-07
MICB	ENSG00000206449	MHC class I polypeptide-related sequence B	0.537	7.963e-07
MICB	ENSG00000231179	MHC class I polypeptide-related sequence B	0.537	7.963e-07
NT5E	ENSG00000135318	5'-nucleotidase ecto	0.537	7.963e-07
PDGFRA	ENSG00000134853	platelet derived growth factor receptor alpha	0.537	7.963e-07
UBA7	ENSG00000182179	ubiquitin like modifier activating enzyme 7	0.537	7.963e-07
ACTA2	ENSG00000107796	actin, alpha 2, smooth muscle, aorta	0.536	8.026e-07
BNC2	ENSG00000173068	basonuclin 2	0.536	8.026e-07
CEMIP	ENSG00000103888	cell migration inducing hyaluronidase 1	0.536	8.026e-07
LDLRAD2	ENSG00000187942	low density lipoprotein receptor class A domain containing 2	0.536	8.026e-07
LRP1	ENSG00000123384	LDL receptor related protein 1	0.536	8.026e-07
RARRES3	ENSG00000133321	retinoic acid receptor responder 3	0.536	8.026e-07
RERG	ENSG00000134533	RAS like estrogen regulated growth inhibitor	0.536	8.026e-07
SH3RF3	ENSG00000172985	SH3 domain containing ring finger 3	0.536	8.026e-07
SKI	ENSG00000157933	SKI proto-oncogene	0.536	8.026e-07
TNFRSF10D	ENSG00000173530	TNF receptor superfamily member 10d	0.536	8.026e-07
TRIOBP	ENSG00000100106	TRIO and F-actin binding protein	0.536	8.026e-07
ADAMTSL4	ENSG00000143382	ADAMTS like 4	0.535	8.089e-07
FOXF1	ENSG00000103241	forkhead box F1	0.535	8.089e-07
GNG11	ENSG00000127920	G protein subunit gamma 11	0.535	8.089e-07
ICAM1	ENSG00000090339	intercellular adhesion molecule 1	0.535	8.089e-07
NID2	ENSG00000087303	nidogen 2	0.535	8.089e-07
RPL23	ENSG00000125691	ribosomal protein L23	0.535	8.089e-07
THBS2	ENSG00000186340	thrombospondin 2	0.535	8.089e-07
TMOD3	ENSG00000138594	tropomodulin 3	0.535	8.089e-07
FCHO2	ENSG00000157107	FCH domain only 2	0.534	8.153e-07
GATA3	ENSG00000107485	GATA binding protein 3	0.534	8.153e-07
GRHL2	ENSG00000083307	grainyhead like transcription factor 2	0.534	8.153e-07
KLK10	ENSG00000129451	kallikrein related peptidase 10	0.534	8.153e-07
SDC4	ENSG00000124145	syndecan 4	0.534	8.153e-07
VWA8	ENSG00000102763	von Willebrand factor A domain containing 8	0.534	8.153e-07
ANKRD1	ENSG00000148677	ankyrin repeat domain 1	0.533	8.217e-07
ANKRD22	ENSG00000152766	ankyrin repeat domain 22	0.533	8.217e-07
BMPR1B	ENSG00000138696	bone morphogenetic protein receptor type 1B	0.533	8.217e-07
EFEMP2	ENSG00000172638	EGF containing fibulin extracellular matrix protein 2	0.533	8.217e-07
HLA-DQB1	ENSG00000225824	major histocompatibility complex, class II, DQ beta 1	0.533	8.217e-07
HLA-DQB1	ENSG00000231939	major histocompatibility complex, class II, DQ beta 1	0.533	8.217e-07
HLA-DQB1	ENSG00000206237	major histocompatibility complex, class II, DQ beta 1	0.533	8.217e-07
HLA-DQB1	ENSG00000206302	major histocompatibility complex, class II, DQ beta 1	0.533	8.217e-07
HLA-DQB1	ENSG00000233209	major histocompatibility complex, class II, DQ beta 1	0.533	8.217e-07
HLA-DQB1	ENSG00000231286	major histocompatibility complex, class II, DQ beta 1	0.533	8.217e-07
HLA-DQB1	ENSG00000179344	major histocompatibility complex, class II, DQ beta 1	0.533	8.217e-07
ZFP36	ENSG00000128016	ZFP36 ring finger protein	0.533	8.217e-07
DCN	ENSG00000011465	decorin	0.532	8.282e-07
EHBP1	ENSG00000115504	EH domain binding protein 1	0.532	8.282e-07
NAMPT	ENSG00000105835	nicotinamide phosphoribosyltransferase	0.532	8.282e-07
CYBA	ENSG00000051523	cytochrome b-245 alpha chain	0.531	8.347e-07
GALNT6	ENSG00000139629	polypeptide N-acetylgalactosaminyltransferase 6	0.531	8.347e-07
SAA1	ENSG00000173432	serum amyloid A1	0.531	8.347e-07
MUC4	ENSG00000273822	mucin 4, cell surface associated	0.53	8.413e-07
MUC4	ENSG00000276613	mucin 4, cell surface associated	0.53	8.413e-07
MUC4	ENSG00000273984	mucin 4, cell surface associated	0.53	8.413e-07
MUC4	ENSG00000275164	mucin 4, cell surface associated	0.53	8.413e-07
MUC4	ENSG00000145113	mucin 4, cell surface associated	0.53	8.413e-07
MUC4	ENSG00000277585	mucin 4, cell surface associated	0.53	8.413e-07
MUC4	ENSG00000278303	mucin 4, cell surface associated	0.53	8.413e-07
MUC4	ENSG00000278468	mucin 4, cell surface associated	0.53	8.413e-07
RASAL2	ENSG00000075391	RAS protein activator like 2	0.53	8.413e-07
SNAP23	ENSG00000092531	synaptosome associated protein 23	0.53	8.413e-07
VSIG10L	ENSG00000186806	V-set and immunoglobulin domain containing 10 like	0.53	8.413e-07
ADD3	ENSG00000148700	adducin 3	0.529	8.48e-07
COL5A2	ENSG00000204262	collagen type V alpha 2 chain	0.529	8.48e-07
CPS1	ENSG00000021826	carbamoyl-phosphate synthase 1	0.529	8.48e-07
MUC3A	ENSG00000169894	mucin 3A, cell surface associated	0.529	8.48e-07
NUMB	ENSG00000133961	NUMB, endocytic adaptor protein	0.529	8.48e-07
SLC12A8	ENSG00000221955	solute carrier family 12 member 8	0.529	8.48e-07
ZNF521	ENSG00000198795	zinc finger protein 521	0.529	8.48e-07
ABCA1	ENSG00000165029	ATP binding cassette subfamily A member 1	0.528	8.547e-07
FAM45A	ENSG00000119979	family with sequence similarity 45 member A	0.528	8.547e-07
MYD88	ENSG00000172936	MYD88, innate immune signal transduction adaptor	0.528	8.547e-07
PLEK2	ENSG00000100558	pleckstrin 2	0.528	8.547e-07
GM2A	ENSG00000196743	GM2 ganglioside activator	0.527	8.614e-07
NFATC2	ENSG00000101096	nuclear factor of activated T cells 2	0.527	8.614e-07
SMAD6	ENSG00000137834	SMAD family member 6	0.527	8.614e-07
IGFBP6	ENSG00000167779	insulin like growth factor binding protein 6	0.526	8.683e-07
MAP3K1	ENSG00000095015	mitogen-activated protein kinase kinase kinase 1	0.526	8.683e-07
SDR16C5	ENSG00000170786	short chain dehydrogenase/reductase family 16C member 5	0.526	8.683e-07
CLDN1	ENSG00000163347	claudin 1	0.525	8.751e-07
ITGAM	ENSG00000169896	integrin subunit alpha M	0.525	8.751e-07
MGP	ENSG00000111341	matrix Gla protein	0.525	8.751e-07
CXCL5	ENSG00000163735	C-X-C motif chemokine ligand 5	0.524	8.821e-07
RAB13	ENSG00000143545	RAB13, member RAS oncogene family	0.524	8.821e-07
TPM1	ENSG00000140416	tropomyosin 1	0.524	8.821e-07
ZNF532	ENSG00000074657	zinc finger protein 532	0.524	8.821e-07
CYFIP1	ENSG00000273749	cytoplasmic FMR1 interacting protein 1	0.523	8.89e-07
CYFIP1	ENSG00000280618	cytoplasmic FMR1 interacting protein 1	0.523	8.89e-07
KCND2	ENSG00000184408	potassium voltage-gated channel subfamily D member 2	0.523	8.89e-07
PSORS1C1	ENSG00000233734	psoriasis susceptibility 1 candidate 1	0.523	8.89e-07
PSORS1C1	ENSG00000204540	psoriasis susceptibility 1 candidate 1	0.523	8.89e-07
PSORS1C1	ENSG00000235487	psoriasis susceptibility 1 candidate 1	0.523	8.89e-07
PSORS1C1	ENSG00000233439	psoriasis susceptibility 1 candidate 1	0.523	8.89e-07
PSORS1C1	ENSG00000231094	psoriasis susceptibility 1 candidate 1	0.523	8.89e-07
PSORS1C1	ENSG00000206458	psoriasis susceptibility 1 candidate 1	0.523	8.89e-07
SPECC1	ENSG00000128487	sperm antigen with calponin homology and coiled-coil domains 1	0.523	8.89e-07
WASF2	ENSG00000158195	WAS protein family member 2	0.523	8.89e-07
CUX1	ENSG00000257923	cut like homeobox 1	0.522	8.961e-07
MACF1	ENSG00000127603	microtubule-actin crosslinking factor 1	0.522	8.961e-07
PLOD1	ENSG00000083444	procollagen-lysine,2-oxoglutarate 5-dioxygenase 1	0.522	8.961e-07
ADGRF4	ENSG00000153294	adhesion G protein-coupled receptor F4	0.521	9.032e-07
CLIC4	ENSG00000169504	chloride intracellular channel 4	0.521	9.032e-07
FOXF2	ENSG00000137273	forkhead box F2	0.521	9.032e-07
GNPTAB	ENSG00000111670	N-acetylglucosamine-1-phosphate transferase subunits alpha and beta	0.521	9.032e-07
HSD11B1	ENSG00000117594	hydroxysteroid 11-beta dehydrogenase 1	0.521	9.032e-07
KRT17	ENSG00000128422	keratin 17	0.52	9.104e-07
NMI	ENSG00000123609	N-myc and STAT interactor	0.52	9.104e-07
PDLIM7	ENSG00000196923	PDZ and LIM domain 7	0.52	9.104e-07
PTPRK	ENSG00000152894	protein tyrosine phosphatase, receptor type K	0.52	9.104e-07
PTPRK	ENSG00000273993	protein tyrosine phosphatase, receptor type K	0.52	9.104e-07
TNKS1BP1	ENSG00000149115	tankyrase 1 binding protein 1	0.52	9.104e-07
TNS4	ENSG00000131746	tensin 4	0.52	9.104e-07
ABI1	ENSG00000136754	abl interactor 1	0.519	9.176e-07
CALU	ENSG00000128595	calumenin	0.519	9.176e-07
COL8A1	ENSG00000144810	collagen type VIII alpha 1 chain	0.519	9.176e-07
NFIC	ENSG00000141905	nuclear factor I C	0.519	9.176e-07
PCED1B	ENSG00000179715	PC-esterase domain containing 1B	0.519	9.176e-07
PDLIM1	ENSG00000107438	PDZ and LIM domain 1	0.519	9.176e-07
SLC25A30	ENSG00000174032	solute carrier family 25 member 30	0.519	9.176e-07
SLC29A3	ENSG00000198246	solute carrier family 29 member 3	0.519	9.176e-07
DSE	ENSG00000111817	dermatan sulfate epimerase	0.518	9.249e-07
FLI1	ENSG00000151702	Fli-1 proto-oncogene, ETS transcription factor	0.518	9.249e-07
OLFML2A	ENSG00000185585	olfactomedin like 2A	0.518	9.249e-07
CTTNBP2NL	ENSG00000143079	CTTNBP2 N-terminal like	0.517	9.322e-07
GAS7	ENSG00000007237	growth arrest specific 7	0.517	9.322e-07
KTN1	ENSG00000126777	kinectin 1	0.517	9.322e-07
LEF1	ENSG00000138795	lymphoid enhancer binding factor 1	0.517	9.322e-07
OSR1	ENSG00000143867	odd-skipped related transcription factor 1	0.517	9.322e-07
SVEP1	ENSG00000165124	sushi, von Willebrand factor type A, EGF and pentraxin domain containing 1	0.517	9.322e-07
TNFAIP6	ENSG00000123610	TNF alpha induced protein 6	0.517	9.322e-07
WIPF1	ENSG00000115935	WAS/WASL interacting protein family member 1	0.517	9.322e-07
BASP1	ENSG00000176788	brain abundant membrane attached signal protein 1	0.516	9.396e-07
LPAR5	ENSG00000184574	lysophosphatidic acid receptor 5	0.516	9.396e-07
RGS19	ENSG00000171700	regulator of G protein signaling 19	0.516	9.396e-07
S100P	ENSG00000163993	S100 calcium binding protein P	0.516	9.396e-07
CCR1	ENSG00000163823	C-C motif chemokine receptor 1	0.515	9.471e-07
DOCK9	ENSG00000088387	dedicator of cytokinesis 9	0.515	9.471e-07
FRMD3	ENSG00000172159	FERM domain containing 3	0.515	9.471e-07
H6PD	ENSG00000049239	hexose-6-phosphate dehydrogenase/glucose 1-dehydrogenase	0.515	9.471e-07
PROCR	ENSG00000101000	protein C receptor	0.515	9.471e-07
TCN1	ENSG00000134827	transcobalamin 1	0.515	9.471e-07
CAPG	ENSG00000042493	capping actin protein, gelsolin like	0.514	9.547e-07
IL1R1	ENSG00000115594	interleukin 1 receptor type 1	0.514	9.547e-07
PML	ENSG00000140464	promyelocytic leukemia	0.514	9.547e-07
SEC23A	ENSG00000100934	Sec23 homolog A, coat complex II component	0.514	9.547e-07
TAP2	ENSG00000204267	transporter 2, ATP binding cassette subfamily B member	0.514	9.547e-07
TAP2	ENSG00000206235	transporter 2, ATP binding cassette subfamily B member	0.514	9.547e-07
TAP2	ENSG00000232326	transporter 2, ATP binding cassette subfamily B member	0.514	9.547e-07
TAP2	ENSG00000237599	transporter 2, ATP binding cassette subfamily B member	0.514	9.547e-07
TAP2	ENSG00000206299	transporter 2, ATP binding cassette subfamily B member	0.514	9.547e-07
TAP2	ENSG00000225967	transporter 2, ATP binding cassette subfamily B member	0.514	9.547e-07
TAP2	ENSG00000228582	transporter 2, ATP binding cassette subfamily B member	0.514	9.547e-07
TAP2	ENSG00000223481	transporter 2, ATP binding cassette subfamily B member	0.514	9.547e-07
CD53	ENSG00000143119	CD53 molecule	0.513	9.623e-07
ESYT2	ENSG00000117868	extended synaptotagmin 2	0.513	9.623e-07
FMO4	ENSG00000076258	flavin containing monooxygenase 4	0.513	9.623e-07
MAP3K8	ENSG00000107968	mitogen-activated protein kinase kinase kinase 8	0.513	9.623e-07
NFKB1	ENSG00000109320	nuclear factor kappa B subunit 1	0.513	9.623e-07
CD74	ENSG00000019582	CD74 molecule	0.512	9.699e-07
EIF2S3	ENSG00000130741	eukaryotic translation initiation factor 2 subunit gamma	0.512	9.699e-07
IL6ST	ENSG00000134352	interleukin 6 signal transducer	0.512	9.699e-07
IRF2	ENSG00000168310	interferon regulatory factor 2	0.512	9.699e-07
LIFR	ENSG00000113594	LIF receptor alpha	0.512	9.699e-07
MGST1	ENSG00000008394	microsomal glutathione S-transferase 1	0.512	9.699e-07
MYEOV	ENSG00000172927	myeloma overexpressed	0.512	9.699e-07
P2RY2	ENSG00000175591	purinergic receptor P2Y2	0.512	9.699e-07
PROM2	ENSG00000155066	prominin 2	0.512	9.699e-07
RAB7B	ENSG00000276600	RAB7B, member RAS oncogene family	0.512	9.699e-07
SUGCT	ENSG00000175600	succinyl-CoA:glutarate-CoA transferase	0.512	9.699e-07
TRIP10	ENSG00000125733	thyroid hormone receptor interactor 10	0.512	9.699e-07
A4GALT	ENSG00000128274	alpha 1,4-galactosyltransferase (P blood group)	0.511	9.777e-07
BTN3A2	ENSG00000186470	butyrophilin subfamily 3 member A2	0.511	9.777e-07
FAM129A	ENSG00000135842	family with sequence similarity 129 member A	0.511	9.777e-07
RASSF2	ENSG00000101265	Ras association domain family member 2	0.511	9.777e-07
STK3	ENSG00000104375	serine/threonine kinase 3	0.511	9.777e-07
ATP11B	ENSG00000058063	ATPase phospholipid transporting 11B (putative)	0.51	9.855e-07
CTNNA1	ENSG00000044115	catenin alpha 1	0.51	9.855e-07
GRIN2D	ENSG00000105464	glutamate ionotropic receptor NMDA type subunit 2D	0.51	9.855e-07
KLK6	ENSG00000167755	kallikrein related peptidase 6	0.51	9.855e-07
SERPINB9	ENSG00000170542	serpin family B member 9	0.51	9.855e-07
ADCY7	ENSG00000121281	adenylate cyclase 7	0.509	9.933e-07
ADIRF	ENSG00000148671	adipogenesis regulatory factor	0.509	9.933e-07
ANXA2P2	ENSG00000231991	annexin A2 pseudogene 2	0.509	9.933e-07
CXCL16	ENSG00000161921	C-X-C motif chemokine ligand 16	0.509	9.933e-07
KIF7	ENSG00000166813	kinesin family member 7	0.509	9.933e-07
PAPPA	ENSG00000182752	pappalysin 1	0.509	9.933e-07
PRKG1	ENSG00000185532	protein kinase cGMP-dependent 1	0.509	9.933e-07
RYK	ENSG00000163785	receptor-like tyrosine kinase	0.509	9.933e-07
TMEM200B	ENSG00000253304	transmembrane protein 200B	0.509	9.933e-07
CXCR4	ENSG00000121966	C-X-C motif chemokine receptor 4	0.508	1.001e-06
FOSL1	ENSG00000175592	FOS like 1, AP-1 transcription factor subunit	0.508	1.001e-06
OLFML2B	ENSG00000162745	olfactomedin like 2B	0.508	1.001e-06
SLC25A37	ENSG00000147454	solute carrier family 25 member 37	0.508	1.001e-06
SPARC	ENSG00000113140	secreted protein acidic and cysteine rich	0.508	1.001e-06
ZFP36L2	ENSG00000152518	ZFP36 ring finger protein like 2	0.508	1.001e-06
ADAMTS12	ENSG00000281690	ADAM metallopeptidase with thrombospondin type 1 motif 12	0.507	1.009e-06
ADAMTS12	ENSG00000151388	ADAM metallopeptidase with thrombospondin type 1 motif 12	0.507	1.009e-06
BCAT1	ENSG00000060982	branched chain amino acid transaminase 1	0.507	1.009e-06
CLMN	ENSG00000165959	calmin	0.507	1.009e-06
KANK2	ENSG00000197256	KN motif and ankyrin repeat domains 2	0.507	1.009e-06
KRT6A	ENSG00000205420	keratin 6A	0.507	1.009e-06
RASA2	ENSG00000155903	RAS p21 protein activator 2	0.507	1.009e-06
SLC2A9	ENSG00000109667	solute carrier family 2 member 9	0.507	1.009e-06
ITSN1	ENSG00000205726	intersectin 1	0.506	1.017e-06
TTC27	ENSG00000018699	tetratricopeptide repeat domain 27	0.506	1.017e-06
BCL2A1	ENSG00000140379	BCL2 related protein A1	0.505	1.025e-06
SPSB1	ENSG00000171621	splA/ryanodine receptor domain and SOCS box containing 1	0.505	1.025e-06
ZNFX1	ENSG00000124201	zinc finger NFX1-type containing 1	0.505	1.025e-06
BDH2	ENSG00000164039	3-hydroxybutyrate dehydrogenase 2	0.504	1.034e-06
EIF2A	ENSG00000144895	eukaryotic translation initiation factor 2A	0.504	1.034e-06
VEGFC	ENSG00000150630	vascular endothelial growth factor C	0.504	1.034e-06
CPM	ENSG00000135678	carboxypeptidase M	0.503	1.042e-06
ETS1	ENSG00000134954	ETS proto-oncogene 1, transcription factor	0.503	1.042e-06
FMOD	ENSG00000122176	fibromodulin	0.503	1.042e-06
HIVEP2	ENSG00000010818	human immunodeficiency virus type I enhancer binding protein 2	0.503	1.042e-06
SLMAP	ENSG00000163681	sarcolemma associated protein	0.503	1.042e-06
TCF7L1	ENSG00000152284	transcription factor 7 like 1	0.503	1.042e-06
DHRS9	ENSG00000073737	dehydrogenase/reductase 9	0.502	1.05e-06
GMFG	ENSG00000130755	glia maturation factor gamma	0.502	1.05e-06
PQLC3	ENSG00000162976	PQ loop repeat containing 3	0.502	1.05e-06
VNN1	ENSG00000112299	vanin 1	0.502	1.05e-06
CAP1	ENSG00000131236	cyclase associated actin cytoskeleton regulatory protein 1	0.501	1.059e-06
NABP1	ENSG00000173559	nucleic acid binding protein 1	0.501	1.059e-06
OASL	ENSG00000135114	2'-5'-oligoadenylate synthetase like	0.501	1.059e-06
POF1B	ENSG00000124429	POF1B, actin binding protein	0.501	1.059e-06
TMPRSS4	ENSG00000137648	transmembrane serine protease 4	0.501	1.059e-06
COL1A2	ENSG00000164692	collagen type I alpha 2 chain	0.5	1.067e-06
HCLS1	ENSG00000180353	hematopoietic cell-specific Lyn substrate 1	0.5	1.067e-06
HTRA3	ENSG00000170801	HtrA serine peptidase 3	0.5	1.067e-06
LXN	ENSG00000079257	latexin	0.5	1.067e-06
NDUFA4	ENSG00000189043	NDUFA4, mitochondrial complex associated	0.5	1.067e-06
SRGAP2	ENSG00000266028	SLIT-ROBO Rho GTPase activating protein 2	0.5	1.067e-06
CMAHP	ENSG00000168405	cytidine monophospho-N-acetylneuraminic acid hydroxylase, pseudogene	0.499	1.076e-06
DNAJC13	ENSG00000138246	DnaJ heat shock protein family (Hsp40) member C13	0.499	1.076e-06
DOCK2	ENSG00000134516	dedicator of cytokinesis 2	0.499	1.076e-06
DUSP6	ENSG00000139318	dual specificity phosphatase 6	0.499	1.076e-06
EIF3E	ENSG00000104408	eukaryotic translation initiation factor 3 subunit E	0.499	1.076e-06
IL17RA	ENSG00000177663	interleukin 17 receptor A	0.499	1.076e-06
MUC5AC	ENSG00000215182	mucin 5AC, oligomeric mucus/gel-forming	0.499	1.076e-06
MUC5AC	ENSG00000283158	mucin 5AC, oligomeric mucus/gel-forming	0.499	1.076e-06
PDLIM5	ENSG00000163110	PDZ and LIM domain 5	0.499	1.076e-06
SNAI1	ENSG00000124216	snail family transcriptional repressor 1	0.499	1.076e-06
UGCG	ENSG00000148154	UDP-glucose ceramide glucosyltransferase	0.499	1.076e-06
AFAP1L1	ENSG00000157510	actin filament associated protein 1 like 1	0.498	1.084e-06
CRABP2	ENSG00000143320	cellular retinoic acid binding protein 2	0.498	1.084e-06
FKBP10	ENSG00000141756	FKBP prolyl isomerase 10	0.498	1.084e-06
HNRNPA1P33	ENSG00000213412	heterogeneous nuclear ribonucleoprotein A1 pseudogene 33	0.498	1.084e-06
KLF4	ENSG00000136826	Kruppel like factor 4	0.498	1.084e-06
MAPKAP1	ENSG00000119487	mitogen-activated protein kinase associated protein 1	0.498	1.084e-06
MYO9B	ENSG00000099331	myosin IXB	0.498	1.084e-06
PCSK6	ENSG00000140479	proprotein convertase subtilisin/kexin type 6	0.498	1.084e-06
PTGER4	ENSG00000171522	prostaglandin E receptor 4	0.498	1.084e-06
SPTLC2	ENSG00000100596	serine palmitoyltransferase long chain base subunit 2	0.498	1.084e-06
TJP1	ENSG00000277401	tight junction protein 1	0.498	1.084e-06
TJP1	ENSG00000104067	tight junction protein 1	0.498	1.084e-06
TSPAN18	ENSG00000157570	tetraspanin 18	0.498	1.084e-06
AOC3	ENSG00000131471	amine oxidase, copper containing 3	0.497	1.093e-06
IRS1	ENSG00000169047	insulin receptor substrate 1	0.497	1.093e-06
MAP4K4	ENSG00000071054	mitogen-activated protein kinase kinase kinase kinase 4	0.497	1.093e-06
MVP	ENSG00000013364	major vault protein	0.497	1.093e-06
NBPF26	ENSG00000273136	NBPF member 26	0.497	1.093e-06
S1PR1	ENSG00000170989	sphingosine-1-phosphate receptor 1	0.497	1.093e-06
TAX1BP1	ENSG00000106052	Tax1 binding protein 1	0.497	1.093e-06
VANGL1	ENSG00000173218	VANGL planar cell polarity protein 1	0.497	1.093e-06
B3GNT3	ENSG00000179913	UDP-GlcNAc:betaGal beta-1,3-N-acetylglucosaminyltransferase 3	0.496	1.102e-06
BICC1	ENSG00000122870	BicC family RNA binding protein 1	0.496	1.102e-06
EXOC1	ENSG00000090989	exocyst complex component 1	0.496	1.102e-06
PIK3CA	ENSG00000121879	phosphatidylinositol-4,5-bisphosphate 3-kinase catalytic subunit alpha	0.496	1.102e-06
SH3KBP1	ENSG00000147010	SH3 domain containing kinase binding protein 1	0.496	1.102e-06
TMEM106A	ENSG00000184988	transmembrane protein 106A	0.496	1.102e-06
TMEM154	ENSG00000170006	transmembrane protein 154	0.496	1.102e-06
WBP1L	ENSG00000166272	WW domain binding protein 1 like	0.496	1.102e-06
ANXA8L1	ENSG00000264230	annexin A8 like 1	0.495	1.111e-06
ARPC2	ENSG00000163466	actin related protein 2/3 complex subunit 2	0.495	1.111e-06
CALCRL	ENSG00000064989	calcitonin receptor like receptor	0.495	1.111e-06
CTSB	ENSG00000164733	cathepsin B	0.495	1.111e-06
MGAT5	ENSG00000152127	alpha-1,6-mannosylglycoprotein 6-beta-N-acetylglucosaminyltransferase	0.495	1.111e-06
PLPP1	ENSG00000067113	phospholipid phosphatase 1	0.495	1.111e-06
SUSD2	ENSG00000099994	sushi domain containing 2	0.495	1.111e-06
ANXA5	ENSG00000164111	annexin A5	0.494	1.12e-06
BATF	ENSG00000156127	basic leucine zipper ATF-like transcription factor	0.494	1.12e-06
CD58	ENSG00000116815	CD58 molecule	0.494	1.12e-06
CRYBG3	ENSG00000080200	crystallin beta-gamma domain containing 3	0.494	1.12e-06
CST1	ENSG00000170373	cystatin SN	0.494	1.12e-06
EVA1C	ENSG00000166979	eva-1 homolog C	0.494	1.12e-06
HIF1A	ENSG00000100644	hypoxia inducible factor 1 subunit alpha	0.494	1.12e-06
ICK	ENSG00000112144	intestinal cell kinase	0.494	1.12e-06
LRRC32	ENSG00000137507	leucine rich repeat containing 32	0.494	1.12e-06
PDLIM3	ENSG00000154553	PDZ and LIM domain 3	0.494	1.12e-06
POLE4	ENSG00000115350	DNA polymerase epsilon 4, accessory subunit	0.494	1.12e-06
PROSER2	ENSG00000148426	proline and serine rich 2	0.494	1.12e-06
SPRY1	ENSG00000164056	sprouty RTK signaling antagonist 1	0.494	1.12e-06
F2RL2	ENSG00000164220	coagulation factor II thrombin receptor like 2	0.493	1.129e-06
FGFR2	ENSG00000066468	fibroblast growth factor receptor 2	0.493	1.129e-06
HOXB7	ENSG00000260027	homeobox B7	0.493	1.129e-06
PLPP2	ENSG00000141934	phospholipid phosphatase 2	0.493	1.129e-06
SYTL3	ENSG00000164674	synaptotagmin like 3	0.493	1.129e-06
TRAM2	ENSG00000065308	translocation associated membrane protein 2	0.493	1.129e-06
CDH3	ENSG00000062038	cadherin 3	0.492	1.138e-06
FSTL3	ENSG00000070404	follistatin like 3	0.492	1.138e-06
FZD7	ENSG00000155760	frizzled class receptor 7	0.492	1.138e-06
NCEH1	ENSG00000144959	neutral cholesterol ester hydrolase 1	0.492	1.138e-06
PCDHGC3	ENSG00000240184	protocadherin gamma subfamily C, 3	0.492	1.138e-06
SCAF11	ENSG00000139218	SR-related CTD associated factor 11	0.492	1.138e-06
SH3PXD2B	ENSG00000174705	SH3 and PX domains 2B	0.492	1.138e-06
SLC7A7	ENSG00000155465	solute carrier family 7 member 7	0.492	1.138e-06
SRPX	ENSG00000101955	sushi repeat containing protein X-linked	0.492	1.138e-06
TBX3	ENSG00000135111	T-box 3	0.492	1.138e-06
APBB1IP	ENSG00000077420	amyloid beta precursor protein binding family B member 1 interacting protein	0.491	1.147e-06
CA12	ENSG00000074410	carbonic anhydrase 12	0.491	1.147e-06
CCNK	ENSG00000090061	cyclin K	0.491	1.147e-06
ERGIC1	ENSG00000113719	endoplasmic reticulum-golgi intermediate compartment 1	0.491	1.147e-06
KIAA1755	ENSG00000149633	KIAA1755	0.491	1.147e-06
KRT16	ENSG00000186832	keratin 16	0.491	1.147e-06
MFGE8	ENSG00000140545	milk fat globule-EGF factor 8 protein	0.491	1.147e-06
NACA	ENSG00000196531	nascent polypeptide associated complex subunit alpha	0.491	1.147e-06
COL16A1	ENSG00000084636	collagen type XVI alpha 1 chain	0.49	1.156e-06
MMP7	ENSG00000137673	matrix metallopeptidase 7	0.49	1.156e-06
NTAN1	ENSG00000275779	N-terminal asparagine amidase	0.49	1.156e-06
NTAN1	ENSG00000157045	N-terminal asparagine amidase	0.49	1.156e-06
TBC1D2	ENSG00000095383	TBC1 domain family member 2	0.49	1.156e-06
ATL3	ENSG00000184743	atlastin GTPase 3	0.489	1.166e-06
BCAS1	ENSG00000064787	breast carcinoma amplified sequence 1	0.489	1.166e-06
DTX3L	ENSG00000163840	deltex E3 ubiquitin ligase 3L	0.489	1.166e-06
ETV3	ENSG00000117036	ETS variant 3	0.489	1.166e-06
FBLN1	ENSG00000077942	fibulin 1	0.489	1.166e-06
IDE	ENSG00000119912	insulin degrading enzyme	0.489	1.166e-06
INPP5D	ENSG00000281614	inositol polyphosphate-5-phosphatase D	0.489	1.166e-06
INPP5D	ENSG00000168918	inositol polyphosphate-5-phosphatase D	0.489	1.166e-06
LTBP3	ENSG00000168056	latent transforming growth factor beta binding protein 3	0.489	1.166e-06
MAT2B	ENSG00000038274	methionine adenosyltransferase 2B	0.489	1.166e-06
MCTP1	ENSG00000175471	multiple C2 and transmembrane domain containing 1	0.489	1.166e-06
TCF12	ENSG00000140262	transcription factor 12	0.489	1.166e-06
VCAM1	ENSG00000162692	vascular cell adhesion molecule 1	0.489	1.166e-06
CEBPB	ENSG00000172216	CCAAT enhancer binding protein beta	0.488	1.175e-06
CLIP1	ENSG00000130779	CAP-Gly domain containing linker protein 1	0.488	1.175e-06
EDN1	ENSG00000078401	endothelin 1	0.488	1.175e-06
EGR1	ENSG00000120738	early growth response 1	0.488	1.175e-06
EVPL	ENSG00000167880	envoplakin	0.488	1.175e-06
IFI44L	ENSG00000137959	interferon induced protein 44 like	0.488	1.175e-06
LPP	ENSG00000145012	LIM domain containing preferred translocation partner in lipoma	0.488	1.175e-06
NCOA3	ENSG00000124151	nuclear receptor coactivator 3	0.488	1.175e-06
BGN	ENSG00000182492	biglycan	0.487	1.185e-06
GALK1	ENSG00000108479	galactokinase 1	0.487	1.185e-06
HOXA4	ENSG00000197576	homeobox A4	0.487	1.185e-06
PAG1	ENSG00000076641	phosphoprotein membrane anchor with glycosphingolipid microdomains 1	0.487	1.185e-06
RAC1	ENSG00000136238	Rac family small GTPase 1	0.487	1.185e-06
SERPINF1	ENSG00000282307	serpin family F member 1	0.487	1.185e-06
SERPINF1	ENSG00000132386	serpin family F member 1	0.487	1.185e-06
TRPV4	ENSG00000111199	transient receptor potential cation channel subfamily V member 4	0.487	1.185e-06
UGT1A10	ENSG00000242515	UDP glucuronosyltransferase family 1 member A10	0.487	1.185e-06
ANXA11	ENSG00000122359	annexin A11	0.486	1.194e-06
FAM20C	ENSG00000177706	FAM20C, golgi associated secretory pathway kinase	0.486	1.194e-06
FAM20C	ENSG00000281429	FAM20C, golgi associated secretory pathway kinase	0.486	1.194e-06
FAM20C	ENSG00000282147	FAM20C, golgi associated secretory pathway kinase	0.486	1.194e-06
LOXL2	ENSG00000134013	lysyl oxidase like 2	0.486	1.194e-06
TIMP1	ENSG00000102265	TIMP metallopeptidase inhibitor 1	0.486	1.194e-06
ZDHHC9	ENSG00000188706	zinc finger DHHC-type containing 9	0.486	1.194e-06
CFB	ENSG00000242335	complement factor B	0.485	1.204e-06
CFB	ENSG00000204359	complement factor B	0.485	1.204e-06
CFB	ENSG00000241253	complement factor B	0.485	1.204e-06
CFB	ENSG00000243649	complement factor B	0.485	1.204e-06
CFB	ENSG00000243570	complement factor B	0.485	1.204e-06
CFB	ENSG00000239754	complement factor B	0.485	1.204e-06
CFB	ENSG00000241534	complement factor B	0.485	1.204e-06
GPNMB	ENSG00000136235	glycoprotein nmb	0.485	1.204e-06
MCL1	ENSG00000143384	MCL1, BCL2 family apoptosis regulator	0.485	1.204e-06
NECTIN4	ENSG00000143217	nectin cell adhesion molecule 4	0.485	1.204e-06
SELL	ENSG00000188404	selectin L	0.485	1.204e-06
SLC16A14	ENSG00000163053	solute carrier family 16 member 14	0.485	1.204e-06
UTP20	ENSG00000120800	UTP20, small subunit processome component	0.485	1.204e-06
ADGRF5	ENSG00000069122	adhesion G protein-coupled receptor F5	0.484	1.214e-06
BMPR2	ENSG00000204217	bone morphogenetic protein receptor type 2	0.484	1.214e-06
CADPS2	ENSG00000081803	calcium dependent secretion activator 2	0.484	1.214e-06
CD4	ENSG00000010610	CD4 molecule	0.484	1.214e-06
ISM1	ENSG00000101230	isthmin 1	0.484	1.214e-06
OGFRL1	ENSG00000119900	opioid growth factor receptor like 1	0.484	1.214e-06
SH3BGRL3	ENSG00000142669	SH3 domain binding glutamate rich protein like 3	0.484	1.214e-06
SLC6A14	ENSG00000268104	solute carrier family 6 member 14	0.484	1.214e-06
TNFSF11	ENSG00000120659	TNF superfamily member 11	0.484	1.214e-06
TRAC	ENSG00000277734	T cell receptor alpha constant	0.484	1.214e-06
ALOX5AP	ENSG00000132965	arachidonate 5-lipoxygenase activating protein	0.483	1.224e-06
TPT1	ENSG00000133112	tumor protein, translationally-controlled 1	0.483	1.224e-06
COL6A1	ENSG00000142156	collagen type VI alpha 1 chain	0.482	1.234e-06
ELK4	ENSG00000158711	ELK4, ETS transcription factor	0.482	1.234e-06
PADI1	ENSG00000142623	peptidyl arginine deiminase 1	0.482	1.234e-06
PADI1	ENSG00000281459	peptidyl arginine deiminase 1	0.482	1.234e-06
CMTM3	ENSG00000140931	CKLF like MARVEL transmembrane domain containing 3	0.481	1.244e-06
HMOX1	ENSG00000100292	heme oxygenase 1	0.481	1.244e-06
NPR3	ENSG00000113389	natriuretic peptide receptor 3	0.481	1.244e-06
PSMB9	ENSG00000243958	proteasome subunit beta 9	0.481	1.244e-06
PSMB9	ENSG00000242711	proteasome subunit beta 9	0.481	1.244e-06
PSMB9	ENSG00000240508	proteasome subunit beta 9	0.481	1.244e-06
PSMB9	ENSG00000240118	proteasome subunit beta 9	0.481	1.244e-06
PSMB9	ENSG00000240065	proteasome subunit beta 9	0.481	1.244e-06
PSMB9	ENSG00000239836	proteasome subunit beta 9	0.481	1.244e-06
PSMB9	ENSG00000243594	proteasome subunit beta 9	0.481	1.244e-06
PSMB9	ENSG00000243067	proteasome subunit beta 9	0.481	1.244e-06
SH3TC2	ENSG00000169247	SH3 domain and tetratricopeptide repeats 2	0.481	1.244e-06
TRANK1	ENSG00000168016	tetratricopeptide repeat and ankyrin repeat containing 1	0.481	1.244e-06
ADGRF1	ENSG00000153292	adhesion G protein-coupled receptor F1	0.48	1.254e-06
BCL2L12	ENSG00000126453	BCL2 like 12	0.48	1.254e-06
DDX10	ENSG00000178105	DEAD-box helicase 10	0.48	1.254e-06
FCER1G	ENSG00000158869	Fc fragment of IgE receptor Ig	0.48	1.254e-06
NDRG2	ENSG00000165795	NDRG family member 2	0.48	1.254e-06
PAK1	ENSG00000149269	p21 (RAC1) activated kinase 1	0.48	1.254e-06
TEK	ENSG00000120156	TEK receptor tyrosine kinase	0.48	1.254e-06
TGFA	ENSG00000163235	transforming growth factor alpha	0.48	1.254e-06
ELF1	ENSG00000120690	E74 like ETS transcription factor 1	0.479	1.264e-06
GIMAP4	ENSG00000133574	GTPase, IMAP family member 4	0.479	1.264e-06
HAPLN3	ENSG00000140511	hyaluronan and proteoglycan link protein 3	0.479	1.264e-06
LIMK1	ENSG00000106683	LIM domain kinase 1	0.479	1.264e-06
PLA2G7	ENSG00000146070	phospholipase A2 group VII	0.479	1.264e-06
SCARA3	ENSG00000168077	scavenger receptor class A member 3	0.479	1.264e-06
TFF2	ENSG00000160181	trefoil factor 2	0.479	1.264e-06
TSPAN8	ENSG00000127324	tetraspanin 8	0.479	1.264e-06
ZEB2	ENSG00000169554	zinc finger E-box binding homeobox 2	0.479	1.264e-06
A2M	ENSG00000175899	alpha-2-macroglobulin	0.478	1.274e-06
CCDC69	ENSG00000198624	coiled-coil domain containing 69	0.478	1.274e-06
CCZ1	ENSG00000122674	CCZ1 homolog, vacuolar protein trafficking and biogenesis associated	0.478	1.274e-06
NID1	ENSG00000116962	nidogen 1	0.478	1.274e-06
PDIA5	ENSG00000065485	protein disulfide isomerase family A member 5	0.478	1.274e-06
PLCB2	ENSG00000137841	phospholipase C beta 2	0.478	1.274e-06
PTGIS	ENSG00000124212	prostaglandin I2 synthase	0.478	1.274e-06
ADSS	ENSG00000035687	adenylosuccinate synthase	0.477	1.285e-06
GGT5	ENSG00000099998	gamma-glutamyltransferase 5	0.477	1.285e-06
NAALADL2	ENSG00000177694	N-acetylated alpha-linked acidic dipeptidase like 2	0.477	1.285e-06
NAALADL2	ENSG00000284908	N-acetylated alpha-linked acidic dipeptidase like 2	0.477	1.285e-06
NDE1	ENSG00000275911	nudE neurodevelopment protein 1	0.477	1.285e-06
NDE1	ENSG00000072864	nudE neurodevelopment protein 1	0.477	1.285e-06
PDGFA	ENSG00000197461	platelet derived growth factor subunit A	0.477	1.285e-06
RPS11	ENSG00000142534	ribosomal protein S11	0.477	1.285e-06
TNS2	ENSG00000111077	tensin 2	0.477	1.285e-06
ZSWIM6	ENSG00000130449	zinc finger SWIM-type containing 6	0.477	1.285e-06
CDK6	ENSG00000105810	cyclin dependent kinase 6	0.476	1.295e-06
COL3A1	ENSG00000168542	collagen type III alpha 1 chain	0.476	1.295e-06
CPA3	ENSG00000163751	carboxypeptidase A3	0.476	1.295e-06
ETS2	ENSG00000157557	ETS proto-oncogene 2, transcription factor	0.476	1.295e-06
KPNA4	ENSG00000186432	karyopherin subunit alpha 4	0.476	1.295e-06
SLIT2	ENSG00000145147	slit guidance ligand 2	0.476	1.295e-06
TRIP12	ENSG00000153827	thyroid hormone receptor interactor 12	0.476	1.295e-06
VEPH1	ENSG00000197415	ventricular zone expressed PH domain containing 1	0.476	1.295e-06
CDH11	ENSG00000140937	cadherin 11	0.475	1.306e-06
GABRP	ENSG00000094755	gamma-aminobutyric acid type A receptor pi subunit	0.475	1.306e-06
MMP1	ENSG00000196611	matrix metallopeptidase 1	0.475	1.306e-06
PEAR1	ENSG00000187800	platelet endothelial aggregation receptor 1	0.475	1.306e-06
SAMD9	ENSG00000205413	sterile alpha motif domain containing 9	0.475	1.306e-06
SLC52A3	ENSG00000101276	solute carrier family 52 member 3	0.475	1.306e-06
GALNT10	ENSG00000164574	polypeptide N-acetylgalactosaminyltransferase 10	0.474	1.317e-06
HSPB8	ENSG00000152137	heat shock protein family B (small) member 8	0.474	1.317e-06
IL1RL1	ENSG00000115602	interleukin 1 receptor like 1	0.474	1.317e-06
LAD1	ENSG00000159166	ladinin 1	0.474	1.317e-06
PDGFB	ENSG00000100311	platelet derived growth factor subunit B	0.474	1.317e-06
PLCB3	ENSG00000149782	phospholipase C beta 3	0.474	1.317e-06
POC1B	ENSG00000139323	POC1 centriolar protein B	0.474	1.317e-06
ADAM10	ENSG00000137845	ADAM metallopeptidase domain 10	0.473	1.327e-06
EDNRA	ENSG00000151617	endothelin receptor type A	0.473	1.327e-06
FBLN2	ENSG00000163520	fibulin 2	0.473	1.327e-06
GALNT4	ENSG00000257594	polypeptide N-acetylgalactosaminyltransferase 4	0.473	1.327e-06
HMGA2	ENSG00000149948	high mobility group AT-hook 2	0.473	1.327e-06
HVCN1	ENSG00000122986	hydrogen voltage gated channel 1	0.473	1.327e-06
LASP1	ENSG00000002834	LIM and SH3 protein 1	0.473	1.327e-06
NGEF	ENSG00000066248	neuronal guanine nucleotide exchange factor	0.473	1.327e-06
PLEKHO2	ENSG00000241839	pleckstrin homology domain containing O2	0.473	1.327e-06
FMNL3	ENSG00000161791	formin like 3	0.472	1.338e-06
MRVI1	ENSG00000072952	murine retrovirus integration site 1 homolog	0.472	1.338e-06
TMPRSS3	ENSG00000160183	transmembrane serine protease 3	0.472	1.338e-06
ADCY3	ENSG00000138031	adenylate cyclase 3	0.471	1.349e-06
EGR2	ENSG00000122877	early growth response 2	0.471	1.349e-06
FPR3	ENSG00000187474	formyl peptide receptor 3	0.471	1.349e-06
PDZK1IP1	ENSG00000162366	PDZK1 interacting protein 1	0.471	1.349e-06
VRK2	ENSG00000028116	VRK serine/threonine kinase 2	0.471	1.349e-06
BZW2	ENSG00000136261	basic leucine zipper and W2 domains 2	0.47	1.36e-06
KLF10	ENSG00000155090	Kruppel like factor 10	0.47	1.36e-06
RTP4	ENSG00000136514	receptor transporter protein 4	0.47	1.36e-06
IER5L	ENSG00000188483	immediate early response 5 like	0.469	1.372e-06
PRRX2	ENSG00000167157	paired related homeobox 2	0.469	1.372e-06
RAPGEF2	ENSG00000109756	Rap guanine nucleotide exchange factor 2	0.469	1.372e-06
UNC5B	ENSG00000107731	unc-5 netrin receptor B	0.469	1.372e-06
UTP14A	ENSG00000156697	UTP14A, small subunit processome component	0.469	1.372e-06
ANGPTL2	ENSG00000136859	angiopoietin like 2	0.468	1.383e-06
C3AR1	ENSG00000171860	complement C3a receptor 1	0.468	1.383e-06
LRRC8A	ENSG00000136802	leucine rich repeat containing 8 VRAC subunit A	0.468	1.383e-06
NCL	ENSG00000115053	nucleolin	0.468	1.383e-06
PPARD	ENSG00000112033	peroxisome proliferator activated receptor delta	0.468	1.383e-06
PRRX1	ENSG00000116132	paired related homeobox 1	0.468	1.383e-06
S100A6	ENSG00000197956	S100 calcium binding protein A6	0.468	1.383e-06
VWF	ENSG00000110799	von Willebrand factor	0.468	1.383e-06
ADAM12	ENSG00000148848	ADAM metallopeptidase domain 12	0.467	1.394e-06
ARHGEF6	ENSG00000129675	Rac/Cdc42 guanine nucleotide exchange factor 6	0.467	1.394e-06
CD69	ENSG00000110848	CD69 molecule	0.467	1.394e-06
DOCK1	ENSG00000150760	dedicator of cytokinesis 1	0.467	1.394e-06
KLK7	ENSG00000169035	kallikrein related peptidase 7	0.467	1.394e-06
PIEZO2	ENSG00000154864	piezo type mechanosensitive ion channel component 2	0.467	1.394e-06
RPL31	ENSG00000071082	ribosomal protein L31	0.467	1.394e-06
SP140	ENSG00000079263	SP140 nuclear body protein	0.467	1.394e-06
TACC1	ENSG00000147526	transforming acidic coiled-coil containing protein 1	0.467	1.394e-06
APOD	ENSG00000189058	apolipoprotein D	0.466	1.406e-06
ERMP1	ENSG00000099219	endoplasmic reticulum metallopeptidase 1	0.466	1.406e-06
KCNK6	ENSG00000099337	potassium two pore domain channel subfamily K member 6	0.466	1.406e-06
LSP1	ENSG00000130592	lymphocyte specific protein 1	0.466	1.406e-06
MACC1	ENSG00000183742	MET transcriptional regulator MACC1	0.466	1.406e-06
MICA	ENSG00000233051	MHC class I polypeptide-related sequence A	0.466	1.406e-06
MICA	ENSG00000231225	MHC class I polypeptide-related sequence A	0.466	1.406e-06
MICA	ENSG00000183214	MHC class I polypeptide-related sequence A	0.466	1.406e-06
MICA	ENSG00000204520	MHC class I polypeptide-related sequence A	0.466	1.406e-06
MICA	ENSG00000235233	MHC class I polypeptide-related sequence A	0.466	1.406e-06
PLEKHA4	ENSG00000105559	pleckstrin homology domain containing A4	0.466	1.406e-06
RBMS3	ENSG00000144642	RNA binding motif single stranded interacting protein 3	0.466	1.406e-06
ARHGAP6	ENSG00000047648	Rho GTPase activating protein 6	0.465	1.417e-06
BTN3A1	ENSG00000026950	butyrophilin subfamily 3 member A1	0.465	1.417e-06
CPT1A	ENSG00000110090	carnitine palmitoyltransferase 1A	0.465	1.417e-06
FNDC1	ENSG00000164694	fibronectin type III domain containing 1	0.465	1.417e-06
ITGA11	ENSG00000137809	integrin subunit alpha 11	0.465	1.417e-06
RNASE6	ENSG00000169413	ribonuclease A family member k6	0.465	1.417e-06
RPS24	ENSG00000138326	ribosomal protein S24	0.465	1.417e-06
ST6GALNAC1	ENSG00000070526	ST6 N-acetylgalactosaminide alpha-2,6-sialyltransferase 1	0.465	1.417e-06
SUCLG2	ENSG00000172340	succinate-CoA ligase GDP-forming beta subunit	0.465	1.417e-06
TLN2	ENSG00000171914	talin 2	0.465	1.417e-06
ACTR3	ENSG00000115091	ARP3 actin related protein 3 homolog	0.464	1.429e-06
EIF5B	ENSG00000158417	eukaryotic translation initiation factor 5B	0.464	1.429e-06
GJB4	ENSG00000189433	gap junction protein beta 4	0.464	1.429e-06
PCDH18	ENSG00000189184	protocadherin 18	0.464	1.429e-06
CSF2RB	ENSG00000100368	colony stimulating factor 2 receptor beta common subunit	0.463	1.441e-06
EEPD1	ENSG00000122547	endonuclease/exonuclease/phosphatase family domain containing 1	0.463	1.441e-06
FCGR3A	ENSG00000203747	Fc fragment of IgG receptor IIIa	0.463	1.441e-06
FOXO3	ENSG00000118689	forkhead box O3	0.463	1.441e-06
IL1B	ENSG00000125538	interleukin 1 beta	0.463	1.441e-06
RAB27B	ENSG00000041353	RAB27B, member RAS oncogene family	0.463	1.441e-06
S100A9	ENSG00000163220	S100 calcium binding protein A9	0.463	1.441e-06
SEC23IP	ENSG00000107651	SEC23 interacting protein	0.463	1.441e-06
CARD11	ENSG00000198286	caspase recruitment domain family member 11	0.462	1.453e-06
CD2AP	ENSG00000198087	CD2 associated protein	0.462	1.453e-06
CLIC2	ENSG00000155962	chloride intracellular channel 2	0.462	1.453e-06
CSF1R	ENSG00000182578	colony stimulating factor 1 receptor	0.462	1.453e-06
DISC1	ENSG00000162946	DISC1 scaffold protein	0.462	1.453e-06
EPHB6	ENSG00000106123	EPH receptor B6	0.462	1.453e-06
EPHB6	ENSG00000275482	EPH receptor B6	0.462	1.453e-06
FIBIN	ENSG00000176971	fin bud initiation factor homolog	0.462	1.453e-06
RBM43	ENSG00000184898	RNA binding motif protein 43	0.462	1.453e-06
TRAK2	ENSG00000115993	trafficking kinesin protein 2	0.462	1.453e-06
TRIM31	ENSG00000225130	tripartite motif containing 31	0.462	1.453e-06
TRIM31	ENSG00000233573	tripartite motif containing 31	0.462	1.453e-06
TRIM31	ENSG00000226402	tripartite motif containing 31	0.462	1.453e-06
TRIM31	ENSG00000223531	tripartite motif containing 31	0.462	1.453e-06
TRIM31	ENSG00000137397	tripartite motif containing 31	0.462	1.453e-06
TRIM31	ENSG00000224542	tripartite motif containing 31	0.462	1.453e-06
TRIM31	ENSG00000204616	tripartite motif containing 31	0.462	1.453e-06
TRIM31	ENSG00000224168	tripartite motif containing 31	0.462	1.453e-06
WDR26	ENSG00000162923	WD repeat domain 26	0.462	1.453e-06
AQP1	ENSG00000240583	aquaporin 1 (Colton blood group)	0.461	1.465e-06
DEF6	ENSG00000023892	DEF6, guanine nucleotide exchange factor	0.461	1.465e-06
FMNL2	ENSG00000157827	formin like 2	0.461	1.465e-06
HMCN1	ENSG00000143341	hemicentin 1	0.461	1.465e-06
PRKCI	ENSG00000163558	protein kinase C iota	0.461	1.465e-06
SDC3	ENSG00000162512	syndecan 3	0.461	1.465e-06
SLC25A43	ENSG00000077713	solute carrier family 25 member 43	0.461	1.465e-06
TPRG1	ENSG00000188001	tumor protein p63 regulated 1	0.461	1.465e-06
EVC	ENSG00000072840	EvC ciliary complex subunit 1	0.46	1.477e-06
GIMAP2	ENSG00000106560	GTPase, IMAP family member 2	0.46	1.477e-06
MST1R	ENSG00000164078	macrophage stimulating 1 receptor	0.46	1.477e-06
RNF149	ENSG00000163162	ring finger protein 149	0.46	1.477e-06
TNIP1	ENSG00000145901	TNFAIP3 interacting protein 1	0.46	1.477e-06
UGP2	ENSG00000169764	UDP-glucose pyrophosphorylase 2	0.46	1.477e-06
COL13A1	ENSG00000197467	collagen type XIII alpha 1 chain	0.459	1.489e-06
DDX58	ENSG00000107201	DExD/H-box helicase 58	0.459	1.489e-06
DTX2	ENSG00000282379	deltex E3 ubiquitin ligase 2	0.459	1.489e-06
DTX2	ENSG00000091073	deltex E3 ubiquitin ligase 2	0.459	1.489e-06
LCP2	ENSG00000043462	lymphocyte cytosolic protein 2	0.459	1.489e-06
MFSD14B	ENSG00000148110	major facilitator superfamily domain containing 14B	0.459	1.489e-06
OTUD7B	ENSG00000264522	OTU deubiquitinase 7B	0.459	1.489e-06
SLC35F2	ENSG00000110660	solute carrier family 35 member F2	0.459	1.489e-06
TRABD2B	ENSG00000269113	TraB domain containing 2B	0.459	1.489e-06
XYLT1	ENSG00000103489	xylosyltransferase 1	0.459	1.489e-06
XYLT1	ENSG00000285395	xylosyltransferase 1	0.459	1.489e-06
ACVRL1	ENSG00000139567	activin A receptor like type 1	0.458	1.502e-06
FERMT3	ENSG00000149781	fermitin family member 3	0.458	1.502e-06
IPO7	ENSG00000205339	importin 7	0.458	1.502e-06
MT2A	ENSG00000125148	metallothionein 2A	0.458	1.502e-06
PHLDA3	ENSG00000174307	pleckstrin homology like domain family A member 3	0.458	1.502e-06
PPP1R3B	ENSG00000285343	protein phosphatase 1 regulatory subunit 3B	0.458	1.502e-06
PPP1R3B	ENSG00000173281	protein phosphatase 1 regulatory subunit 3B	0.458	1.502e-06
PTPRR	ENSG00000153233	protein tyrosine phosphatase, receptor type R	0.458	1.502e-06
RPL10	ENSG00000147403	ribosomal protein L10	0.458	1.502e-06
SFRP2	ENSG00000145423	secreted frizzled related protein 2	0.458	1.502e-06
SLC44A1	ENSG00000070214	solute carrier family 44 member 1	0.458	1.502e-06
TYROBP	ENSG00000011600	TYRO protein tyrosine kinase binding protein	0.458	1.502e-06
UBLCP1	ENSG00000164332	ubiquitin like domain containing CTD phosphatase 1	0.458	1.502e-06
AP3S1	ENSG00000177879	adaptor related protein complex 3 subunit sigma 1	0.457	1.514e-06
CAMSAP2	ENSG00000118200	calmodulin regulated spectrin associated protein family member 2	0.457	1.514e-06
CMKLR1	ENSG00000174600	chemerin chemokine-like receptor 1	0.457	1.514e-06
DNAJC21	ENSG00000168724	DnaJ heat shock protein family (Hsp40) member C21	0.457	1.514e-06
ITPR2	ENSG00000123104	inositol 1,4,5-trisphosphate receptor type 2	0.457	1.514e-06
LMOD1	ENSG00000163431	leiomodin 1	0.457	1.514e-06
MUC5B	ENSG00000117983	mucin 5B, oligomeric mucus/gel-forming	0.457	1.514e-06
STK10	ENSG00000072786	serine/threonine kinase 10	0.457	1.514e-06
CRYAB	ENSG00000109846	crystallin alpha B	0.456	1.527e-06
FKBP9	ENSG00000122642	FKBP prolyl isomerase 9	0.456	1.527e-06
LACTB	ENSG00000103642	lactamase beta	0.456	1.527e-06
PI3	ENSG00000124102	peptidase inhibitor 3	0.456	1.527e-06
WIPI1	ENSG00000070540	WD repeat domain, phosphoinositide interacting 1	0.456	1.527e-06
BST1	ENSG00000109743	bone marrow stromal cell antigen 1	0.455	1.54e-06
FGL2	ENSG00000127951	fibrinogen like 2	0.455	1.54e-06
INHBA	ENSG00000122641	inhibin subunit beta A	0.455	1.54e-06
LRRC15	ENSG00000172061	leucine rich repeat containing 15	0.455	1.54e-06
NACC2	ENSG00000148411	NACC family member 2	0.455	1.54e-06
SLA	ENSG00000155926	Src like adaptor	0.455	1.54e-06
SLC16A1	ENSG00000155380	solute carrier family 16 member 1	0.455	1.54e-06
SLC16A1	ENSG00000281917	solute carrier family 16 member 1	0.455	1.54e-06
SRGAP2B	ENSG00000196369	SLIT-ROBO Rho GTPase activating protein 2B	0.455	1.54e-06
STK38L	ENSG00000211455	serine/threonine kinase 38 like	0.455	1.54e-06
ACTR2	ENSG00000138071	ARP2 actin related protein 2 homolog	0.454	1.552e-06
BARX2	ENSG00000043039	BARX homeobox 2	0.454	1.552e-06
COL11A1	ENSG00000060718	collagen type XI alpha 1 chain	0.454	1.552e-06
MXRA5Y	ENSG00000235649	matrix remodeling associated 5 Y-linked (pseudogene)	0.454	1.552e-06
OSBPL8	ENSG00000091039	oxysterol binding protein like 8	0.454	1.552e-06
PDP1	ENSG00000164951	pyruvate dehyrogenase phosphatase catalytic subunit 1	0.454	1.552e-06
RPS16	ENSG00000105193	ribosomal protein S16	0.454	1.552e-06
CDH5	ENSG00000179776	cadherin 5	0.453	1.565e-06
CHAMP1	ENSG00000198824	chromosome alignment maintaining phosphoprotein 1	0.453	1.565e-06
FZD6	ENSG00000164930	frizzled class receptor 6	0.453	1.565e-06
SEPT10	ENSG00000186522	septin 10	0.453	1.565e-06
SHROOM4	ENSG00000158352	shroom family member 4	0.453	1.565e-06
TMA16	ENSG00000198498	translation machinery associated 16 homolog	0.453	1.565e-06
VAV1	ENSG00000141968	vav guanine nucleotide exchange factor 1	0.453	1.565e-06
AGR2	ENSG00000106541	anterior gradient 2, protein disulphide isomerase family member	0.452	1.579e-06
ARNTL2	ENSG00000029153	aryl hydrocarbon receptor nuclear translocator like 2	0.452	1.579e-06
CCDC146	ENSG00000135205	coiled-coil domain containing 146	0.452	1.579e-06
NBN	ENSG00000104320	nibrin	0.452	1.579e-06
POU2F3	ENSG00000137709	POU class 2 homeobox 3	0.452	1.579e-06
RPL37	ENSG00000145592	ribosomal protein L37	0.452	1.579e-06
RSPO3	ENSG00000146374	R-spondin 3	0.452	1.579e-06
STEAP3	ENSG00000115107	STEAP3 metalloreductase	0.452	1.579e-06
VSIG4	ENSG00000155659	V-set and immunoglobulin domain containing 4	0.452	1.579e-06
APOE	ENSG00000130203	apolipoprotein E	0.451	1.592e-06
CHP1	ENSG00000187446	calcineurin like EF-hand protein 1	0.451	1.592e-06
CLIC5	ENSG00000112782	chloride intracellular channel 5	0.451	1.592e-06
CTHRC1	ENSG00000164932	collagen triple helix repeat containing 1	0.451	1.592e-06
GJB5	ENSG00000189280	gap junction protein beta 5	0.451	1.592e-06
NOD2	ENSG00000167207	nucleotide binding oligomerization domain containing 2	0.451	1.592e-06
SKIL	ENSG00000136603	SKI like proto-oncogene	0.451	1.592e-06
STK38	ENSG00000112079	serine/threonine kinase 38	0.451	1.592e-06
ADORA2B	ENSG00000170425	adenosine A2b receptor	0.45	1.605e-06
CORO1C	ENSG00000110880	coronin 1C	0.45	1.605e-06
HIBADH	ENSG00000106049	3-hydroxyisobutyrate dehydrogenase	0.45	1.605e-06
LAMB1	ENSG00000091136	laminin subunit beta 1	0.45	1.605e-06
OLR1	ENSG00000173391	oxidized low density lipoprotein receptor 1	0.45	1.605e-06
PTPRO	ENSG00000151490	protein tyrosine phosphatase, receptor type O	0.45	1.605e-06
RNF217	ENSG00000146373	ring finger protein 217	0.45	1.605e-06
SEPT9	ENSG00000184640	septin 9	0.45	1.605e-06
SEPT9	ENSG00000282302	septin 9	0.45	1.605e-06
BLNK	ENSG00000095585	B cell linker	0.449	1.619e-06
BROX	ENSG00000162819	BRO1 domain and CAAX motif containing	0.449	1.619e-06
CPNE2	ENSG00000140848	copine 2	0.449	1.619e-06
ITGAX	ENSG00000140678	integrin subunit alpha X	0.449	1.619e-06
RPL10A	ENSG00000198755	ribosomal protein L10a	0.449	1.619e-06
ZEB1	ENSG00000148516	zinc finger E-box binding homeobox 1	0.449	1.619e-06
ADGRL4	ENSG00000162618	adhesion G protein-coupled receptor L4	0.448	1.632e-06
CCNJL	ENSG00000135083	cyclin J like	0.448	1.632e-06
ERLIN2	ENSG00000147475	ER lipid raft associated 2	0.448	1.632e-06
FNBP1	ENSG00000187239	formin binding protein 1	0.448	1.632e-06
NF1	ENSG00000196712	neurofibromin 1	0.448	1.632e-06
NPM1	ENSG00000181163	nucleophosmin 1	0.448	1.632e-06
PRDM8	ENSG00000152784	PR/SET domain 8	0.448	1.632e-06
SLAMF8	ENSG00000158714	SLAM family member 8	0.448	1.632e-06
SNTB2	ENSG00000168807	syntrophin beta 2	0.448	1.632e-06
SNTB2	ENSG00000260873	syntrophin beta 2	0.448	1.632e-06
AIDA	ENSG00000186063	axin interactor, dorsalization associated	0.447	1.646e-06
CFI	ENSG00000205403	complement factor I	0.447	1.646e-06
DYRK4	ENSG00000010219	dual specificity tyrosine phosphorylation regulated kinase 4	0.447	1.646e-06
PSCA	ENSG00000167653	prostate stem cell antigen	0.447	1.646e-06
SHH	ENSG00000164690	sonic hedgehog signaling molecule	0.447	1.646e-06
CLPX	ENSG00000166855	caseinolytic mitochondrial matrix peptidase chaperone subunit	0.446	1.66e-06
CST2	ENSG00000170369	cystatin SA	0.446	1.66e-06
EEF2K	ENSG00000103319	eukaryotic elongation factor 2 kinase	0.446	1.66e-06
EEF2K	ENSG00000284161	eukaryotic elongation factor 2 kinase	0.446	1.66e-06
ITGB7	ENSG00000139626	integrin subunit beta 7	0.446	1.66e-06
MPEG1	ENSG00000197629	macrophage expressed 1	0.446	1.66e-06
NOD1	ENSG00000106100	nucleotide binding oligomerization domain containing 1	0.446	1.66e-06
PDPN	ENSG00000162493	podoplanin	0.446	1.66e-06
RARRES1	ENSG00000118849	retinoic acid receptor responder 1	0.446	1.66e-06
ADAMTS14	ENSG00000138316	ADAM metallopeptidase with thrombospondin type 1 motif 14	0.445	1.674e-06
CD86	ENSG00000114013	CD86 molecule	0.445	1.674e-06
GLI1	ENSG00000111087	GLI family zinc finger 1	0.445	1.674e-06
GPCPD1	ENSG00000125772	glycerophosphocholine phosphodiesterase 1	0.445	1.674e-06
USP32	ENSG00000170832	ubiquitin specific peptidase 32	0.445	1.674e-06
VGLL4	ENSG00000144560	vestigial like family member 4	0.445	1.674e-06
ADAM8	ENSG00000151651	ADAM metallopeptidase domain 8	0.444	1.688e-06
EEF1A1P6	ENSG00000233476	eukaryotic translation elongation factor 1 alpha 1 pseudogene 6	0.444	1.688e-06
FAM171A1	ENSG00000148468	family with sequence similarity 171 member A1	0.444	1.688e-06
GRID1	ENSG00000182771	glutamate ionotropic receptor delta type subunit 1	0.444	1.688e-06
IGKC	ENSG00000211592	immunoglobulin kappa constant	0.444	1.688e-06
TMEM204	ENSG00000131634	transmembrane protein 204	0.444	1.688e-06
ASXL2	ENSG00000143970	ASXL transcriptional regulator 2	0.443	1.702e-06
CSGALNACT2	ENSG00000169826	chondroitin sulfate N-acetylgalactosaminyltransferase 2	0.443	1.702e-06
ERRFI1	ENSG00000116285	ERBB receptor feedback inhibitor 1	0.443	1.702e-06
KRT23	ENSG00000108244	keratin 23	0.443	1.702e-06
KRT23	ENSG00000263309	keratin 23	0.443	1.702e-06
MMP2	ENSG00000087245	matrix metallopeptidase 2	0.443	1.702e-06
PLPP4	ENSG00000203805	phospholipid phosphatase 4	0.443	1.702e-06
RPL36A	ENSG00000241343	ribosomal protein L36a	0.443	1.702e-06
CDR2L	ENSG00000109089	cerebellar degeneration related protein 2 like	0.442	1.717e-06
COL14A1	ENSG00000187955	collagen type XIV alpha 1 chain	0.442	1.717e-06
GPR65	ENSG00000140030	G protein-coupled receptor 65	0.442	1.717e-06
SEMA6B	ENSG00000167680	semaphorin 6B	0.442	1.717e-06
KRT15	ENSG00000171346	keratin 15	0.441	1.731e-06
MTDH	ENSG00000147649	metadherin	0.441	1.731e-06
RBPMS2	ENSG00000166831	RNA binding protein, mRNA processing factor 2	0.441	1.731e-06
SEL1L3	ENSG00000091490	SEL1L family member 3	0.441	1.731e-06
TTC7A	ENSG00000068724	tetratricopeptide repeat domain 7A	0.441	1.731e-06
UTRN	ENSG00000152818	utrophin	0.441	1.731e-06
VANGL2	ENSG00000162738	VANGL planar cell polarity protein 2	0.441	1.731e-06
HLA-DRB3	ENSG00000196101	major histocompatibility complex, class II, DR beta 3	0.44	1.746e-06
HLA-DRB3	ENSG00000231679	major histocompatibility complex, class II, DR beta 3	0.44	1.746e-06
HLA-DRB3	ENSG00000230463	major histocompatibility complex, class II, DR beta 3	0.44	1.746e-06
HLX	ENSG00000136630	H2.0 like homeobox	0.44	1.746e-06
KDELR2	ENSG00000136240	KDEL endoplasmic reticulum protein retention receptor 2	0.44	1.746e-06
KLHL4	ENSG00000102271	kelch like family member 4	0.44	1.746e-06
PPP4R1L	ENSG00000124224	protein phosphatase 4 regulatory subunit 1 like (pseudogene)	0.44	1.746e-06
RNF144B	ENSG00000137393	ring finger protein 144B	0.44	1.746e-06
SLC38A5	ENSG00000017483	solute carrier family 38 member 5	0.44	1.746e-06
STYK1	ENSG00000060140	serine/threonine/tyrosine kinase 1	0.44	1.746e-06
TGFB3	ENSG00000119699	transforming growth factor beta 3	0.44	1.746e-06
COG5	ENSG00000164597	component of oligomeric golgi complex 5	0.439	1.761e-06
COG5	ENSG00000284369	component of oligomeric golgi complex 5	0.439	1.761e-06
DCAF6	ENSG00000143164	DDB1 and CUL4 associated factor 6	0.439	1.761e-06
GDI2	ENSG00000057608	GDP dissociation inhibitor 2	0.439	1.761e-06
KDM3B	ENSG00000120733	lysine demethylase 3B	0.439	1.761e-06
SNCG	ENSG00000173267	synuclein gamma	0.439	1.761e-06
TMSB10	ENSG00000034510	thymosin beta 10	0.439	1.761e-06
TRIM14	ENSG00000106785	tripartite motif containing 14	0.439	1.761e-06
CTNNB1	ENSG00000168036	catenin beta 1	0.438	1.776e-06
CTSK	ENSG00000143387	cathepsin K	0.438	1.776e-06
JPH2	ENSG00000149596	junctophilin 2	0.438	1.776e-06
NHS	ENSG00000188158	NHS actin remodeling regulator	0.438	1.776e-06
TP63	ENSG00000073282	tumor protein p63	0.438	1.776e-06
ALS2CL	ENSG00000178038	ALS2 C-terminal like	0.437	1.791e-06
FKBP14	ENSG00000106080	FKBP prolyl isomerase 14	0.437	1.791e-06
GANC	ENSG00000214013	glucosidase alpha, neutral C	0.437	1.791e-06
LGALS4	ENSG00000171747	galectin 4	0.437	1.791e-06
LGALS4	ENSG00000282992	galectin 4	0.437	1.791e-06
MED13L	ENSG00000123066	mediator complex subunit 13 like	0.437	1.791e-06
NRK	ENSG00000123572	Nik related kinase	0.437	1.791e-06
PCOLCE	ENSG00000106333	procollagen C-endopeptidase enhancer	0.437	1.791e-06
PDCD6IP	ENSG00000170248	programmed cell death 6 interacting protein	0.437	1.791e-06
TCF21	ENSG00000118526	transcription factor 21	0.437	1.791e-06
TIAL1	ENSG00000151923	TIA1 cytotoxic granule associated RNA binding protein like 1	0.437	1.791e-06
CCNYL1	ENSG00000163249	cyclin Y like 1	0.436	1.806e-06
CEBPD	ENSG00000221869	CCAAT enhancer binding protein delta	0.436	1.806e-06
IL33	ENSG00000137033	interleukin 33	0.436	1.806e-06
MNDA	ENSG00000163563	myeloid cell nuclear differentiation antigen	0.436	1.806e-06
NCF4	ENSG00000100365	neutrophil cytosolic factor 4	0.436	1.806e-06
NCF4	ENSG00000275990	neutrophil cytosolic factor 4	0.436	1.806e-06
SFRP4	ENSG00000106483	secreted frizzled related protein 4	0.436	1.806e-06
TMEM144	ENSG00000164124	transmembrane protein 144	0.436	1.806e-06
TRIM8	ENSG00000171206	tripartite motif containing 8	0.436	1.806e-06
WDR44	ENSG00000131725	WD repeat domain 44	0.436	1.806e-06
WNT7B	ENSG00000188064	Wnt family member 7B	0.436	1.806e-06
C1QC	ENSG00000159189	complement C1q C chain	0.435	1.821e-06
CACNA2D4	ENSG00000151062	calcium voltage-gated channel auxiliary subunit alpha2delta 4	0.435	1.821e-06
CACNA2D4	ENSG00000284953	calcium voltage-gated channel auxiliary subunit alpha2delta 4	0.435	1.821e-06
EIF3H	ENSG00000147677	eukaryotic translation initiation factor 3 subunit H	0.435	1.821e-06
LMNA	ENSG00000160789	lamin A/C	0.435	1.821e-06
UGT1A6	ENSG00000167165	UDP glucuronosyltransferase family 1 member A6	0.435	1.821e-06
ZNF185	ENSG00000147394	zinc finger protein 185 with LIM domain	0.435	1.821e-06
COLGALT1	ENSG00000130309	collagen beta(1-O)galactosyltransferase 1	0.434	1.837e-06
CYP4X1	ENSG00000186377	cytochrome P450 family 4 subfamily X member 1	0.434	1.837e-06
DIO3	ENSG00000197406	iodothyronine deiodinase 3	0.434	1.837e-06
FBXO32	ENSG00000156804	F-box protein 32	0.434	1.837e-06
LRRK2	ENSG00000188906	leucine rich repeat kinase 2	0.434	1.837e-06
MRAS	ENSG00000158186	muscle RAS oncogene homolog	0.434	1.837e-06
PAQR7	ENSG00000182749	progestin and adipoQ receptor family member 7	0.434	1.837e-06
SEPT11	ENSG00000138758	septin 11	0.434	1.837e-06
VGLL1	ENSG00000102243	vestigial like family member 1	0.434	1.837e-06
CD40	ENSG00000101017	CD40 molecule	0.433	1.853e-06
EVI2A	ENSG00000126860	ecotropic viral integration site 2A	0.433	1.853e-06
FKBP15	ENSG00000119321	FKBP prolyl isomerase 15	0.433	1.853e-06
HLA-C	ENSG00000206435	major histocompatibility complex, class I, C	0.433	1.853e-06
HLA-C	ENSG00000204525	major histocompatibility complex, class I, C	0.433	1.853e-06
HLA-C	ENSG00000206452	major histocompatibility complex, class I, C	0.433	1.853e-06
HLA-C	ENSG00000237022	major histocompatibility complex, class I, C	0.433	1.853e-06
HLA-C	ENSG00000233841	major histocompatibility complex, class I, C	0.433	1.853e-06
HLA-C	ENSG00000225691	major histocompatibility complex, class I, C	0.433	1.853e-06
HLA-C	ENSG00000228299	major histocompatibility complex, class I, C	0.433	1.853e-06
PTPN22	ENSG00000134242	protein tyrosine phosphatase, non-receptor type 22	0.433	1.853e-06
ARHGAP27	ENSG00000159314	Rho GTPase activating protein 27	0.432	1.869e-06
ARHGAP27	ENSG00000276907	Rho GTPase activating protein 27	0.432	1.869e-06
ARHGAP27	ENSG00000276836	Rho GTPase activating protein 27	0.432	1.869e-06
ASS1	ENSG00000130707	argininosuccinate synthase 1	0.432	1.869e-06
HGF	ENSG00000019991	hepatocyte growth factor	0.432	1.869e-06
HSD3B7	ENSG00000099377	hydroxy-delta-5-steroid dehydrogenase, 3 beta- and steroid delta-isomerase 7	0.432	1.869e-06
MET	ENSG00000105976	MET proto-oncogene, receptor tyrosine kinase	0.432	1.869e-06
SLIT3	ENSG00000184347	slit guidance ligand 3	0.432	1.869e-06
SPOCD1	ENSG00000134668	SPOC domain containing 1	0.432	1.869e-06
TBX18	ENSG00000112837	T-box 18	0.432	1.869e-06
CCZ1B	ENSG00000146574	CCZ1 homolog B, vacuolar protein trafficking and biogenesis associated	0.431	1.885e-06
CD177	ENSG00000204936	CD177 molecule	0.431	1.885e-06
GLP2R	ENSG00000065325	glucagon like peptide 2 receptor	0.431	1.885e-06
NFKBIA	ENSG00000100906	NFKB inhibitor alpha	0.431	1.885e-06
PRRG1	ENSG00000130962	proline rich and Gla domain 1	0.431	1.885e-06
ABCA12	ENSG00000144452	ATP binding cassette subfamily A member 12	0.43	1.901e-06
ANP32B	ENSG00000136938	acidic nuclear phosphoprotein 32 family member B	0.43	1.901e-06
BTBD7	ENSG00000011114	BTB domain containing 7	0.43	1.901e-06
BTBD7	ENSG00000277222	BTB domain containing 7	0.43	1.901e-06
CWF19L2	ENSG00000152404	CWF19 like cell cycle control factor 2	0.43	1.901e-06
DTX2P1	ENSG00000186704	DTX2 pseudogene 1	0.43	1.901e-06
FCHSD2	ENSG00000137478	FCH and double SH3 domains 2	0.43	1.901e-06
FOXC2	ENSG00000176692	forkhead box C2	0.43	1.901e-06
HMGB1P3	ENSG00000250011	high mobility group box 1 pseudogene 3	0.43	1.901e-06
IKZF1	ENSG00000185811	IKAROS family zinc finger 1	0.43	1.901e-06
MS4A4A	ENSG00000110079	membrane spanning 4-domains A4A	0.43	1.901e-06
RAB38	ENSG00000123892	RAB38, member RAS oncogene family	0.43	1.901e-06
RPL13AP20	ENSG00000234498	ribosomal protein L13a pseudogene 20	0.43	1.901e-06
SPRR3	ENSG00000163209	small proline rich protein 3	0.43	1.901e-06
YWHAZ	ENSG00000164924	tyrosine 3-monooxygenase/tryptophan 5-monooxygenase activation protein zeta	0.43	1.901e-06
BCL2	ENSG00000171791	BCL2, apoptosis regulator	0.429	1.917e-06
HEATR1	ENSG00000119285	HEAT repeat containing 1	0.429	1.917e-06
LPAR6	ENSG00000139679	lysophosphatidic acid receptor 6	0.429	1.917e-06
NMT2	ENSG00000152465	N-myristoyltransferase 2	0.429	1.917e-06
S100A3	ENSG00000188015	S100 calcium binding protein A3	0.429	1.917e-06
SPRED2	ENSG00000198369	sprouty related EVH1 domain containing 2	0.429	1.917e-06
TSC22D2	ENSG00000196428	TSC22 domain family member 2	0.429	1.917e-06
ATF7	ENSG00000170653	activating transcription factor 7	0.428	1.934e-06
ATF7	ENSG00000267281	activating transcription factor 7	0.428	1.934e-06
DUSP7	ENSG00000164086	dual specificity phosphatase 7	0.428	1.934e-06
IGLC2	ENSG00000211677	immunoglobulin lambda constant 2	0.428	1.934e-06
MSLN	ENSG00000102854	mesothelin	0.428	1.934e-06
PLEK	ENSG00000115956	pleckstrin	0.428	1.934e-06
PLSCR1	ENSG00000188313	phospholipid scramblase 1	0.428	1.934e-06
S100A8	ENSG00000143546	S100 calcium binding protein A8	0.428	1.934e-06
TMSB4X	ENSG00000205542	thymosin beta 4 X-linked	0.428	1.934e-06
TRIM15	ENSG00000227147	tripartite motif containing 15	0.428	1.934e-06
TRIM15	ENSG00000224145	tripartite motif containing 15	0.428	1.934e-06
TRIM15	ENSG00000235960	tripartite motif containing 15	0.428	1.934e-06
TRIM15	ENSG00000204610	tripartite motif containing 15	0.428	1.934e-06
TRIM15	ENSG00000233599	tripartite motif containing 15	0.428	1.934e-06
TRIM15	ENSG00000137384	tripartite motif containing 15	0.428	1.934e-06
TRIM15	ENSG00000235905	tripartite motif containing 15	0.428	1.934e-06
TRIM15	ENSG00000235259	tripartite motif containing 15	0.428	1.934e-06
ARFGEF1	ENSG00000066777	ADP ribosylation factor guanine nucleotide exchange factor 1	0.427	1.95e-06
ARHGAP24	ENSG00000138639	Rho GTPase activating protein 24	0.427	1.95e-06
BDNF	ENSG00000176697	brain derived neurotrophic factor	0.427	1.95e-06
CD300LF	ENSG00000186074	CD300 molecule like family member f	0.427	1.95e-06
IGHA1	ENSG00000211895	immunoglobulin heavy constant alpha 1	0.427	1.95e-06
IGHA1	ENSG00000282633	immunoglobulin heavy constant alpha 1	0.427	1.95e-06
OPN3	ENSG00000054277	opsin 3	0.427	1.95e-06
RGCC	ENSG00000102760	regulator of cell cycle	0.427	1.95e-06
S100A2	ENSG00000196754	S100 calcium binding protein A2	0.427	1.95e-06
SH2D2A	ENSG00000027869	SH2 domain containing 2A	0.427	1.95e-06
SLC2A1	ENSG00000117394	solute carrier family 2 member 1	0.427	1.95e-06
TNXB	ENSG00000233323	tenascin XB	0.427	1.95e-06
TNXB	ENSG00000229341	tenascin XB	0.427	1.95e-06
TNXB	ENSG00000231608	tenascin XB	0.427	1.95e-06
TNXB	ENSG00000168477	tenascin XB	0.427	1.95e-06
TNXB	ENSG00000206258	tenascin XB	0.427	1.95e-06
TNXB	ENSG00000236236	tenascin XB	0.427	1.95e-06
TNXB	ENSG00000229353	tenascin XB	0.427	1.95e-06
TNXB	ENSG00000236221	tenascin XB	0.427	1.95e-06
ANPEP	ENSG00000166825	alanyl aminopeptidase, membrane	0.426	1.967e-06
CCL2	ENSG00000108691	C-C motif chemokine ligand 2	0.426	1.967e-06
IL16	ENSG00000172349	interleukin 16	0.426	1.967e-06
TAP1	ENSG00000230705	transporter 1, ATP binding cassette subfamily B member	0.426	1.967e-06
TAP1	ENSG00000232367	transporter 1, ATP binding cassette subfamily B member	0.426	1.967e-06
TAP1	ENSG00000227816	transporter 1, ATP binding cassette subfamily B member	0.426	1.967e-06
TAP1	ENSG00000224748	transporter 1, ATP binding cassette subfamily B member	0.426	1.967e-06
TAP1	ENSG00000224212	transporter 1, ATP binding cassette subfamily B member	0.426	1.967e-06
TAP1	ENSG00000226173	transporter 1, ATP binding cassette subfamily B member	0.426	1.967e-06
TAP1	ENSG00000168394	transporter 1, ATP binding cassette subfamily B member	0.426	1.967e-06
TAP1	ENSG00000206297	transporter 1, ATP binding cassette subfamily B member	0.426	1.967e-06
TFEC	ENSG00000105967	transcription factor EC	0.426	1.967e-06
ASAP2	ENSG00000151693	ArfGAP with SH3 domain, ankyrin repeat and PH domain 2	0.425	1.984e-06
C5AR1	ENSG00000197405	complement C5a receptor 1	0.425	1.984e-06
CDYL	ENSG00000153046	chromodomain Y like	0.425	1.984e-06
DUSP1	ENSG00000120129	dual specificity phosphatase 1	0.425	1.984e-06
HLA-DRB4	ENSG00000227357	major histocompatibility complex, class II, DR beta 4	0.425	1.984e-06
HLA-DRB4	ENSG00000227826	major histocompatibility complex, class II, DR beta 4	0.425	1.984e-06
IFNGR2	ENSG00000159128	interferon gamma receptor 2	0.425	1.984e-06
IFNGR2	ENSG00000262795	interferon gamma receptor 2	0.425	1.984e-06
KRT6B	ENSG00000185479	keratin 6B	0.425	1.984e-06
STAM2	ENSG00000115145	signal transducing adaptor molecule 2	0.425	1.984e-06
ANKIB1	ENSG00000001629	ankyrin repeat and IBR domain containing 1	0.424	2.001e-06
IDO1	ENSG00000131203	indoleamine 2,3-dioxygenase 1	0.424	2.001e-06
IL1A	ENSG00000115008	interleukin 1 alpha	0.424	2.001e-06
PTGDS	ENSG00000107317	prostaglandin D2 synthase	0.424	2.001e-06
ROBO4	ENSG00000154133	roundabout guidance receptor 4	0.424	2.001e-06
SLCO2B1	ENSG00000137491	solute carrier organic anion transporter family member 2B1	0.424	2.001e-06
TAB2	ENSG00000055208	TGF-beta activated kinase 1 (MAP3K7) binding protein 2	0.424	2.001e-06
TGS1	ENSG00000137574	trimethylguanosine synthase 1	0.424	2.001e-06
ZFPM2	ENSG00000169946	zinc finger protein, FOG family member 2	0.424	2.001e-06
HAND2	ENSG00000164107	heart and neural crest derivatives expressed 2	0.423	2.019e-06
ITGB1	ENSG00000150093	integrin subunit beta 1	0.423	2.019e-06
KCTD15	ENSG00000153885	potassium channel tetramerization domain containing 15	0.423	2.019e-06
NFAT5	ENSG00000102908	nuclear factor of activated T cells 5	0.423	2.019e-06
NQO1	ENSG00000181019	NAD(P)H quinone dehydrogenase 1	0.423	2.019e-06
TOB1	ENSG00000141232	transducer of ERBB2, 1	0.423	2.019e-06
TRPA1	ENSG00000104321	transient receptor potential cation channel subfamily A member 1	0.423	2.019e-06
APLNR	ENSG00000134817	apelin receptor	0.422	2.036e-06
CALHM2	ENSG00000138172	calcium homeostasis modulator family member 2	0.422	2.036e-06
CAPZA1	ENSG00000116489	capping actin protein of muscle Z-line subunit alpha 1	0.422	2.036e-06
FCGR2C	ENSG00000244682	Fc fragment of IgG receptor IIc (gene/pseudogene)	0.422	2.036e-06
HAS3	ENSG00000103044	hyaluronan synthase 3	0.422	2.036e-06
IFFO2	ENSG00000169991	intermediate filament family orphan 2	0.422	2.036e-06
IGHG1	ENSG00000277633	immunoglobulin heavy constant gamma 1 (G1m marker)	0.422	2.036e-06
IGHG1	ENSG00000211896	immunoglobulin heavy constant gamma 1 (G1m marker)	0.422	2.036e-06
LARP4B	ENSG00000107929	La ribonucleoprotein domain family member 4B	0.422	2.036e-06
MS4A7	ENSG00000166927	membrane spanning 4-domains A7	0.422	2.036e-06
MTR	ENSG00000116984	5-methyltetrahydrofolate-homocysteine methyltransferase	0.422	2.036e-06
NFE2L2	ENSG00000116044	nuclear factor, erythroid 2 like 2	0.422	2.036e-06
PRKAA1	ENSG00000132356	protein kinase AMP-activated catalytic subunit alpha 1	0.422	2.036e-06
RHOJ	ENSG00000126785	ras homolog family member J	0.422	2.036e-06
TRIM21	ENSG00000132109	tripartite motif containing 21	0.422	2.036e-06
AC108463.2	ENSG00000230499	novel transcript	0.421	2.054e-06
BCL6	ENSG00000113916	BCL6, transcription repressor	0.421	2.054e-06
CCL20	ENSG00000115009	C-C motif chemokine ligand 20	0.421	2.054e-06
CD34	ENSG00000174059	CD34 molecule	0.421	2.054e-06
CYP4F11	ENSG00000171903	cytochrome P450 family 4 subfamily F member 11	0.421	2.054e-06
EPHA3	ENSG00000044524	EPH receptor A3	0.421	2.054e-06
KIF1C	ENSG00000129250	kinesin family member 1C	0.421	2.054e-06
NEK7	ENSG00000151414	NIMA related kinase 7	0.421	2.054e-06
NFE2L3	ENSG00000050344	nuclear factor, erythroid 2 like 3	0.421	2.054e-06
PITX1	ENSG00000069011	paired like homeodomain 1	0.421	2.054e-06
UBR5	ENSG00000104517	ubiquitin protein ligase E3 component n-recognin 5	0.421	2.054e-06
ADGRA3	ENSG00000152990	adhesion G protein-coupled receptor A3	0.42	2.072e-06
CH25H	ENSG00000138135	cholesterol 25-hydroxylase	0.42	2.072e-06
ERN2	ENSG00000134398	endoplasmic reticulum to nucleus signaling 2	0.42	2.072e-06
FBLN5	ENSG00000140092	fibulin 5	0.42	2.072e-06
UNC93B1	ENSG00000110057	unc-93 homolog B1, TLR signaling regulator	0.42	2.072e-06
CLIC6	ENSG00000159212	chloride intracellular channel 6	0.419	2.09e-06
EIF2AK4	ENSG00000128829	eukaryotic translation initiation factor 2 alpha kinase 4	0.419	2.09e-06
EML4	ENSG00000143924	EMAP like 4	0.419	2.09e-06
FLT1	ENSG00000102755	fms related tyrosine kinase 1	0.419	2.09e-06
GIMAP7	ENSG00000179144	GTPase, IMAP family member 7	0.419	2.09e-06
GIT2	ENSG00000139436	GIT ArfGAP 2	0.419	2.09e-06
HCK	ENSG00000101336	HCK proto-oncogene, Src family tyrosine kinase	0.419	2.09e-06
IL17RD	ENSG00000144730	interleukin 17 receptor D	0.419	2.09e-06
LPL	ENSG00000175445	lipoprotein lipase	0.419	2.09e-06
PPFIBP2	ENSG00000166387	PPFIA binding protein 2	0.419	2.09e-06
TMEM171	ENSG00000157111	transmembrane protein 171	0.419	2.09e-06
IQSEC2	ENSG00000124313	IQ motif and Sec7 domain 2	0.418	2.108e-06
LEPR	ENSG00000116678	leptin receptor	0.418	2.108e-06
MTHFD1L	ENSG00000120254	methylenetetrahydrofolate dehydrogenase (NADP+ dependent) 1 like	0.418	2.108e-06
RPS25	ENSG00000118181	ribosomal protein S25	0.418	2.108e-06
RPS25	ENSG00000280831	ribosomal protein S25	0.418	2.108e-06
STK39	ENSG00000198648	serine/threonine kinase 39	0.418	2.108e-06
THEMIS2	ENSG00000130775	thymocyte selection associated family member 2	0.418	2.108e-06
VSIG1	ENSG00000101842	V-set and immunoglobulin domain containing 1	0.418	2.108e-06
ADAMTS3	ENSG00000156140	ADAM metallopeptidase with thrombospondin type 1 motif 3	0.417	2.126e-06
EEF1A1	ENSG00000156508	eukaryotic translation elongation factor 1 alpha 1	0.417	2.126e-06
FAR2	ENSG00000064763	fatty acyl-CoA reductase 2	0.417	2.126e-06
HLA-F	ENSG00000206509	major histocompatibility complex, class I, F	0.417	2.126e-06
HLA-F	ENSG00000137403	major histocompatibility complex, class I, F	0.417	2.126e-06
HLA-F	ENSG00000235220	major histocompatibility complex, class I, F	0.417	2.126e-06
HLA-F	ENSG00000237508	major histocompatibility complex, class I, F	0.417	2.126e-06
HLA-F	ENSG00000229698	major histocompatibility complex, class I, F	0.417	2.126e-06
HLA-F	ENSG00000204642	major histocompatibility complex, class I, F	0.417	2.126e-06
HLA-F	ENSG00000234487	major histocompatibility complex, class I, F	0.417	2.126e-06
MCU	ENSG00000156026	mitochondrial calcium uniporter	0.417	2.126e-06
PGM2	ENSG00000169299	phosphoglucomutase 2	0.417	2.126e-06
RPS6KA2	ENSG00000071242	ribosomal protein S6 kinase A2	0.417	2.126e-06
THRB	ENSG00000151090	thyroid hormone receptor beta	0.417	2.126e-06
TMC8	ENSG00000167895	transmembrane channel like 8	0.417	2.126e-06
IGHM	ENSG00000211899	immunoglobulin heavy constant mu	0.416	2.145e-06
IGHM	ENSG00000282657	immunoglobulin heavy constant mu	0.416	2.145e-06
PABPC4	ENSG00000090621	poly(A) binding protein cytoplasmic 4	0.416	2.145e-06
PPP1R14A	ENSG00000167641	protein phosphatase 1 regulatory inhibitor subunit 14A	0.416	2.145e-06
TNFSF9	ENSG00000125657	TNF superfamily member 9	0.416	2.145e-06
ALDH3A1	ENSG00000108602	aldehyde dehydrogenase 3 family member A1	0.415	2.164e-06
CD2	ENSG00000116824	CD2 molecule	0.415	2.164e-06
DIO2	ENSG00000211448	iodothyronine deiodinase 2	0.415	2.164e-06
DRAM1	ENSG00000136048	DNA damage regulated autophagy modulator 1	0.415	2.164e-06
EPS8L1	ENSG00000131037	EPS8 like 1	0.415	2.164e-06
FGD2	ENSG00000146192	FYVE, RhoGEF and PH domain containing 2	0.415	2.164e-06
IGLC1	ENSG00000211675	immunoglobulin lambda constant 1	0.415	2.164e-06
RBPJ	ENSG00000168214	recombination signal binding protein for immunoglobulin kappa J region	0.415	2.164e-06
RPS20	ENSG00000008988	ribosomal protein S20	0.415	2.164e-06
SAMSN1	ENSG00000155307	SAM domain, SH3 domain and nuclear localization signals 1	0.415	2.164e-06
ASPN	ENSG00000106819	asporin	0.414	2.183e-06
CYTH1	ENSG00000108669	cytohesin 1	0.414	2.183e-06
EPB41L1	ENSG00000088367	erythrocyte membrane protein band 4.1 like 1	0.414	2.183e-06
EREG	ENSG00000124882	epiregulin	0.414	2.183e-06
FAM102B	ENSG00000162636	family with sequence similarity 102 member B	0.414	2.183e-06
FKBP9P1	ENSG00000176826	FKBP prolyl isomerase 9 pseudogene 1	0.414	2.183e-06
ISLR	ENSG00000129009	immunoglobulin superfamily containing leucine rich repeat	0.414	2.183e-06
MRGPRF	ENSG00000172935	MAS related GPR family member F	0.414	2.183e-06
RIC1	ENSG00000107036	RIC1 homolog, RAB6A GEF complex partner 1	0.414	2.183e-06
SLCO1B3	ENSG00000111700	solute carrier organic anion transporter family member 1B3	0.414	2.183e-06
TREM1	ENSG00000124731	triggering receptor expressed on myeloid cells 1	0.414	2.183e-06
TYMP	ENSG00000025708	thymidine phosphorylase	0.414	2.183e-06
ABL2	ENSG00000143322	ABL proto-oncogene 2, non-receptor tyrosine kinase	0.413	2.202e-06
ANKRD33B	ENSG00000164236	ankyrin repeat domain 33B	0.413	2.202e-06
ARHGAP30	ENSG00000186517	Rho GTPase activating protein 30	0.413	2.202e-06
ARL4C	ENSG00000188042	ADP ribosylation factor like GTPase 4C	0.413	2.202e-06
CD93	ENSG00000125810	CD93 molecule	0.413	2.202e-06
CNN3	ENSG00000117519	calponin 3	0.413	2.202e-06
COL10A1	ENSG00000123500	collagen type X alpha 1 chain	0.413	2.202e-06
GPR87	ENSG00000138271	G protein-coupled receptor 87	0.413	2.202e-06
IGLC3	ENSG00000211679	immunoglobulin lambda constant 3 (Kern-Oz+ marker)	0.413	2.202e-06
ITGA3	ENSG00000005884	integrin subunit alpha 3	0.413	2.202e-06
KIAA1549L	ENSG00000110427	KIAA1549 like	0.413	2.202e-06
NSMAF	ENSG00000035681	neutral sphingomyelinase activation associated factor	0.413	2.202e-06
RPL4	ENSG00000174444	ribosomal protein L4	0.413	2.202e-06
RPS15A	ENSG00000134419	ribosomal protein S15a	0.413	2.202e-06
SOD3	ENSG00000109610	superoxide dismutase 3	0.413	2.202e-06
BTN2A2	ENSG00000124508	butyrophilin subfamily 2 member A2	0.412	2.221e-06
CD248	ENSG00000174807	CD248 molecule	0.412	2.221e-06
FGFBP1	ENSG00000137440	fibroblast growth factor binding protein 1	0.412	2.221e-06
KCNQ1	ENSG00000053918	potassium voltage-gated channel subfamily Q member 1	0.412	2.221e-06
KCNQ1	ENSG00000282076	potassium voltage-gated channel subfamily Q member 1	0.412	2.221e-06
KLK11	ENSG00000167757	kallikrein related peptidase 11	0.412	2.221e-06
PIGR	ENSG00000162896	polymeric immunoglobulin receptor	0.412	2.221e-06
SLC20A1	ENSG00000144136	solute carrier family 20 member 1	0.412	2.221e-06
STC1	ENSG00000159167	stanniocalcin 1	0.412	2.221e-06
CDK17	ENSG00000059758	cyclin dependent kinase 17	0.411	2.241e-06
RPS4X	ENSG00000198034	ribosomal protein S4 X-linked	0.411	2.241e-06
SERTAD2	ENSG00000179833	SERTA domain containing 2	0.411	2.241e-06
SLC26A9	ENSG00000174502	solute carrier family 26 member 9	0.411	2.241e-06
TLN1	ENSG00000137076	talin 1	0.411	2.241e-06
AMOTL1	ENSG00000166025	angiomotin like 1	0.41	2.261e-06
LPXN	ENSG00000110031	leupaxin	0.41	2.261e-06
NAB1	ENSG00000138386	NGFI-A binding protein 1	0.41	2.261e-06
PDGFRB	ENSG00000113721	platelet derived growth factor receptor beta	0.41	2.261e-06
PRTG	ENSG00000166450	protogenin	0.41	2.261e-06
RARRES2	ENSG00000106538	retinoic acid receptor responder 2	0.41	2.261e-06
RHPN2	ENSG00000131941	rhophilin Rho GTPase binding protein 2	0.41	2.261e-06
SLAIN2	ENSG00000109171	SLAIN motif family member 2	0.41	2.261e-06
SPRR1B	ENSG00000169469	small proline rich protein 1B	0.41	2.261e-06
THY1	ENSG00000154096	Thy-1 cell surface antigen	0.41	2.261e-06
TMC7	ENSG00000170537	transmembrane channel like 7	0.41	2.261e-06
FLRT2	ENSG00000185070	fibronectin leucine rich transmembrane protein 2	0.409	2.281e-06
GAS1	ENSG00000180447	growth arrest specific 1	0.409	2.281e-06
GATA2	ENSG00000179348	GATA binding protein 2	0.409	2.281e-06
PRR16	ENSG00000184838	proline rich 16	0.409	2.281e-06
TBL1XR1	ENSG00000177565	transducin beta like 1 X-linked receptor 1	0.409	2.281e-06
TPSAB1	ENSG00000172236	tryptase alpha/beta 1	0.409	2.281e-06
BLZF1	ENSG00000117475	basic leucine zipper nuclear factor 1	0.408	2.301e-06
C1QB	ENSG00000173369	complement C1q B chain	0.408	2.301e-06
CD300A	ENSG00000167851	CD300a molecule	0.408	2.301e-06
CSMD2	ENSG00000121904	CUB and Sushi multiple domains 2	0.408	2.301e-06
ESAM	ENSG00000149564	endothelial cell adhesion molecule	0.408	2.301e-06
GPR183	ENSG00000169508	G protein-coupled receptor 183	0.408	2.301e-06
PHLDA2	ENSG00000274538	pleckstrin homology like domain family A member 2	0.408	2.301e-06
PHLDA2	ENSG00000181649	pleckstrin homology like domain family A member 2	0.408	2.301e-06
SLC37A2	ENSG00000134955	solute carrier family 37 member 2	0.408	2.301e-06
STON1	ENSG00000243244	stonin 1	0.408	2.301e-06
TDRD3	ENSG00000083544	tudor domain containing 3	0.408	2.301e-06
TFAP2C	ENSG00000087510	transcription factor AP-2 gamma	0.408	2.301e-06
TMC6	ENSG00000141524	transmembrane channel like 6	0.408	2.301e-06
WDR36	ENSG00000134987	WD repeat domain 36	0.408	2.301e-06
ALPK2	ENSG00000198796	alpha kinase 2	0.407	2.321e-06
BIN2	ENSG00000110934	bridging integrator 2	0.407	2.321e-06
E2F3	ENSG00000112242	E2F transcription factor 3	0.407	2.321e-06
FOLR1	ENSG00000110195	folate receptor 1	0.407	2.321e-06
FYCO1	ENSG00000163820	FYVE and coiled-coil domain containing 1	0.407	2.321e-06
GJC1	ENSG00000182963	gap junction protein gamma 1	0.407	2.321e-06
LRRN1	ENSG00000175928	leucine rich repeat neuronal 1	0.407	2.321e-06
MARCO	ENSG00000019169	macrophage receptor with collagenous structure	0.407	2.321e-06
MMP13	ENSG00000137745	matrix metallopeptidase 13	0.407	2.321e-06
P2RY10	ENSG00000078589	P2Y receptor family member 10	0.407	2.321e-06
ACOX1	ENSG00000161533	acyl-CoA oxidase 1	0.406	2.342e-06
ANP32A	ENSG00000140350	acidic nuclear phosphoprotein 32 family member A	0.406	2.342e-06
ERG	ENSG00000157554	ETS transcription factor ERG	0.406	2.342e-06
IGHG2	ENSG00000211893	immunoglobulin heavy constant gamma 2 (G2m marker)	0.406	2.342e-06
IGHG2	ENSG00000274497	immunoglobulin heavy constant gamma 2 (G2m marker)	0.406	2.342e-06
ILK	ENSG00000166333	integrin linked kinase	0.406	2.342e-06
IQGAP2	ENSG00000145703	IQ motif containing GTPase activating protein 2	0.406	2.342e-06
RGS1	ENSG00000090104	regulator of G protein signaling 1	0.406	2.342e-06
TLE3	ENSG00000140332	TLE family member 3, transcriptional corepressor	0.406	2.342e-06
WDR43	ENSG00000163811	WD repeat domain 43	0.406	2.342e-06
WDR72	ENSG00000166415	WD repeat domain 72	0.406	2.342e-06
ZC3H13	ENSG00000123200	zinc finger CCCH-type containing 13	0.406	2.342e-06
C2	ENSG00000206372	complement C2	0.405	2.363e-06
C2	ENSG00000235017	complement C2	0.405	2.363e-06
C2	ENSG00000235696	complement C2	0.405	2.363e-06
C2	ENSG00000226560	complement C2	0.405	2.363e-06
C2	ENSG00000204364	complement C2	0.405	2.363e-06
C2	ENSG00000166278	complement C2	0.405	2.363e-06
C2	ENSG00000231543	complement C2	0.405	2.363e-06
FGR	ENSG00000000938	FGR proto-oncogene, Src family tyrosine kinase	0.405	2.363e-06
KRT87P	ENSG00000135477	keratin 87 pseudogene	0.405	2.363e-06
RALBP1	ENSG00000017797	ralA binding protein 1	0.405	2.363e-06
TREM2	ENSG00000095970	triggering receptor expressed on myeloid cells 2	0.405	2.363e-06
WDFY4	ENSG00000128815	WDFY family member 4	0.405	2.363e-06
CYTH4	ENSG00000100055	cytohesin 4	0.404	2.384e-06
EHF	ENSG00000135373	ETS homologous factor	0.404	2.384e-06
FCGR2A	ENSG00000143226	Fc fragment of IgG receptor IIa	0.404	2.384e-06
IGHA2	ENSG00000276173	immunoglobulin heavy constant alpha 2 (A2m marker)	0.404	2.384e-06
IGHA2	ENSG00000211890	immunoglobulin heavy constant alpha 2 (A2m marker)	0.404	2.384e-06
KPNA7	ENSG00000284068	karyopherin subunit alpha 7	0.404	2.384e-06
KPNA7	ENSG00000185467	karyopherin subunit alpha 7	0.404	2.384e-06
LIMS2	ENSG00000072163	LIM zinc finger domain containing 2	0.404	2.384e-06
SLC13A3	ENSG00000158296	solute carrier family 13 member 3	0.404	2.384e-06
TNNC1	ENSG00000114854	troponin C1, slow skeletal and cardiac type	0.404	2.384e-06
ZNF704	ENSG00000164684	zinc finger protein 704	0.404	2.384e-06
FRYL	ENSG00000075539	FRY like transcription coactivator	0.403	2.405e-06
MYADM	ENSG00000179820	myeloid associated differentiation marker	0.403	2.405e-06
PTMA	ENSG00000187514	prothymosin alpha	0.403	2.405e-06
RPL27	ENSG00000131469	ribosomal protein L27	0.403	2.405e-06
SATB2	ENSG00000119042	SATB homeobox 2	0.403	2.405e-06
SMG1	ENSG00000157106	SMG1, nonsense mediated mRNA decay associated PI3K related kinase	0.403	2.405e-06
SPRY4	ENSG00000187678	sprouty RTK signaling antagonist 4	0.403	2.405e-06
STX11	ENSG00000135604	syntaxin 11	0.403	2.405e-06
ADORA3	ENSG00000282608	adenosine A3 receptor	0.402	2.427e-06
DRP2	ENSG00000102385	dystrophin related protein 2	0.402	2.427e-06
FAM180A	ENSG00000189320	family with sequence similarity 180 member A	0.402	2.427e-06
HPGDS	ENSG00000163106	hematopoietic prostaglandin D synthase	0.402	2.427e-06
IGLL5	ENSG00000254709	immunoglobulin lambda like polypeptide 5	0.402	2.427e-06
NOC3L	ENSG00000173145	NOC3 like DNA replication regulator	0.402	2.427e-06
OSR2	ENSG00000164920	odd-skipped related transciption factor 2	0.402	2.427e-06
RSL1D1	ENSG00000171490	ribosomal L1 domain containing 1	0.402	2.427e-06
SEC14L2	ENSG00000100003	SEC14 like lipid binding 2	0.402	2.427e-06
SYDE1	ENSG00000105137	synapse defective Rho GTPase homolog 1	0.402	2.427e-06
ARRDC3	ENSG00000113369	arrestin domain containing 3	0.401	2.448e-06
GLUD1	ENSG00000148672	glutamate dehydrogenase 1	0.401	2.448e-06
KLF3	ENSG00000109787	Kruppel like factor 3	0.401	2.448e-06
NMU	ENSG00000109255	neuromedin U	0.401	2.448e-06
PRICKLE2	ENSG00000163637	prickle planar cell polarity protein 2	0.401	2.448e-06
ROCK1	ENSG00000067900	Rho associated coiled-coil containing protein kinase 1	0.401	2.448e-06
RPL26	ENSG00000161970	ribosomal protein L26	0.401	2.448e-06
SFTA2	ENSG00000206465	surfactant associated 2	0.401	2.448e-06
SFTA2	ENSG00000225454	surfactant associated 2	0.401	2.448e-06
SFTA2	ENSG00000237814	surfactant associated 2	0.401	2.448e-06
SFTA2	ENSG00000224246	surfactant associated 2	0.401	2.448e-06
SFTA2	ENSG00000230072	surfactant associated 2	0.401	2.448e-06
SFTA2	ENSG00000196260	surfactant associated 2	0.401	2.448e-06
SLC19A1	ENSG00000173638	solute carrier family 19 member 1	0.401	2.448e-06
WNT2	ENSG00000105989	Wnt family member 2	0.401	2.448e-06
AFMID	ENSG00000183077	arylformamidase	0.4	2.47e-06
CCR5	ENSG00000160791	C-C motif chemokine receptor 5 (gene/pseudogene)	0.4	2.47e-06
CDC42SE1	ENSG00000197622	CDC42 small effector 1	0.4	2.47e-06
HHEX	ENSG00000152804	hematopoietically expressed homeobox	0.4	2.47e-06
LRMP	ENSG00000118308	lymphoid restricted membrane protein	0.4	2.47e-06
LYAR	ENSG00000145220	Ly1 antibody reactive	0.4	2.47e-06
SH3BGRL	ENSG00000131171	SH3 domain binding glutamate rich protein like	0.4	2.47e-06
SIPA1L1	ENSG00000197555	signal induced proliferation associated 1 like 1	0.4	2.47e-06
TMTC2	ENSG00000179104	transmembrane and tetratricopeptide repeat containing 2	0.4	2.47e-06
TNNI2	ENSG00000130598	troponin I2, fast skeletal type	0.4	2.47e-06
DDR2	ENSG00000162733	discoidin domain receptor tyrosine kinase 2	0.399	2.492e-06
GXYLT2	ENSG00000172986	glucoside xylosyltransferase 2	0.399	2.492e-06
LAMA2	ENSG00000196569	laminin subunit alpha 2	0.399	2.492e-06
MIS18BP1	ENSG00000129534	MIS18 binding protein 1	0.399	2.492e-06
PTPRJ	ENSG00000149177	protein tyrosine phosphatase, receptor type J	0.399	2.492e-06
SNX5	ENSG00000089006	sorting nexin 5	0.399	2.492e-06
TAGAP	ENSG00000164691	T cell activation RhoGTPase activating protein	0.399	2.492e-06
COL4A1	ENSG00000187498	collagen type IV alpha 1 chain	0.398	2.515e-06
COL4A4	ENSG00000081052	collagen type IV alpha 4 chain	0.398	2.515e-06
COL6A2	ENSG00000142173	collagen type VI alpha 2 chain	0.398	2.515e-06
MARVELD1	ENSG00000155254	MARVEL domain containing 1	0.398	2.515e-06
MYL12B	ENSG00000118680	myosin light chain 12B	0.398	2.515e-06
SLK	ENSG00000065613	STE20 like kinase	0.398	2.515e-06
TLL1	ENSG00000038295	tolloid like 1	0.398	2.515e-06
TMEM87B	ENSG00000153214	transmembrane protein 87B	0.398	2.515e-06
ACTBL2	ENSG00000169067	actin, beta like 2	0.397	2.537e-06
AGRN	ENSG00000188157	agrin	0.397	2.537e-06
AKNA	ENSG00000106948	AT-hook transcription factor	0.397	2.537e-06
CEP135	ENSG00000174799	centrosomal protein 135	0.397	2.537e-06
CFLAR	ENSG00000003402	CASP8 and FADD like apoptosis regulator	0.397	2.537e-06
ERAP2	ENSG00000164308	endoplasmic reticulum aminopeptidase 2	0.397	2.537e-06
FER1L6	ENSG00000214814	fer-1 like family member 6	0.397	2.537e-06
FPR1	ENSG00000171051	formyl peptide receptor 1	0.397	2.537e-06
GGT1	ENSG00000100031	gamma-glutamyltransferase 1	0.397	2.537e-06
GGT1	ENSG00000286070	gamma-glutamyltransferase 1	0.397	2.537e-06
KRT19	ENSG00000171345	keratin 19	0.397	2.537e-06
MAP4K5	ENSG00000012983	mitogen-activated protein kinase kinase kinase kinase 5	0.397	2.537e-06
MOB1A	ENSG00000114978	MOB kinase activator 1A	0.397	2.537e-06
NUPR1	ENSG00000176046	nuclear protein 1, transcriptional regulator	0.397	2.537e-06
PMS2	ENSG00000122512	PMS1 homolog 2, mismatch repair system component	0.397	2.537e-06
RPL7	ENSG00000147604	ribosomal protein L7	0.397	2.537e-06
SLC16A3	ENSG00000141526	solute carrier family 16 member 3	0.397	2.537e-06
STAMBPL1	ENSG00000138134	STAM binding protein like 1	0.397	2.537e-06
TFF1	ENSG00000160182	trefoil factor 1	0.397	2.537e-06
TLR8	ENSG00000101916	toll like receptor 8	0.397	2.537e-06
ABO	ENSG00000175164	ABO, alpha 1-3-N-acetylgalactosaminyltransferase and alpha 1-3-galactosyltransferase	0.396	2.56e-06
ABO	ENSG00000281879	ABO, alpha 1-3-N-acetylgalactosaminyltransferase and alpha 1-3-galactosyltransferase	0.396	2.56e-06
HECTD1	ENSG00000092148	HECT domain E3 ubiquitin protein ligase 1	0.396	2.56e-06
ITGB8	ENSG00000105855	integrin subunit beta 8	0.396	2.56e-06
PRKCA	ENSG00000154229	protein kinase C alpha	0.396	2.56e-06
SERPINB2	ENSG00000197632	serpin family B member 2	0.396	2.56e-06
TTC23	ENSG00000103852	tetratricopeptide repeat domain 23	0.396	2.56e-06
TYRO3	ENSG00000092445	TYRO3 protein tyrosine kinase	0.396	2.56e-06
ZCCHC7	ENSG00000147905	zinc finger CCHC-type containing 7	0.396	2.56e-06
AC009950.1	ENSG00000225963	novel transcript, antisense to SP110	0.395	2.583e-06
ATXN7L1	ENSG00000146776	ataxin 7 like 1	0.395	2.583e-06
BMP1	ENSG00000168487	bone morphogenetic protein 1	0.395	2.583e-06
CES1	ENSG00000198848	carboxylesterase 1	0.395	2.583e-06
CES1	ENSG00000262243	carboxylesterase 1	0.395	2.583e-06
CHST4	ENSG00000140835	carbohydrate sulfotransferase 4	0.395	2.583e-06
CLEC5A	ENSG00000258227	C-type lectin domain containing 5A	0.395	2.583e-06
COL15A1	ENSG00000204291	collagen type XV alpha 1 chain	0.395	2.583e-06
CST6	ENSG00000175315	cystatin E/M	0.395	2.583e-06
EEF1G	ENSG00000254772	eukaryotic translation elongation factor 1 gamma	0.395	2.583e-06
IGHG3	ENSG00000282184	immunoglobulin heavy constant gamma 3 (G3m marker)	0.395	2.583e-06
IGHG3	ENSG00000211897	immunoglobulin heavy constant gamma 3 (G3m marker)	0.395	2.583e-06
KCNQ5	ENSG00000185760	potassium voltage-gated channel subfamily Q member 5	0.395	2.583e-06
PIK3AP1	ENSG00000155629	phosphoinositide-3-kinase adaptor protein 1	0.395	2.583e-06
PTN	ENSG00000105894	pleiotrophin	0.395	2.583e-06
SPARCL1	ENSG00000152583	SPARC like 1	0.395	2.583e-06
SYT8	ENSG00000149043	synaptotagmin 8	0.395	2.583e-06
TNRC18	ENSG00000182095	trinucleotide repeat containing 18	0.395	2.583e-06
WNK1	ENSG00000060237	WNK lysine deficient protein kinase 1	0.395	2.583e-06
BARD1	ENSG00000138376	BRCA1 associated RING domain 1	0.394	2.607e-06
BTN2A3P	ENSG00000124549	butyrophilin subfamily 2 member A3, pseudogene	0.394	2.607e-06
CA9	ENSG00000107159	carbonic anhydrase 9	0.394	2.607e-06
COTL1	ENSG00000103187	coactosin like F-actin binding protein 1	0.394	2.607e-06
FAM111A	ENSG00000166801	family with sequence similarity 111 member A	0.394	2.607e-06
MEOX2	ENSG00000106511	mesenchyme homeobox 2	0.394	2.607e-06
MFNG	ENSG00000100060	MFNG O-fucosylpeptide 3-beta-N-acetylglucosaminyltransferase	0.394	2.607e-06
[truncated: 24,396 more rows]
