# Supplementary material for: Identification of myoferlin as a mitochondria-associated membranes component required for calcium signaling in PDAC cell lines
Source: Cell Commun Signal. 2024 Feb 17;22:133. doi: 10.1186/s12964-024-01514-z (PMC10874564; doi:10.1186/s12964-024-01514-z)
Supplement: Supplementary file 3 — Additional file 3. [file 12964_2024_1514_MOESM3_ESM.tsv]

geneName	geneID	Description	MYOF	pVals
EGFR	ENSG00000146648	epidermal growth factor receptor	0.808	7.966e-08
IGF2BP3	ENSG00000136231	insulin like growth factor 2 mRNA binding protein 3	0.791	9.507e-08
CAPN2	ENSG00000162909	calpain 2	0.789	9.701e-08
YAP1	ENSG00000137693	Yes associated protein 1	0.785	1.01e-07
ANLN	ENSG00000011426	anillin actin binding protein	0.775	1.114e-07
CEP55	ENSG00000138180	centrosomal protein 55	0.761	1.273e-07
KIF11	ENSG00000138160	kinesin family member 11	0.756	1.334e-07
ADGRG6	ENSG00000112414	adhesion G protein-coupled receptor G6	0.755	1.346e-07
VCL	ENSG00000035403	vinculin	0.754	1.358e-07
IGF2BP2	ENSG00000073792	insulin like growth factor 2 mRNA binding protein 2	0.752	1.384e-07
EPHA2	ENSG00000142627	EPH receptor A2	0.751	1.396e-07
TPX2	ENSG00000088325	TPX2, microtubule nucleation factor	0.749	1.422e-07
HMGA1	ENSG00000137309	high mobility group AT-hook 1	0.743	1.502e-07
TFAP2A	ENSG00000137203	transcription factor AP-2 alpha	0.742	1.515e-07
DDX21	ENSG00000165732	DExD-box helicase 21	0.741	1.529e-07
PRR11	ENSG00000068489	proline rich 11	0.741	1.529e-07
KIF4A	ENSG00000090889	kinesin family member 4A	0.74	1.543e-07
ANXA2	ENSG00000182718	annexin A2	0.737	1.585e-07
MKI67	ENSG00000148773	marker of proliferation Ki-67	0.737	1.585e-07
DKK1	ENSG00000107984	dickkopf WNT signaling pathway inhibitor 1	0.735	1.613e-07
KIF23	ENSG00000137807	kinesin family member 23	0.733	1.642e-07
TUBA1C	ENSG00000167553	tubulin alpha 1c	0.732	1.656e-07
AHNAK	ENSG00000124942	AHNAK nucleoprotein	0.731	1.671e-07
SLC35F2	ENSG00000110660	solute carrier family 35 member F2	0.73	1.686e-07
STIL	ENSG00000123473	STIL, centriolar assembly protein	0.727	1.731e-07
ECT2	ENSG00000114346	epithelial cell transforming 2	0.726	1.746e-07
NT5E	ENSG00000135318	5'-nucleotidase ecto	0.726	1.746e-07
GART	ENSG00000262473	phosphoribosylglycinamide formyltransferase, phosphoribosylglycinamide synthetase, phosphoribosylaminoimidazole synthetase	0.724	1.777e-07
GART	ENSG00000159131	phosphoribosylglycinamide formyltransferase, phosphoribosylglycinamide synthetase, phosphoribosylaminoimidazole synthetase	0.724	1.777e-07
NDE1	ENSG00000275911	nudE neurodevelopment protein 1	0.724	1.777e-07
NDE1	ENSG00000072864	nudE neurodevelopment protein 1	0.724	1.777e-07
FOSL1	ENSG00000175592	FOS like 1, AP-1 transcription factor subunit	0.723	1.792e-07
SHCBP1	ENSG00000171241	SHC binding and spindle associated 1	0.721	1.824e-07
ANAPC1	ENSG00000153107	anaphase promoting complex subunit 1	0.718	1.872e-07
NDC1	ENSG00000058804	NDC1 transmembrane nucleoporin	0.718	1.872e-07
CKAP2L	ENSG00000169607	cytoskeleton associated protein 2 like	0.717	1.888e-07
NCAPH	ENSG00000121152	non-SMC condensin I complex subunit H	0.717	1.888e-07
GPRC5A	ENSG00000013588	G protein-coupled receptor class C group 5 member A	0.716	1.904e-07
PTPN14	ENSG00000152104	protein tyrosine phosphatase, non-receptor type 14	0.716	1.904e-07
RACGAP1	ENSG00000161800	Rac GTPase activating protein 1	0.716	1.904e-07
CHEK1	ENSG00000149554	checkpoint kinase 1	0.715	1.921e-07
ERCC6L	ENSG00000186871	ERCC excision repair 6 like, spindle assembly checkpoint helicase	0.715	1.921e-07
AL109923.1	ENSG00000277558	novel transcript, sense intronic to ITCH	0.714	1.937e-07
KIF14	ENSG00000118193	kinesin family member 14	0.714	1.937e-07
PRC1	ENSG00000198901	protein regulator of cytokinesis 1	0.713	1.954e-07
BUB1	ENSG00000169679	BUB1 mitotic checkpoint serine/threonine kinase	0.711	1.987e-07
HNRNPF	ENSG00000169813	heterogeneous nuclear ribonucleoprotein F	0.71	2.004e-07
RCC2	ENSG00000179051	regulator of chromosome condensation 2	0.71	2.004e-07
RCC2	ENSG00000281540	regulator of chromosome condensation 2	0.71	2.004e-07
ARHGAP11A	ENSG00000282168	Rho GTPase activating protein 11A	0.709	2.022e-07
ARHGAP11A	ENSG00000275568	Rho GTPase activating protein 11A	0.709	2.022e-07
ARHGAP11A	ENSG00000198826	Rho GTPase activating protein 11A	0.709	2.022e-07
CKAP5	ENSG00000175216	cytoskeleton associated protein 5	0.709	2.022e-07
MELK	ENSG00000165304	maternal embryonic leucine zipper kinase	0.709	2.022e-07
LMNB1	ENSG00000113368	lamin B1	0.708	2.039e-07
TTK	ENSG00000112742	TTK protein kinase	0.708	2.039e-07
DEPDC1	ENSG00000024526	DEP domain containing 1	0.707	2.056e-07
FAM3C2	ENSG00000174028	family with sequence similarity 3 member C2 (pseudogene)	0.707	2.056e-07
HJURP	ENSG00000123485	Holliday junction recognition protein	0.706	2.074e-07
NOLC1	ENSG00000166197	nucleolar and coiled-body phosphoprotein 1	0.706	2.074e-07
BUB1B	ENSG00000156970	BUB1 mitotic checkpoint serine/threonine kinase B	0.705	2.091e-07
SMAD3	ENSG00000166949	SMAD family member 3	0.705	2.091e-07
ZFP91	ENSG00000186660	ZFP91 zinc finger protein	0.705	2.091e-07
EZH2	ENSG00000106462	enhancer of zeste 2 polycomb repressive complex 2 subunit	0.703	2.127e-07
GMPS	ENSG00000163655	guanine monophosphate synthase	0.703	2.127e-07
RYK	ENSG00000163785	receptor-like tyrosine kinase	0.703	2.127e-07
SRPK1	ENSG00000096063	SRSF protein kinase 1	0.703	2.127e-07
DNMBP	ENSG00000107554	dynamin binding protein	0.701	2.163e-07
MCMBP	ENSG00000197771	minichromosome maintenance complex binding protein	0.7	2.181e-07
BZW2	ENSG00000136261	basic leucine zipper and W2 domains 2	0.699	2.2e-07
HEATR1	ENSG00000119285	HEAT repeat containing 1	0.699	2.2e-07
NCAPG2	ENSG00000146918	non-SMC condensin II complex subunit G2	0.698	2.218e-07
ASAP2	ENSG00000151693	ArfGAP with SH3 domain, ankyrin repeat and PH domain 2	0.696	2.256e-07
CCNB2	ENSG00000157456	cyclin B2	0.694	2.294e-07
DLGAP5	ENSG00000126787	DLG associated protein 5	0.694	2.294e-07
TOP2A	ENSG00000131747	DNA topoisomerase II alpha	0.694	2.294e-07
TOPBP1	ENSG00000163781	DNA topoisomerase II binding protein 1	0.691	2.352e-07
BZW1P2	ENSG00000198406	basic leucine zipper and W2 domains 1 pseudogene 2	0.69	2.371e-07
EIF3A	ENSG00000107581	eukaryotic translation initiation factor 3 subunit A	0.69	2.371e-07
DTL	ENSG00000143476	denticleless E3 ubiquitin protein ligase homolog	0.688	2.411e-07
KIF20A	ENSG00000112984	kinesin family member 20A	0.688	2.411e-07
CAPRIN1	ENSG00000135387	cell cycle associated protein 1	0.686	2.451e-07
DIAPH3	ENSG00000139734	diaphanous related formin 3	0.686	2.451e-07
SEMA3C	ENSG00000075223	semaphorin 3C	0.686	2.451e-07
TRIM5	ENSG00000132256	tripartite motif containing 5	0.686	2.451e-07
ZNF217	ENSG00000171940	zinc finger protein 217	0.686	2.451e-07
PATL1	ENSG00000166889	PAT1 homolog 1, processing body mRNA decay factor	0.685	2.472e-07
ZWILCH	ENSG00000174442	zwilch kinetochore protein	0.685	2.472e-07
CAP1	ENSG00000131236	cyclase associated actin cytoskeleton regulatory protein 1	0.684	2.492e-07
GSPT1	ENSG00000103342	G1 to S phase transition 1	0.684	2.492e-07
NUSAP1	ENSG00000137804	nucleolar and spindle associated protein 1	0.684	2.492e-07
XPO1	ENSG00000082898	exportin 1	0.684	2.492e-07
CSE1L	ENSG00000124207	chromosome segregation 1 like	0.683	2.513e-07
FANCI	ENSG00000140525	FA complementation group I	0.683	2.513e-07
POLQ	ENSG00000051341	DNA polymerase theta	0.683	2.513e-07
HMMR	ENSG00000072571	hyaluronan mediated motility receptor	0.682	2.533e-07
E2F7	ENSG00000165891	E2F transcription factor 7	0.681	2.554e-07
IPO7	ENSG00000205339	importin 7	0.681	2.554e-07
MCM10	ENSG00000065328	minichromosome maintenance 10 replication initiation factor	0.681	2.554e-07
VANGL1	ENSG00000173218	VANGL planar cell polarity protein 1	0.681	2.554e-07
CDK1	ENSG00000170312	cyclin dependent kinase 1	0.68	2.575e-07
CYB5B	ENSG00000103018	cytochrome b5 type B	0.68	2.575e-07
OSMR	ENSG00000145623	oncostatin M receptor	0.68	2.575e-07
SMC4	ENSG00000113810	structural maintenance of chromosomes 4	0.68	2.575e-07
CDK2	ENSG00000123374	cyclin dependent kinase 2	0.679	2.597e-07
ALDH1A3	ENSG00000184254	aldehyde dehydrogenase 1 family member A3	0.678	2.618e-07
AMMECR1	ENSG00000101935	Alport syndrome, mental retardation, midface hypoplasia and elliptocytosis chromosomal region gene 1	0.678	2.618e-07
ANO6	ENSG00000177119	anoctamin 6	0.678	2.618e-07
MTHFD1	ENSG00000100714	methylenetetrahydrofolate dehydrogenase, cyclohydrolase and formyltetrahydrofolate synthetase 1	0.678	2.618e-07
PRKDC	ENSG00000253729	protein kinase, DNA-activated, catalytic subunit	0.677	2.639e-07
TFRC	ENSG00000072274	transferrin receptor	0.677	2.639e-07
TMEM185B	ENSG00000226479	transmembrane protein 185B	0.676	2.661e-07
TICRR	ENSG00000140534	TOPBP1 interacting checkpoint and replication regulator	0.675	2.683e-07
CDCA2	ENSG00000184661	cell division cycle associated 2	0.674	2.705e-07
CDCA5	ENSG00000146670	cell division cycle associated 5	0.674	2.705e-07
CENPI	ENSG00000102384	centromere protein I	0.674	2.705e-07
DHCR24	ENSG00000116133	24-dehydrocholesterol reductase	0.674	2.705e-07
SPATS2L	ENSG00000196141	spermatogenesis associated serine rich 2 like	0.674	2.705e-07
AURKA	ENSG00000087586	aurora kinase A	0.671	2.772e-07
CDCA7	ENSG00000144354	cell division cycle associated 7	0.671	2.772e-07
CENPF	ENSG00000117724	centromere protein F	0.671	2.772e-07
DDIAS	ENSG00000165490	DNA damage induced apoptosis suppressor	0.671	2.772e-07
DEPDC1B	ENSG00000035499	DEP domain containing 1B	0.671	2.772e-07
GNPNAT1	ENSG00000100522	glucosamine-phosphate N-acetyltransferase 1	0.671	2.772e-07
DKC1	ENSG00000130826	dyskerin pseudouridine synthase 1	0.67	2.794e-07
KIF18A	ENSG00000121621	kinesin family member 18A	0.67	2.794e-07
CAPZA1	ENSG00000116489	capping actin protein of muscle Z-line subunit alpha 1	0.669	2.817e-07
CENPN	ENSG00000166451	centromere protein N	0.669	2.817e-07
APLP2	ENSG00000084234	amyloid beta precursor like protein 2	0.668	2.84e-07
BMS1	ENSG00000165733	BMS1, ribosome biogenesis factor	0.668	2.84e-07
MCM4	ENSG00000104738	minichromosome maintenance complex component 4	0.668	2.84e-07
NEK2	ENSG00000117650	NIMA related kinase 2	0.668	2.84e-07
SLC38A1	ENSG00000111371	solute carrier family 38 member 1	0.668	2.84e-07
SYNCRIP	ENSG00000135316	synaptotagmin binding cytoplasmic RNA interacting protein	0.668	2.84e-07
ASPM	ENSG00000066279	abnormal spindle microtubule assembly	0.667	2.863e-07
CORO1C	ENSG00000110880	coronin 1C	0.667	2.863e-07
GINS1	ENSG00000101003	GINS complex subunit 1	0.667	2.863e-07
KIF20B	ENSG00000138182	kinesin family member 20B	0.667	2.863e-07
MYBL2	ENSG00000101057	MYB proto-oncogene like 2	0.667	2.863e-07
KIF2C	ENSG00000142945	kinesin family member 2C	0.666	2.887e-07
PAICS	ENSG00000128050	phosphoribosylaminoimidazole carboxylase and phosphoribosylaminoimidazolesuccinocarboxamide synthase	0.666	2.887e-07
CDC6	ENSG00000094804	cell division cycle 6	0.664	2.934e-07
KNTC1	ENSG00000184445	kinetochore associated 1	0.664	2.934e-07
MCM8	ENSG00000125885	minichromosome maintenance 8 homologous recombination repair factor	0.664	2.934e-07
PHLDA1	ENSG00000139289	pleckstrin homology like domain family A member 1	0.664	2.934e-07
RRM2	ENSG00000171848	ribonucleotide reductase regulatory subunit M2	0.664	2.934e-07
SEPT10	ENSG00000186522	septin 10	0.664	2.934e-07
AJUBA	ENSG00000129474	ajuba LIM protein	0.663	2.957e-07
EXO1	ENSG00000174371	exonuclease 1	0.663	2.957e-07
FOXM1	ENSG00000111206	forkhead box M1	0.663	2.957e-07
NUP205	ENSG00000155561	nucleoporin 205	0.663	2.957e-07
UBE2C	ENSG00000175063	ubiquitin conjugating enzyme E2 C	0.663	2.957e-07
CKS1B	ENSG00000173207	CDC28 protein kinase regulatory subunit 1B	0.662	2.981e-07
CTTN	ENSG00000085733	cortactin	0.662	2.981e-07
E2F8	ENSG00000129173	E2F transcription factor 8	0.662	2.981e-07
GPSM2	ENSG00000121957	G protein signaling modulator 2	0.662	2.981e-07
NCEH1	ENSG00000144959	neutral cholesterol ester hydrolase 1	0.662	2.981e-07
DIAPH1	ENSG00000131504	diaphanous related formin 1	0.661	3.005e-07
DNAJC13	ENSG00000138246	DnaJ heat shock protein family (Hsp40) member C13	0.661	3.005e-07
STRN	ENSG00000115808	striatin	0.661	3.005e-07
BLM	ENSG00000197299	BLM RecQ like helicase	0.659	3.054e-07
ACER3	ENSG00000078124	alkaline ceramidase 3	0.658	3.079e-07
DARS2	ENSG00000117593	aspartyl-tRNA synthetase 2, mitochondrial	0.658	3.079e-07
NOTCH2	ENSG00000134250	notch 2	0.658	3.079e-07
TNFRSF10A	ENSG00000104689	TNF receptor superfamily member 10a	0.658	3.079e-07
CCNB1	ENSG00000134057	cyclin B1	0.657	3.104e-07
CIT	ENSG00000122966	citron rho-interacting serine/threonine kinase	0.657	3.104e-07
LIN9	ENSG00000183814	lin-9 DREAM MuvB core complex component	0.657	3.104e-07
MCM6	ENSG00000076003	minichromosome maintenance complex component 6	0.657	3.104e-07
SKA3	ENSG00000165480	spindle and kinetochore associated complex subunit 3	0.657	3.104e-07
TNPO3	ENSG00000064419	transportin 3	0.657	3.104e-07
E2F3	ENSG00000112242	E2F transcription factor 3	0.656	3.129e-07
HDGF	ENSG00000143321	heparin binding growth factor	0.656	3.129e-07
CDCA8	ENSG00000134690	cell division cycle associated 8	0.655	3.154e-07
IDE	ENSG00000119912	insulin degrading enzyme	0.654	3.179e-07
SLC25A24	ENSG00000085491	solute carrier family 25 member 24	0.654	3.179e-07
SLC25A24	ENSG00000284468	solute carrier family 25 member 24	0.654	3.179e-07
WDR43	ENSG00000163811	WD repeat domain 43	0.654	3.179e-07
NCL	ENSG00000115053	nucleolin	0.653	3.205e-07
STAU1	ENSG00000124214	staufen double-stranded RNA binding protein 1	0.653	3.205e-07
DDX18	ENSG00000088205	DEAD-box helicase 18	0.652	3.231e-07
GLRX3	ENSG00000108010	glutaredoxin 3	0.652	3.231e-07
UHRF1	ENSG00000276043	ubiquitin like with PHD and ring finger domains 1	0.652	3.231e-07
WDHD1	ENSG00000198554	WD repeat and HMG-box DNA binding protein 1	0.652	3.231e-07
CBX3	ENSG00000122565	chromobox 3	0.651	3.257e-07
KIFC1	ENSG00000237649	kinesin family member C1	0.651	3.257e-07
KIFC1	ENSG00000204197	kinesin family member C1	0.651	3.257e-07
KIFC1	ENSG00000233450	kinesin family member C1	0.651	3.257e-07
KIFC1	ENSG00000056678	kinesin family member C1	0.651	3.257e-07
PBK	ENSG00000168078	PDZ binding kinase	0.651	3.257e-07
ADORA2B	ENSG00000170425	adenosine A2b receptor	0.65	3.283e-07
FAM83D	ENSG00000101447	family with sequence similarity 83 member D	0.65	3.283e-07
IARS2	ENSG00000067704	isoleucyl-tRNA synthetase 2, mitochondrial	0.65	3.283e-07
RFWD3	ENSG00000168411	ring finger and WD repeat domain 3	0.65	3.283e-07
SEC23IP	ENSG00000107651	SEC23 interacting protein	0.65	3.283e-07
TMPO	ENSG00000120802	thymopoietin	0.65	3.283e-07
AGPS	ENSG00000018510	alkylglycerone phosphate synthase	0.649	3.309e-07
ATAD2	ENSG00000156802	ATPase family, AAA domain containing 2	0.649	3.309e-07
FAM72A	ENSG00000196550	family with sequence similarity 72 member A	0.649	3.309e-07
PDIA4	ENSG00000155660	protein disulfide isomerase family A member 4	0.649	3.309e-07
STIP1	ENSG00000168439	stress induced phosphoprotein 1	0.649	3.309e-07
CAV2	ENSG00000105971	caveolin 2	0.648	3.336e-07
ERLIN1	ENSG00000107566	ER lipid raft associated 1	0.648	3.336e-07
RAD51	ENSG00000051180	RAD51 recombinase	0.648	3.336e-07
CASP8	ENSG00000064012	caspase 8	0.647	3.362e-07
FANCD2	ENSG00000144554	FA complementation group D2	0.647	3.362e-07
BRIP1	ENSG00000136492	BRCA1 interacting protein C-terminal helicase 1	0.646	3.389e-07
PLK4	ENSG00000142731	polo like kinase 4	0.646	3.389e-07
TRIP12	ENSG00000153827	thyroid hormone receptor interactor 12	0.646	3.389e-07
XRCC5	ENSG00000079246	X-ray repair cross complementing 5	0.646	3.389e-07
DLAT	ENSG00000150768	dihydrolipoamide S-acetyltransferase	0.645	3.416e-07
NCAPD3	ENSG00000151503	non-SMC condensin II complex subunit D3	0.645	3.416e-07
NUP155	ENSG00000113569	nucleoporin 155	0.645	3.416e-07
TMEM123	ENSG00000152558	transmembrane protein 123	0.645	3.416e-07
TRIP13	ENSG00000071539	thyroid hormone receptor interactor 13	0.645	3.416e-07
ZDHHC5	ENSG00000156599	zinc finger DHHC-type containing 5	0.645	3.416e-07
AHNAK2	ENSG00000185567	AHNAK nucleoprotein 2	0.644	3.444e-07
NUP98	ENSG00000110713	nucleoporin 98	0.644	3.444e-07
SUPT16H	ENSG00000092201	SPT16 homolog, facilitates chromatin remodeling subunit	0.644	3.444e-07
WDR3	ENSG00000065183	WD repeat domain 3	0.644	3.444e-07
CDV3	ENSG00000091527	CDV3 homolog	0.643	3.471e-07
NUP107	ENSG00000111581	nucleoporin 107	0.643	3.471e-07
FOXD1	ENSG00000251493	forkhead box D1	0.642	3.499e-07
SLC20A1	ENSG00000144136	solute carrier family 20 member 1	0.642	3.499e-07
DEK	ENSG00000124795	DEK proto-oncogene	0.641	3.527e-07
IQGAP1	ENSG00000140575	IQ motif containing GTPase activating protein 1	0.641	3.527e-07
TOP1	ENSG00000198900	DNA topoisomerase I	0.641	3.527e-07
MYC	ENSG00000136997	MYC proto-oncogene, bHLH transcription factor	0.64	3.555e-07
QTRT2	ENSG00000151576	queuine tRNA-ribosyltransferase accessory subunit 2	0.64	3.555e-07
RRM1	ENSG00000167325	ribonucleotide reductase catalytic subunit M1	0.64	3.555e-07
TUBB	ENSG00000183311	tubulin beta class I	0.64	3.555e-07
TUBB	ENSG00000229684	tubulin beta class I	0.64	3.555e-07
TUBB	ENSG00000232575	tubulin beta class I	0.64	3.555e-07
TUBB	ENSG00000232421	tubulin beta class I	0.64	3.555e-07
TUBB	ENSG00000196230	tubulin beta class I	0.64	3.555e-07
TUBB	ENSG00000227739	tubulin beta class I	0.64	3.555e-07
TUBB	ENSG00000235067	tubulin beta class I	0.64	3.555e-07
TUBB	ENSG00000224156	tubulin beta class I	0.64	3.555e-07
WDR75	ENSG00000115368	WD repeat domain 75	0.64	3.555e-07
CTNNA1	ENSG00000044115	catenin alpha 1	0.639	3.583e-07
DHX9	ENSG00000135829	DExH-box helicase 9	0.639	3.583e-07
EIF2S2	ENSG00000125977	eukaryotic translation initiation factor 2 subunit beta	0.639	3.583e-07
NCAPG	ENSG00000109805	non-SMC condensin I complex subunit G	0.639	3.583e-07
ZW10	ENSG00000086827	zw10 kinetochore protein	0.639	3.583e-07
CD44	ENSG00000026508	CD44 molecule (Indian blood group)	0.638	3.612e-07
FBXO5	ENSG00000112029	F-box protein 5	0.638	3.612e-07
ZIC2	ENSG00000043355	Zic family member 2	0.638	3.612e-07
ACTR3	ENSG00000115091	ARP3 actin related protein 3 homolog	0.637	3.641e-07
DBF4	ENSG00000006634	DBF4 zinc finger	0.637	3.641e-07
EPRS	ENSG00000136628	glutamyl-prolyl-tRNA synthetase	0.637	3.641e-07
IQGAP3	ENSG00000183856	IQ motif containing GTPase activating protein 3	0.637	3.641e-07
KRT80	ENSG00000167767	keratin 80	0.637	3.641e-07
LRPPRC	ENSG00000138095	leucine rich pentatricopeptide repeat containing	0.637	3.641e-07
MSH2	ENSG00000095002	mutS homolog 2	0.637	3.641e-07
NCAPD2	ENSG00000010292	non-SMC condensin I complex subunit D2	0.637	3.641e-07
PIK3CB	ENSG00000051382	phosphatidylinositol-4,5-bisphosphate 3-kinase catalytic subunit beta	0.637	3.641e-07
CYFIP1	ENSG00000273749	cytoplasmic FMR1 interacting protein 1	0.636	3.67e-07
CYFIP1	ENSG00000280618	cytoplasmic FMR1 interacting protein 1	0.636	3.67e-07
PLK1	ENSG00000166851	polo like kinase 1	0.636	3.67e-07
CDC20	ENSG00000117399	cell division cycle 20	0.635	3.699e-07
KIF15	ENSG00000280610	kinesin family member 15	0.635	3.699e-07
KIF15	ENSG00000163808	kinesin family member 15	0.635	3.699e-07
NAA50	ENSG00000121579	N(alpha)-acetyltransferase 50, NatE catalytic subunit	0.635	3.699e-07
VPS26A	ENSG00000122958	VPS26, retromer complex component A	0.635	3.699e-07
ADSS	ENSG00000035687	adenylosuccinate synthase	0.634	3.728e-07
HDLBP	ENSG00000115677	high density lipoprotein binding protein	0.634	3.728e-07
KPNB1	ENSG00000108424	karyopherin subunit beta 1	0.634	3.728e-07
MOB1A	ENSG00000114978	MOB kinase activator 1A	0.634	3.728e-07
NQO1	ENSG00000181019	NAD(P)H quinone dehydrogenase 1	0.634	3.728e-07
PLAU	ENSG00000122861	plasminogen activator, urokinase	0.634	3.728e-07
SH3RF2	ENSG00000156463	SH3 domain containing ring finger 2	0.634	3.728e-07
SIX1	ENSG00000126778	SIX homeobox 1	0.634	3.728e-07
TANC1	ENSG00000115183	tetratricopeptide repeat, ankyrin repeat and coiled-coil containing 1	0.634	3.728e-07
UTP14A	ENSG00000156697	UTP14A, small subunit processome component	0.634	3.728e-07
YBX1	ENSG00000065978	Y-box binding protein 1	0.634	3.728e-07
WDR12	ENSG00000138442	WD repeat domain 12	0.633	3.758e-07
CLSPN	ENSG00000092853	claspin	0.632	3.788e-07
CTBP2	ENSG00000175029	C-terminal binding protein 2	0.632	3.788e-07
HSPD1	ENSG00000144381	heat shock protein family D (Hsp60) member 1	0.632	3.788e-07
MRPS10	ENSG00000048544	mitochondrial ribosomal protein S10	0.632	3.788e-07
EI24	ENSG00000149547	EI24, autophagy associated transmembrane protein	0.631	3.818e-07
KDM2A	ENSG00000173120	lysine demethylase 2A	0.631	3.818e-07
MET	ENSG00000105976	MET proto-oncogene, receptor tyrosine kinase	0.631	3.818e-07
PAK2	ENSG00000180370	p21 (RAC1) activated kinase 2	0.631	3.818e-07
STT3A	ENSG00000134910	STT3A, catalytic subunit of the oligosaccharyltransferase complex	0.631	3.818e-07
UBE3C	ENSG00000009335	ubiquitin protein ligase E3C	0.631	3.818e-07
BRCA1	ENSG00000012048	BRCA1, DNA repair associated	0.63	3.848e-07
ESPL1	ENSG00000135476	extra spindle pole bodies like 1, separase	0.63	3.848e-07
SHC1	ENSG00000160691	SHC adaptor protein 1	0.63	3.848e-07
XRN2	ENSG00000088930	5'-3' exoribonuclease 2	0.63	3.848e-07
TARS	ENSG00000113407	threonyl-tRNA synthetase	0.629	3.878e-07
ADAM9	ENSG00000282230	ADAM metallopeptidase domain 9	0.628	3.909e-07
ADAM9	ENSG00000168615	ADAM metallopeptidase domain 9	0.628	3.909e-07
EZR	ENSG00000092820	ezrin	0.628	3.909e-07
NEIL3	ENSG00000109674	nei like DNA glycosylase 3	0.628	3.909e-07
NEMP1	ENSG00000166881	nuclear envelope integral membrane protein 1	0.628	3.909e-07
TTF2	ENSG00000116830	transcription termination factor 2	0.628	3.909e-07
FAM72B	ENSG00000188610	family with sequence similarity 72 member B	0.627	3.94e-07
KPNA4	ENSG00000186432	karyopherin subunit alpha 4	0.627	3.94e-07
PPIA	ENSG00000196262	peptidylprolyl isomerase A	0.627	3.94e-07
TFAM	ENSG00000108064	transcription factor A, mitochondrial	0.627	3.94e-07
TM4SF1	ENSG00000169908	transmembrane 4 L six family member 1	0.627	3.94e-07
ATIC	ENSG00000138363	5-aminoimidazole-4-carboxamide ribonucleotide formyltransferase/IMP cyclohydrolase	0.626	3.971e-07
COA7	ENSG00000162377	cytochrome c oxidase assembly factor 7 (putative)	0.626	3.971e-07
RRAS2	ENSG00000133818	RAS related 2	0.626	3.971e-07
SGO2	ENSG00000163535	shugoshin 2	0.626	3.971e-07
SLC16A1	ENSG00000155380	solute carrier family 16 member 1	0.626	3.971e-07
SLC16A1	ENSG00000281917	solute carrier family 16 member 1	0.626	3.971e-07
CNN2	ENSG00000064666	calponin 2	0.625	4.003e-07
INCENP	ENSG00000149503	inner centromere protein	0.625	4.003e-07
KHDRBS1	ENSG00000121774	KH RNA binding domain containing, signal transduction associated 1	0.625	4.003e-07
NOC3L	ENSG00000173145	NOC3 like DNA replication regulator	0.625	4.003e-07
NUP160	ENSG00000285358	nucleoporin 160	0.625	4.003e-07
NUP160	ENSG00000030066	nucleoporin 160	0.625	4.003e-07
QSER1	ENSG00000060749	glutamine and serine rich 1	0.625	4.003e-07
RAD51AP1	ENSG00000111247	RAD51 associated protein 1	0.625	4.003e-07
SLC1A5	ENSG00000105281	solute carrier family 1 member 5	0.625	4.003e-07
SUV39H2	ENSG00000152455	suppressor of variegation 3-9 homolog 2	0.625	4.003e-07
BUB3	ENSG00000154473	BUB3, mitotic checkpoint protein	0.624	4.034e-07
CENPL	ENSG00000120334	centromere protein L	0.624	4.034e-07
CSTF2	ENSG00000101811	cleavage stimulation factor subunit 2	0.624	4.034e-07
GTPBP4	ENSG00000107937	GTP binding protein 4	0.624	4.034e-07
LRRC59	ENSG00000108829	leucine rich repeat containing 59	0.624	4.034e-07
POLE2	ENSG00000100479	DNA polymerase epsilon 2, accessory subunit	0.624	4.034e-07
UCK2	ENSG00000143179	uridine-cytidine kinase 2	0.624	4.034e-07
WWTR1	ENSG00000018408	WW domain containing transcription regulator 1	0.624	4.034e-07
AUNIP	ENSG00000127423	aurora kinase A and ninein interacting protein	0.623	4.066e-07
DHFR	ENSG00000228716	dihydrofolate reductase	0.623	4.066e-07
NIP7	ENSG00000132603	NIP7, nucleolar pre-rRNA processing protein	0.623	4.066e-07
ABCE1	ENSG00000164163	ATP binding cassette subfamily E member 1	0.622	4.098e-07
CENPK	ENSG00000123219	centromere protein K	0.622	4.098e-07
CTNNAL1	ENSG00000119326	catenin alpha like 1	0.622	4.098e-07
EIF4G1	ENSG00000114867	eukaryotic translation initiation factor 4 gamma 1	0.622	4.098e-07
ELF4	ENSG00000102034	E74 like ETS transcription factor 4	0.622	4.098e-07
FIGNL1	ENSG00000132436	fidgetin like 1	0.622	4.098e-07
PA2G4	ENSG00000170515	proliferation-associated 2G4	0.622	4.098e-07
RBL1	ENSG00000080839	RB transcriptional corepressor like 1	0.622	4.098e-07
ZDHHC7	ENSG00000153786	zinc finger DHHC-type containing 7	0.622	4.098e-07
MTHFD1L	ENSG00000120254	methylenetetrahydrofolate dehydrogenase (NADP+ dependent) 1 like	0.621	4.131e-07
PLBD1	ENSG00000121316	phospholipase B domain containing 1	0.621	4.131e-07
PLCD3	ENSG00000161714	phospholipase C delta 3	0.621	4.131e-07
METAP1	ENSG00000164024	methionyl aminopeptidase 1	0.62	4.163e-07
PABPC1	ENSG00000070756	poly(A) binding protein cytoplasmic 1	0.62	4.163e-07
POLE3	ENSG00000148229	DNA polymerase epsilon 3, accessory subunit	0.62	4.163e-07
PTP4A2	ENSG00000184007	protein tyrosine phosphatase type IVA, member 2	0.62	4.163e-07
SSRP1	ENSG00000149136	structure specific recognition protein 1	0.62	4.163e-07
ZC3HAV1	ENSG00000105939	zinc finger CCCH-type containing, antiviral 1	0.62	4.163e-07
ACTR2	ENSG00000138071	ARP2 actin related protein 2 homolog	0.619	4.196e-07
CSNK2A1	ENSG00000101266	casein kinase 2 alpha 1	0.619	4.196e-07
PRMT5	ENSG00000100462	protein arginine methyltransferase 5	0.619	4.196e-07
CENPA	ENSG00000115163	centromere protein A	0.618	4.229e-07
EIF2S3	ENSG00000130741	eukaryotic translation initiation factor 2 subunit gamma	0.618	4.229e-07
LDHA	ENSG00000134333	lactate dehydrogenase A	0.618	4.229e-07
PABPC4	ENSG00000090621	poly(A) binding protein cytoplasmic 4	0.618	4.229e-07
PTMA	ENSG00000187514	prothymosin alpha	0.618	4.229e-07
SLC38A2	ENSG00000134294	solute carrier family 38 member 2	0.618	4.229e-07
CELF1	ENSG00000149187	CUGBP Elav-like family member 1	0.617	4.262e-07
HNRNPU	ENSG00000153187	heterogeneous nuclear ribonucleoprotein U	0.617	4.262e-07
BIRC5	ENSG00000089685	baculoviral IAP repeat containing 5	0.616	4.296e-07
FANCB	ENSG00000181544	FA complementation group B	0.616	4.296e-07
NEMP2	ENSG00000189362	nuclear envelope integral membrane protein 2	0.616	4.296e-07
ORC1	ENSG00000085840	origin recognition complex subunit 1	0.616	4.296e-07
PARPBP	ENSG00000185480	PARP1 binding protein	0.616	4.296e-07
RCC1	ENSG00000180198	regulator of chromosome condensation 1	0.616	4.296e-07
RDX	ENSG00000137710	radixin	0.616	4.296e-07
THAP12	ENSG00000137492	THAP domain containing 12	0.616	4.296e-07
UBQLN4	ENSG00000160803	ubiquilin 4	0.616	4.296e-07
AK2	ENSG00000004455	adenylate kinase 2	0.615	4.33e-07
CDC45	ENSG00000093009	cell division cycle 45	0.615	4.33e-07
NONO	ENSG00000147140	non-POU domain containing octamer binding	0.615	4.33e-07
NUF2	ENSG00000143228	NDC80 kinetochore complex component NUF2	0.615	4.33e-07
BAG3	ENSG00000151929	BCL2 associated athanogene 3	0.614	4.364e-07
CENPH	ENSG00000153044	centromere protein H	0.614	4.364e-07
KRT18	ENSG00000111057	keratin 18	0.614	4.364e-07
CBL	ENSG00000110395	Cbl proto-oncogene	0.613	4.398e-07
CLIC1	ENSG00000223639	chloride intracellular channel 1	0.613	4.398e-07
CLIC1	ENSG00000226417	chloride intracellular channel 1	0.613	4.398e-07
CLIC1	ENSG00000226651	chloride intracellular channel 1	0.613	4.398e-07
CLIC1	ENSG00000206394	chloride intracellular channel 1	0.613	4.398e-07
CLIC1	ENSG00000230685	chloride intracellular channel 1	0.613	4.398e-07
CLIC1	ENSG00000213719	chloride intracellular channel 1	0.613	4.398e-07
CLIC1	ENSG00000226248	chloride intracellular channel 1	0.613	4.398e-07
BCL10	ENSG00000142867	BCL10, immune signaling adaptor	0.612	4.433e-07
CCT5	ENSG00000150753	chaperonin containing TCP1 subunit 5	0.612	4.433e-07
ITPR3	ENSG00000096433	inositol 1,4,5-trisphosphate receptor type 3	0.612	4.433e-07
ITPRIPL2	ENSG00000205730	ITPRIP like 2	0.612	4.433e-07
SLC5A3	ENSG00000198743	solute carrier family 5 member 3	0.612	4.433e-07
CDC25C	ENSG00000158402	cell division cycle 25C	0.611	4.468e-07
CDCA7L	ENSG00000164649	cell division cycle associated 7 like	0.611	4.468e-07
FAM49B	ENSG00000153310	family with sequence similarity 49 member B	0.611	4.468e-07
KIF2A	ENSG00000068796	kinesin family member 2A	0.611	4.468e-07
CCNA2	ENSG00000145386	cyclin A2	0.61	4.503e-07
CCT6A	ENSG00000146731	chaperonin containing TCP1 subunit 6A	0.61	4.503e-07
NRAS	ENSG00000213281	NRAS proto-oncogene, GTPase	0.61	4.503e-07
S100A10	ENSG00000197747	S100 calcium binding protein A10	0.61	4.503e-07
CALU	ENSG00000128595	calumenin	0.609	4.538e-07
HELLS	ENSG00000119969	helicase, lymphoid specific	0.609	4.538e-07
PPP1CA	ENSG00000172531	protein phosphatase 1 catalytic subunit alpha	0.609	4.538e-07
PTTG1	ENSG00000164611	pituitary tumor-transforming 1	0.609	4.538e-07
RALB	ENSG00000144118	RAS like proto-oncogene B	0.609	4.538e-07
SNX7	ENSG00000162627	sorting nexin 7	0.609	4.538e-07
ZNF488	ENSG00000265763	zinc finger protein 488	0.609	4.538e-07
ESCO2	ENSG00000171320	establishment of sister chromatid cohesion N-acetyltransferase 2	0.608	4.574e-07
SET	ENSG00000119335	SET nuclear proto-oncogene	0.608	4.574e-07
TRIM25	ENSG00000121060	tripartite motif containing 25	0.608	4.574e-07
USP28	ENSG00000048028	ubiquitin specific peptidase 28	0.608	4.574e-07
XPOT	ENSG00000184575	exportin for tRNA	0.608	4.574e-07
ANP32A	ENSG00000140350	acidic nuclear phosphoprotein 32 family member A	0.607	4.61e-07
G3BP1	ENSG00000145907	G3BP stress granule assembly factor 1	0.607	4.61e-07
NEK6	ENSG00000119408	NIMA related kinase 6	0.607	4.61e-07
PARP4	ENSG00000102699	poly(ADP-ribose) polymerase family member 4	0.607	4.61e-07
PLCB3	ENSG00000149782	phospholipase C beta 3	0.607	4.61e-07
RAD54L	ENSG00000085999	RAD54 like	0.607	4.61e-07
EPHB4	ENSG00000196411	EPH receptor B4	0.606	4.646e-07
IMMT	ENSG00000132305	inner membrane mitochondrial protein	0.606	4.646e-07
FAM111B	ENSG00000189057	family with sequence similarity 111 member B	0.605	4.683e-07
MRPL3	ENSG00000114686	mitochondrial ribosomal protein L3	0.605	4.683e-07
BRCA2	ENSG00000139618	BRCA2, DNA repair associated	0.604	4.719e-07
CTPS1	ENSG00000171793	CTP synthase 1	0.604	4.719e-07
HAT1	ENSG00000128708	histone acetyltransferase 1	0.604	4.719e-07
PPP6R3	ENSG00000110075	protein phosphatase 6 regulatory subunit 3	0.604	4.719e-07
HMGA2	ENSG00000149948	high mobility group AT-hook 2	0.603	4.756e-07
ITGB1	ENSG00000150093	integrin subunit beta 1	0.603	4.756e-07
RASSF3	ENSG00000153179	Ras association domain family member 3	0.603	4.756e-07
TSR1	ENSG00000167721	TSR1, ribosome maturation factor	0.603	4.756e-07
CELSR1	ENSG00000075275	cadherin EGF LAG seven-pass G-type receptor 1	0.602	4.794e-07
MCM2	ENSG00000073111	minichromosome maintenance complex component 2	0.602	4.794e-07
NAT10	ENSG00000135372	N-acetyltransferase 10	0.602	4.794e-07
NSUN2	ENSG00000037474	NOP2/Sun RNA methyltransferase family member 2	0.602	4.794e-07
VRK2	ENSG00000028116	VRK serine/threonine kinase 2	0.602	4.794e-07
B3GALNT2	ENSG00000282880	beta-1,3-N-acetylgalactosaminyltransferase 2	0.601	4.831e-07
B3GALNT2	ENSG00000162885	beta-1,3-N-acetylgalactosaminyltransferase 2	0.601	4.831e-07
MTA2	ENSG00000149480	metastasis associated 1 family member 2	0.601	4.831e-07
MYEOV	ENSG00000172927	myeloma overexpressed	0.601	4.831e-07
STK4	ENSG00000101109	serine/threonine kinase 4	0.601	4.831e-07
WAPL	ENSG00000062650	WAPL cohesin release factor	0.601	4.831e-07
HOXB9	ENSG00000170689	homeobox B9	0.6	4.869e-07
KDM1A	ENSG00000004487	lysine demethylase 1A	0.6	4.869e-07
POLR1B	ENSG00000125630	RNA polymerase I subunit B	0.6	4.869e-07
PRMT3	ENSG00000185238	protein arginine methyltransferase 3	0.6	4.869e-07
ATP11C	ENSG00000101974	ATPase phospholipid transporting 11C	0.599	4.907e-07
NLN	ENSG00000123213	neurolysin	0.599	4.907e-07
BAZ1A	ENSG00000198604	bromodomain adjacent to zinc finger domain 1A	0.598	4.946e-07
BAZ1B	ENSG00000009954	bromodomain adjacent to zinc finger domain 1B	0.598	4.946e-07
FAM45A	ENSG00000119979	family with sequence similarity 45 member A	0.598	4.946e-07
NFYA	ENSG00000001167	nuclear transcription factor Y subunit alpha	0.598	4.946e-07
PRPF40A	ENSG00000196504	pre-mRNA processing factor 40 homolog A	0.598	4.946e-07
SERBP1	ENSG00000142864	SERPINE1 mRNA binding protein 1	0.598	4.946e-07
ETF1	ENSG00000120705	eukaryotic translation termination factor 1	0.597	4.985e-07
AURKB	ENSG00000178999	aurora kinase B	0.596	5.024e-07
NUP37	ENSG00000075188	nucleoporin 37	0.596	5.024e-07
TUBA1B	ENSG00000123416	tubulin alpha 1b	0.596	5.024e-07
WDR76	ENSG00000092470	WD repeat domain 76	0.596	5.024e-07
MRPS22	ENSG00000175110	mitochondrial ribosomal protein S22	0.595	5.063e-07
MTHFD2	ENSG00000065911	methylenetetrahydrofolate dehydrogenase (NADP+ dependent) 2, methenyltetrahydrofolate cyclohydrolase	0.595	5.063e-07
YARS	ENSG00000134684	tyrosyl-tRNA synthetase	0.595	5.063e-07
PRIM2	ENSG00000146143	DNA primase subunit 2	0.594	5.103e-07
RHPN2	ENSG00000131941	rhophilin Rho GTPase binding protein 2	0.594	5.103e-07
GTSE1	ENSG00000075218	G2 and S-phase expressed 1	0.593	5.143e-07
KMT5A	ENSG00000183955	lysine methyltransferase 5A	0.593	5.143e-07
PLS3	ENSG00000102024	plastin 3	0.593	5.143e-07
RBBP8	ENSG00000101773	RB binding protein 8, endonuclease	0.593	5.143e-07
AMMECR1L	ENSG00000144233	AMMECR1 like	0.592	5.183e-07
AMOTL2	ENSG00000114019	angiomotin like 2	0.592	5.183e-07
ARF6	ENSG00000165527	ADP ribosylation factor 6	0.592	5.183e-07
CLNS1A	ENSG00000074201	chloride nucleotide-sensitive channel 1A	0.592	5.183e-07
LYPLA1	ENSG00000120992	lysophospholipase 1	0.592	5.183e-07
CNOT1	ENSG00000125107	CCR4-NOT transcription complex subunit 1	0.591	5.224e-07
PREP	ENSG00000085377	prolyl endopeptidase	0.591	5.224e-07
PTPN11	ENSG00000179295	protein tyrosine phosphatase, non-receptor type 11	0.591	5.224e-07
SVIL	ENSG00000197321	supervillin	0.591	5.224e-07
UBAP2L	ENSG00000143569	ubiquitin associated protein 2 like	0.591	5.224e-07
DSCC1	ENSG00000136982	DNA replication and sister chromatid cohesion 1	0.59	5.264e-07
KARS	ENSG00000065427	lysyl-tRNA synthetase	0.59	5.264e-07
RAD54B	ENSG00000197275	RAD54 homolog B	0.59	5.264e-07
SLC39A1	ENSG00000143570	solute carrier family 39 member 1	0.59	5.264e-07
AP1S3	ENSG00000152056	adaptor related protein complex 1 subunit sigma 3	0.589	5.306e-07
CKAP2	ENSG00000136108	cytoskeleton associated protein 2	0.589	5.306e-07
FAM168B	ENSG00000152102	family with sequence similarity 168 member B	0.589	5.306e-07
ZWINT	ENSG00000122952	ZW10 interacting kinetochore protein	0.589	5.306e-07
ANXA11	ENSG00000122359	annexin A11	0.588	5.347e-07
NCKAP1	ENSG00000061676	NCK associated protein 1	0.588	5.347e-07
BORA	ENSG00000136122	bora, aurora kinase A activator	0.587	5.389e-07
IRS1	ENSG00000169047	insulin receptor substrate 1	0.587	5.389e-07
MAPKAP1	ENSG00000119487	mitogen-activated protein kinase associated protein 1	0.587	5.389e-07
NUDCD1	ENSG00000120526	NudC domain containing 1	0.587	5.389e-07
PAXIP1	ENSG00000157212	PAX interacting protein 1	0.587	5.389e-07
UTP20	ENSG00000120800	UTP20, small subunit processome component	0.587	5.389e-07
VDAC1	ENSG00000213585	voltage dependent anion channel 1	0.587	5.389e-07
FADD	ENSG00000168040	Fas associated via death domain	0.586	5.431e-07
HNRNPK	ENSG00000165119	heterogeneous nuclear ribonucleoprotein K	0.586	5.431e-07
ARPC2	ENSG00000163466	actin related protein 2/3 complex subunit 2	0.585	5.474e-07
CNOT6	ENSG00000113300	CCR4-NOT transcription complex subunit 6	0.585	5.474e-07
CNOT9	ENSG00000144580	CCR4-NOT transcription complex subunit 9	0.585	5.474e-07
NUP153	ENSG00000124789	nucleoporin 153	0.585	5.474e-07
PAFAH1B2	ENSG00000168092	platelet activating factor acetylhydrolase 1b catalytic subunit 2	0.585	5.474e-07
PPFIA1	ENSG00000131626	PTPRF interacting protein alpha 1	0.585	5.474e-07
SENP1	ENSG00000079387	SUMO specific peptidase 1	0.585	5.474e-07
TRERF1	ENSG00000124496	transcriptional regulating factor 1	0.585	5.474e-07
USP1	ENSG00000162607	ubiquitin specific peptidase 1	0.585	5.474e-07
CAV1	ENSG00000105974	caveolin 1	0.584	5.517e-07
DESI2	ENSG00000121644	desumoylating isopeptidase 2	0.584	5.517e-07
FAM72D	ENSG00000215784	family with sequence similarity 72 member D	0.584	5.517e-07
HERC4	ENSG00000148634	HECT and RLD domain containing E3 ubiquitin protein ligase 4	0.584	5.517e-07
MND1	ENSG00000121211	meiotic nuclear divisions 1	0.584	5.517e-07
PPRC1	ENSG00000148840	peroxisome proliferator-activated receptor gamma, coactivator-related 1	0.584	5.517e-07
SNRNP200	ENSG00000144028	small nuclear ribonucleoprotein U5 subunit 200	0.584	5.517e-07
TXNRD1	ENSG00000198431	thioredoxin reductase 1	0.584	5.517e-07
VTI1A	ENSG00000151532	vesicle transport through interaction with t-SNAREs 1A	0.584	5.517e-07
ACTN4	ENSG00000130402	actinin alpha 4	0.583	5.56e-07
ACTN4	ENSG00000282844	actinin alpha 4	0.583	5.56e-07
CHEK2	ENSG00000183765	checkpoint kinase 2	0.583	5.56e-07
EML4	ENSG00000143924	EMAP like 4	0.583	5.56e-07
MCM3	ENSG00000112118	minichromosome maintenance complex component 3	0.583	5.56e-07
PHF6	ENSG00000156531	PHD finger protein 6	0.583	5.56e-07
POLA2	ENSG00000014138	DNA polymerase alpha 2, accessory subunit	0.583	5.56e-07
ZBTB2	ENSG00000181472	zinc finger and BTB domain containing 2	0.583	5.56e-07
BARD1	ENSG00000138376	BRCA1 associated RING domain 1	0.582	5.603e-07
CFL1	ENSG00000172757	cofilin 1	0.582	5.603e-07
EIF2S1	ENSG00000134001	eukaryotic translation initiation factor 2 subunit alpha	0.582	5.603e-07
AFAP1	ENSG00000196526	actin filament associated protein 1	0.581	5.647e-07
MAD2L1	ENSG00000164109	mitotic arrest deficient 2 like 1	0.581	5.647e-07
PHF20	ENSG00000025293	PHD finger protein 20	0.581	5.647e-07
STK26	ENSG00000134602	serine/threonine kinase 26	0.581	5.647e-07
ZIC5	ENSG00000139800	Zic family member 5	0.581	5.647e-07
CDCA4	ENSG00000170779	cell division cycle associated 4	0.58	5.691e-07
CENPE	ENSG00000138778	centromere protein E	0.58	5.691e-07
HACD2	ENSG00000206527	3-hydroxyacyl-CoA dehydratase 2	0.58	5.691e-07
HMGB2	ENSG00000164104	high mobility group box 2	0.58	5.691e-07
KNSTRN	ENSG00000128944	kinetochore localized astrin (SPAG5) binding protein	0.58	5.691e-07
NDUFS1	ENSG00000023228	NADH:ubiquinone oxidoreductase core subunit S1	0.58	5.691e-07
NDUFS1	ENSG00000283447	NADH:ubiquinone oxidoreductase core subunit S1	0.58	5.691e-07
RBM12	ENSG00000244462	RNA binding motif protein 12	0.58	5.691e-07
ALG8	ENSG00000159063	ALG8, alpha-1,3-glucosyltransferase	0.579	5.736e-07
MASTL	ENSG00000120539	microtubule associated serine/threonine kinase like	0.579	5.736e-07
PKN2	ENSG00000065243	protein kinase N2	0.579	5.736e-07
TPM3	ENSG00000143549	tropomyosin 3	0.579	5.736e-07
GPX8	ENSG00000164294	glutathione peroxidase 8 (putative)	0.578	5.781e-07
LARP1	ENSG00000155506	La ribonucleoprotein domain family member 1	0.578	5.781e-07
PUS7	ENSG00000091127	pseudouridine synthase 7	0.578	5.781e-07
RPE	ENSG00000197713	ribulose-5-phosphate-3-epimerase	0.578	5.781e-07
DHX32	ENSG00000089876	DEAH-box helicase 32 (putative)	0.577	5.826e-07
IRAK1	ENSG00000184216	interleukin 1 receptor associated kinase 1	0.577	5.826e-07
MALL	ENSG00000144063	mal, T cell differentiation protein like	0.577	5.826e-07
PSME4	ENSG00000068878	proteasome activator subunit 4	0.577	5.826e-07
HNRNPR	ENSG00000125944	heterogeneous nuclear ribonucleoprotein R	0.576	5.871e-07
HNRNPR	ENSG00000282958	heterogeneous nuclear ribonucleoprotein R	0.576	5.871e-07
IFFO2	ENSG00000169991	intermediate filament family orphan 2	0.576	5.871e-07
PALB2	ENSG00000083093	partner and localizer of BRCA2	0.576	5.871e-07
PKP4	ENSG00000144283	plakophilin 4	0.576	5.871e-07
PSMD1	ENSG00000173692	proteasome 26S subunit, non-ATPase 1	0.576	5.871e-07
RFC3	ENSG00000133119	replication factor C subunit 3	0.576	5.871e-07
WWC2	ENSG00000151718	WW and C2 domain containing 2	0.576	5.871e-07
XPO5	ENSG00000124571	exportin 5	0.576	5.871e-07
ADK	ENSG00000156110	adenosine kinase	0.575	5.917e-07
EIF3M	ENSG00000149100	eukaryotic translation initiation factor 3 subunit M	0.575	5.917e-07
EME1	ENSG00000154920	essential meiotic structure-specific endonuclease 1	0.575	5.917e-07
FUBP1	ENSG00000162613	far upstream element binding protein 1	0.575	5.917e-07
HDAC1	ENSG00000116478	histone deacetylase 1	0.575	5.917e-07
MTFR1	ENSG00000066855	mitochondrial fission regulator 1	0.575	5.917e-07
MTFR2	ENSG00000146410	mitochondrial fission regulator 2	0.575	5.917e-07
RAD18	ENSG00000070950	RAD18, E3 ubiquitin protein ligase	0.575	5.917e-07
VPS35	ENSG00000069329	VPS35, retromer complex component	0.575	5.917e-07
CUL3	ENSG00000036257	cullin 3	0.574	5.964e-07
ERI1	ENSG00000104626	exoribonuclease 1	0.574	5.964e-07
HNRNPAB	ENSG00000197451	heterogeneous nuclear ribonucleoprotein A/B	0.574	5.964e-07
IARS	ENSG00000196305	isoleucyl-tRNA synthetase	0.574	5.964e-07
LMNB2	ENSG00000176619	lamin B2	0.574	5.964e-07
SDC1	ENSG00000115884	syndecan 1	0.574	5.964e-07
CDK12	ENSG00000167258	cyclin dependent kinase 12	0.573	6.01e-07
IPO9	ENSG00000198700	importin 9	0.573	6.01e-07
OIP5	ENSG00000104147	Opa interacting protein 5	0.573	6.01e-07
RSL1D1	ENSG00000171490	ribosomal L1 domain containing 1	0.573	6.01e-07
CCT2	ENSG00000166226	chaperonin containing TCP1 subunit 2	0.572	6.057e-07
HNRNPC	ENSG00000092199	heterogeneous nuclear ribonucleoprotein C (C1/C2)	0.572	6.057e-07
MED17	ENSG00000042429	mediator complex subunit 17	0.572	6.057e-07
PDS5A	ENSG00000121892	PDS5 cohesin associated factor A	0.572	6.057e-07
PTPN12	ENSG00000127947	protein tyrosine phosphatase, non-receptor type 12	0.572	6.057e-07
SRGAP2	ENSG00000266028	SLIT-ROBO Rho GTPase activating protein 2	0.572	6.057e-07
ACTL6A	ENSG00000136518	actin like 6A	0.571	6.105e-07
CCT8	ENSG00000156261	chaperonin containing TCP1 subunit 8	0.571	6.105e-07
CENPO	ENSG00000138092	centromere protein O	0.571	6.105e-07
GARS	ENSG00000106105	glycyl-tRNA synthetase	0.571	6.105e-07
MGME1	ENSG00000125871	mitochondrial genome maintenance exonuclease 1	0.571	6.105e-07
PDCD11	ENSG00000148843	programmed cell death 11	0.571	6.105e-07
SMNDC1	ENSG00000119953	survival motor neuron domain containing 1	0.571	6.105e-07
EIF3I	ENSG00000084623	eukaryotic translation initiation factor 3 subunit I	0.57	6.153e-07
HAUS2	ENSG00000137814	HAUS augmin like complex subunit 2	0.57	6.153e-07
KCMF1	ENSG00000176407	potassium channel modulatory factor 1	0.57	6.153e-07
NPM1	ENSG00000181163	nucleophosmin 1	0.57	6.153e-07
PCYT1A	ENSG00000161217	phosphate cytidylyltransferase 1, choline, alpha	0.57	6.153e-07
PICALM	ENSG00000073921	phosphatidylinositol binding clathrin assembly protein	0.57	6.153e-07
VDAC2	ENSG00000165637	voltage dependent anion channel 2	0.57	6.153e-07
AQR	ENSG00000021776	aquarius intron-binding spliceosomal factor	0.569	6.201e-07
ATP1B3	ENSG00000069849	ATPase Na+/K+ transporting subunit beta 3	0.569	6.201e-07
BCAR3	ENSG00000137936	BCAR3, NSP family adaptor protein	0.569	6.201e-07
BZW1	ENSG00000082153	basic leucine zipper and W2 domains 1	0.569	6.201e-07
CNOT11	ENSG00000158435	CCR4-NOT transcription complex subunit 11	0.569	6.201e-07
ENO1	ENSG00000074800	enolase 1	0.569	6.201e-07
HOXB7	ENSG00000260027	homeobox B7	0.569	6.201e-07
HRH1	ENSG00000196639	histamine receptor H1	0.569	6.201e-07
KIF18B	ENSG00000186185	kinesin family member 18B	0.569	6.201e-07
LRP8	ENSG00000157193	LDL receptor related protein 8	0.569	6.201e-07
OPA1	ENSG00000198836	OPA1, mitochondrial dynamin like GTPase	0.569	6.201e-07
S100A11	ENSG00000163191	S100 calcium binding protein A11	0.569	6.201e-07
THRAP3	ENSG00000054118	thyroid hormone receptor associated protein 3	0.569	6.201e-07
TTC27	ENSG00000018699	tetratricopeptide repeat domain 27	0.569	6.201e-07
ADIPOR2	ENSG00000285070	adiponectin receptor 2	0.568	6.249e-07
ADIPOR2	ENSG00000006831	adiponectin receptor 2	0.568	6.249e-07
CD109	ENSG00000156535	CD109 molecule	0.568	6.249e-07
EIF4H	ENSG00000106682	eukaryotic translation initiation factor 4H	0.568	6.249e-07
GTF2H1	ENSG00000110768	general transcription factor IIH subunit 1	0.568	6.249e-07
MEMO1	ENSG00000162959	mediator of cell motility 1	0.568	6.249e-07
NDC80	ENSG00000080986	NDC80, kinetochore complex component	0.568	6.249e-07
PPAT	ENSG00000128059	phosphoribosyl pyrophosphate amidotransferase	0.568	6.249e-07
EIF3C	ENSG00000184110	eukaryotic translation initiation factor 3 subunit C	0.567	6.298e-07
HP1BP3	ENSG00000127483	heterochromatin protein 1 binding protein 3	0.567	6.298e-07
NIF3L1	ENSG00000196290	NGG1 interacting factor 3 like 1	0.567	6.298e-07
TRA2B	ENSG00000136527	transformer 2 beta homolog	0.567	6.298e-07
ABCC1	ENSG00000103222	ATP binding cassette subfamily C member 1	0.566	6.347e-07
ABCC1	ENSG00000278183	ATP binding cassette subfamily C member 1	0.566	6.347e-07
ATL2	ENSG00000119787	atlastin GTPase 2	0.566	6.347e-07
AXL	ENSG00000167601	AXL receptor tyrosine kinase	0.566	6.347e-07
CCND1	ENSG00000110092	cyclin D1	0.566	6.347e-07
CCNF	ENSG00000162063	cyclin F	0.566	6.347e-07
HENMT1	ENSG00000162639	HEN methyltransferase 1	0.566	6.347e-07
MED1	ENSG00000125686	mediator complex subunit 1	0.566	6.347e-07
TIAL1	ENSG00000151923	TIA1 cytotoxic granule associated RNA binding protein like 1	0.566	6.347e-07
YWHAZ	ENSG00000164924	tyrosine 3-monooxygenase/tryptophan 5-monooxygenase activation protein zeta	0.566	6.347e-07
DCLRE1B	ENSG00000118655	DNA cross-link repair 1B	0.565	6.397e-07
FAF2	ENSG00000113194	Fas associated factor family member 2	0.565	6.397e-07
FHL2	ENSG00000115641	four and a half LIM domains 2	0.565	6.397e-07
HOXB6	ENSG00000108511	homeobox B6	0.565	6.397e-07
MPP5	ENSG00000072415	membrane palmitoylated protein 5	0.565	6.397e-07
MTPN	ENSG00000105887	myotrophin	0.565	6.397e-07
SGO1	ENSG00000129810	shugoshin 1	0.565	6.397e-07
ZNF367	ENSG00000165244	zinc finger protein 367	0.565	6.397e-07
ASAP1	ENSG00000153317	ArfGAP with SH3 domain, ankyrin repeat and PH domain 1	0.564	6.447e-07
ATP11B	ENSG00000058063	ATPase phospholipid transporting 11B (putative)	0.564	6.447e-07
KBTBD2	ENSG00000170852	kelch repeat and BTB domain containing 2	0.564	6.447e-07
MRPL15	ENSG00000137547	mitochondrial ribosomal protein L15	0.564	6.447e-07
SF3A3	ENSG00000183431	splicing factor 3a subunit 3	0.564	6.447e-07
TMSB10	ENSG00000034510	thymosin beta 10	0.564	6.447e-07
BCL9L	ENSG00000186174	BCL9 like	0.563	6.498e-07
LDLR	ENSG00000130164	low density lipoprotein receptor	0.563	6.498e-07
LRRC58	ENSG00000163428	leucine rich repeat containing 58	0.563	6.498e-07
MSH6	ENSG00000116062	mutS homolog 6	0.563	6.498e-07
RAN	ENSG00000132341	RAN, member RAS oncogene family	0.563	6.498e-07
SNX5	ENSG00000089006	sorting nexin 5	0.563	6.498e-07
TP53BP2	ENSG00000143514	tumor protein p53 binding protein 2	0.563	6.498e-07
BTBD10	ENSG00000148925	BTB domain containing 10	0.562	6.549e-07
EED	ENSG00000074266	embryonic ectoderm development	0.562	6.549e-07
GTF3C3	ENSG00000119041	general transcription factor IIIC subunit 3	0.562	6.549e-07
KPNA2	ENSG00000182481	karyopherin subunit alpha 2	0.562	6.549e-07
LIF	ENSG00000128342	LIF, interleukin 6 family cytokine	0.562	6.549e-07
MRPL37	ENSG00000116221	mitochondrial ribosomal protein L37	0.562	6.549e-07
NOP58	ENSG00000055044	NOP58 ribonucleoprotein	0.562	6.549e-07
RBMX	ENSG00000147274	RNA binding motif protein X-linked	0.562	6.549e-07
RPF2	ENSG00000197498	ribosome production factor 2 homolog	0.562	6.549e-07
SEC23A	ENSG00000100934	Sec23 homolog A, coat complex II component	0.562	6.549e-07
SMC3	ENSG00000108055	structural maintenance of chromosomes 3	0.562	6.549e-07
UTP11	ENSG00000183520	UTP11, small subunit processome component	0.562	6.549e-07
ARPC1A	ENSG00000241685	actin related protein 2/3 complex subunit 1A	0.561	6.6e-07
NOP14	ENSG00000087269	NOP14 nucleolar protein	0.561	6.6e-07
PNPT1	ENSG00000138035	polyribonucleotide nucleotidyltransferase 1	0.561	6.6e-07
POLR1A	ENSG00000068654	RNA polymerase I subunit A	0.561	6.6e-07
SMS	ENSG00000102172	spermine synthase	0.561	6.6e-07
SPAG5	ENSG00000076382	sperm associated antigen 5	0.561	6.6e-07
STARD7	ENSG00000084090	StAR related lipid transfer domain containing 7	0.561	6.6e-07
TIMM23	ENSG00000265354	translocase of inner mitochondrial membrane 23	0.561	6.6e-07
AL022067.1	ENSG00000269919	novel transcript, sense intronic to PRDM1	0.56	6.652e-07
ATP13A3	ENSG00000133657	ATPase 13A3	0.56	6.652e-07
BCCIP	ENSG00000107949	BRCA2 and CDKN1A interacting protein	0.56	6.652e-07
COTL1	ENSG00000103187	coactosin like F-actin binding protein 1	0.56	6.652e-07
DNA2	ENSG00000138346	DNA replication helicase/nuclease 2	0.56	6.652e-07
EIF3D	ENSG00000100353	eukaryotic translation initiation factor 3 subunit D	0.56	6.652e-07
EIF3J	ENSG00000104131	eukaryotic translation initiation factor 3 subunit J	0.56	6.652e-07
PERP	ENSG00000112378	PERP, TP53 apoptosis effector	0.56	6.652e-07
TACC3	ENSG00000013810	transforming acidic coiled-coil containing protein 3	0.56	6.652e-07
BFAR	ENSG00000275618	bifunctional apoptosis regulator	0.559	6.704e-07
BFAR	ENSG00000103429	bifunctional apoptosis regulator	0.559	6.704e-07
HSPA4	ENSG00000170606	heat shock protein family A (Hsp70) member 4	0.559	6.704e-07
IPO11	ENSG00000086200	importin 11	0.559	6.704e-07
MTMR1	ENSG00000063601	myotubularin related protein 1	0.559	6.704e-07
NIPA2	ENSG00000140157	NIPA magnesium transporter 2	0.559	6.704e-07
PFN1	ENSG00000108518	profilin 1	0.559	6.704e-07
POLD3	ENSG00000077514	DNA polymerase delta 3, accessory subunit	0.559	6.704e-07
RHNO1	ENSG00000171792	RAD9-HUS1-RAD1 interacting nuclear orphan 1	0.559	6.704e-07
ACOT9	ENSG00000123130	acyl-CoA thioesterase 9	0.558	6.756e-07
PSMB2	ENSG00000126067	proteasome subunit beta 2	0.558	6.756e-07
UHMK1	ENSG00000152332	U2AF homology motif kinase 1	0.558	6.756e-07
HSPA8	ENSG00000109971	heat shock protein family A (Hsp70) member 8	0.557	6.809e-07
MTOR	ENSG00000198793	mechanistic target of rapamycin kinase	0.557	6.809e-07
PARG	ENSG00000227345	poly(ADP-ribose) glycohydrolase	0.557	6.809e-07
SCAF8	ENSG00000213079	SR-related CTD associated factor 8	0.557	6.809e-07
YWHAG	ENSG00000170027	tyrosine 3-monooxygenase/tryptophan 5-monooxygenase activation protein gamma	0.557	6.809e-07
CD9	ENSG00000010278	CD9 molecule	0.556	6.863e-07
CDC25A	ENSG00000164045	cell division cycle 25A	0.556	6.863e-07
CS	ENSG00000062485	citrate synthase	0.556	6.863e-07
FLNB	ENSG00000136068	filamin B	0.556	6.863e-07
PCNA	ENSG00000132646	proliferating cell nuclear antigen	0.556	6.863e-07
SKA1	ENSG00000262634	spindle and kinetochore associated complex subunit 1	0.556	6.863e-07
SKA1	ENSG00000154839	spindle and kinetochore associated complex subunit 1	0.556	6.863e-07
SRSF1	ENSG00000136450	serine and arginine rich splicing factor 1	0.556	6.863e-07
VRK1	ENSG00000100749	VRK serine/threonine kinase 1	0.556	6.863e-07
ASXL2	ENSG00000143970	ASXL transcriptional regulator 2	0.555	6.916e-07
PMS2	ENSG00000122512	PMS1 homolog 2, mismatch repair system component	0.555	6.916e-07
PPIL1	ENSG00000137168	peptidylprolyl isomerase like 1	0.555	6.916e-07
TAF1A	ENSG00000143498	TATA-box binding protein associated factor, RNA polymerase I subunit A	0.555	6.916e-07
AMD1	ENSG00000123505	adenosylmethionine decarboxylase 1	0.554	6.971e-07
CHML	ENSG00000203668	CHM like, Rab escort protein 2	0.554	6.971e-07
CKS2	ENSG00000123975	CDC28 protein kinase regulatory subunit 2	0.554	6.971e-07
DDX46	ENSG00000145833	DEAD-box helicase 46	0.554	6.971e-07
GINS4	ENSG00000147536	GINS complex subunit 4	0.554	6.971e-07
MRPS6	ENSG00000243927	mitochondrial ribosomal protein S6	0.554	6.971e-07
URB2	ENSG00000135763	URB2 ribosome biogenesis homolog	0.554	6.971e-07
AHCTF1	ENSG00000153207	AT-hook containing transcription factor 1	0.553	7.025e-07
COPB1	ENSG00000129083	coatomer protein complex subunit beta 1	0.553	7.025e-07
EFTUD2	ENSG00000108883	elongation factor Tu GTP binding domain containing 2	0.553	7.025e-07
ISY1	ENSG00000240682	ISY1 splicing factor homolog	0.553	7.025e-07
LSM12P1	ENSG00000232024	LSM12 pseudogene 1	0.553	7.025e-07
NASP	ENSG00000132780	nuclear autoantigenic sperm protein	0.553	7.025e-07
PANX1	ENSG00000110218	pannexin 1	0.553	7.025e-07
UGGT1	ENSG00000136731	UDP-glucose glycoprotein glucosyltransferase 1	0.553	7.025e-07
USP37	ENSG00000135913	ubiquitin specific peptidase 37	0.553	7.025e-07
BAIAP2L1	ENSG00000006453	BAI1 associated protein 2 like 1	0.552	7.08e-07
EHD1	ENSG00000110047	EH domain containing 1	0.552	7.08e-07
INTS7	ENSG00000143493	integrator complex subunit 7	0.552	7.08e-07
SF3B2	ENSG00000087365	splicing factor 3b subunit 2	0.552	7.08e-07
TCP1	ENSG00000120438	t-complex 1	0.552	7.08e-07
ADAM17	ENSG00000151694	ADAM metallopeptidase domain 17	0.551	7.136e-07
ARHGAP11B	ENSG00000274734	Rho GTPase activating protein 11B	0.551	7.136e-07
ARHGAP11B	ENSG00000284906	Rho GTPase activating protein 11B	0.551	7.136e-07
ARHGAP11B	ENSG00000286139	Rho GTPase activating protein 11B	0.551	7.136e-07
ARL6IP6	ENSG00000177917	ADP ribosylation factor like GTPase 6 interacting protein 6	0.551	7.136e-07
CCDC58	ENSG00000160124	coiled-coil domain containing 58	0.551	7.136e-07
CDK7	ENSG00000134058	cyclin dependent kinase 7	0.551	7.136e-07
CDK7	ENSG00000277273	cyclin dependent kinase 7	0.551	7.136e-07
CDKN3	ENSG00000100526	cyclin dependent kinase inhibitor 3	0.551	7.136e-07
CENPU	ENSG00000151725	centromere protein U	0.551	7.136e-07
ECD	ENSG00000122882	ecdysoneless cell cycle regulator	0.551	7.136e-07
SSBP1	ENSG00000262771	single stranded DNA binding protein 1	0.551	7.136e-07
SSBP1	ENSG00000106028	single stranded DNA binding protein 1	0.551	7.136e-07
TNFRSF10D	ENSG00000173530	TNF receptor superfamily member 10d	0.551	7.136e-07
DARS	ENSG00000115866	aspartyl-tRNA synthetase	0.55	7.192e-07
FBXO28	ENSG00000143756	F-box protein 28	0.55	7.192e-07
NT5C2	ENSG00000076685	5'-nucleotidase, cytosolic II	0.55	7.192e-07
PKM	ENSG00000067225	pyruvate kinase M1/2	0.55	7.192e-07
RSC1A1	ENSG00000215695	regulator of solute carriers 1	0.55	7.192e-07
SCD	ENSG00000099194	stearoyl-CoA desaturase	0.55	7.192e-07
SFR1	ENSG00000156384	SWI5 dependent homologous recombination repair protein 1	0.55	7.192e-07
SPC24	ENSG00000161888	SPC24, NDC80 kinetochore complex component	0.55	7.192e-07
SPDL1	ENSG00000040275	spindle apparatus coiled-coil protein 1	0.55	7.192e-07
TCF20	ENSG00000282892	transcription factor 20	0.55	7.192e-07
TCF20	ENSG00000100207	transcription factor 20	0.55	7.192e-07
TCF20	ENSG00000276461	transcription factor 20	0.55	7.192e-07
TCF20	ENSG00000262024	transcription factor 20	0.55	7.192e-07
TCF20	ENSG00000281897	transcription factor 20	0.55	7.192e-07
TCF20	ENSG00000280467	transcription factor 20	0.55	7.192e-07
TCF20	ENSG00000283026	transcription factor 20	0.55	7.192e-07
TCF20	ENSG00000283681	transcription factor 20	0.55	7.192e-07
YES1	ENSG00000176105	YES proto-oncogene 1, Src family tyrosine kinase	0.55	7.192e-07
CRK	ENSG00000167193	CRK proto-oncogene, adaptor protein	0.549	7.248e-07
DCAF13	ENSG00000164934	DDB1 and CUL4 associated factor 13	0.549	7.248e-07
NAA15	ENSG00000164134	N(alpha)-acetyltransferase 15, NatA auxiliary subunit	0.549	7.248e-07
REEP3	ENSG00000165476	receptor accessory protein 3	0.549	7.248e-07
SAE1	ENSG00000142230	SUMO1 activating enzyme subunit 1	0.549	7.248e-07
UBE2T	ENSG00000077152	ubiquitin conjugating enzyme E2 T	0.549	7.248e-07
UNG	ENSG00000076248	uracil DNA glycosylase	0.549	7.248e-07
AP2B1	ENSG00000006125	adaptor related protein complex 2 subunit beta 1	0.548	7.305e-07
DDX3X	ENSG00000215301	DEAD-box helicase 3 X-linked	0.548	7.305e-07
DDX47	ENSG00000213782	DEAD-box helicase 47	0.548	7.305e-07
MYO1C	ENSG00000197879	myosin IC	0.548	7.305e-07
POC1A	ENSG00000164087	POC1 centriolar protein A	0.548	7.305e-07
RMI2	ENSG00000175643	RecQ mediated genome instability 2	0.548	7.305e-07
SP3	ENSG00000172845	Sp3 transcription factor	0.548	7.305e-07
TAF2	ENSG00000064313	TATA-box binding protein associated factor 2	0.548	7.305e-07
TAF5L	ENSG00000135801	TATA-box binding protein associated factor 5 like	0.548	7.305e-07
TOR4A	ENSG00000198113	torsin family 4 member A	0.548	7.305e-07
ULBP3	ENSG00000131019	UL16 binding protein 3	0.548	7.305e-07
UQCRC2	ENSG00000284493	ubiquinol-cytochrome c reductase core protein 2	0.548	7.305e-07
UQCRC2	ENSG00000140740	ubiquinol-cytochrome c reductase core protein 2	0.548	7.305e-07
YBX3	ENSG00000060138	Y-box binding protein 3	0.548	7.305e-07
ASF1B	ENSG00000105011	anti-silencing function 1B histone chaperone	0.547	7.363e-07
CPT1A	ENSG00000110090	carnitine palmitoyltransferase 1A	0.547	7.363e-07
MMS22L	ENSG00000146263	MMS22 like, DNA repair protein	0.547	7.363e-07
PSMD14	ENSG00000115233	proteasome 26S subunit, non-ATPase 14	0.547	7.363e-07
RARS	ENSG00000113643	arginyl-tRNA synthetase	0.547	7.363e-07
TEAD4	ENSG00000197905	TEA domain transcription factor 4	0.547	7.363e-07
TTL	ENSG00000114999	tubulin tyrosine ligase	0.547	7.363e-07
USP7	ENSG00000187555	ubiquitin specific peptidase 7	0.547	7.363e-07
ATG16L1	ENSG00000085978	autophagy related 16 like 1	0.546	7.421e-07
ATG16L1	ENSG00000281089	autophagy related 16 like 1	0.546	7.421e-07
CDC7	ENSG00000097046	cell division cycle 7	0.546	7.421e-07
LYAR	ENSG00000145220	Ly1 antibody reactive	0.546	7.421e-07
MAPK6	ENSG00000069956	mitogen-activated protein kinase 6	0.546	7.421e-07
MRPS35	ENSG00000061794	mitochondrial ribosomal protein S35	0.546	7.421e-07
MYH9	ENSG00000100345	myosin heavy chain 9	0.546	7.421e-07
PRDM8	ENSG00000152784	PR/SET domain 8	0.546	7.421e-07
RFC5	ENSG00000111445	replication factor C subunit 5	0.546	7.421e-07
ABCF2	ENSG00000285292	ATP binding cassette subfamily F member 2	0.545	7.479e-07
ABCF2	ENSG00000033050	ATP binding cassette subfamily F member 2	0.545	7.479e-07
ALG10	ENSG00000139133	ALG10, alpha-1,2-glucosyltransferase	0.545	7.479e-07
CCT4	ENSG00000115484	chaperonin containing TCP1 subunit 4	0.545	7.479e-07
EIF3B	ENSG00000106263	eukaryotic translation initiation factor 3 subunit B	0.545	7.479e-07
HMGN1	ENSG00000205581	high mobility group nucleosome binding domain 1	0.545	7.479e-07
PARD3	ENSG00000148498	par-3 family cell polarity regulator	0.545	7.479e-07
S100A6	ENSG00000197956	S100 calcium binding protein A6	0.545	7.479e-07
CUL1	ENSG00000055130	cullin 1	0.544	7.538e-07
NFRKB	ENSG00000170322	nuclear factor related to kappaB binding protein	0.544	7.538e-07
NOB1	ENSG00000141101	NIN1 (RPN12) binding protein 1 homolog	0.544	7.538e-07
NSMAF	ENSG00000035681	neutral sphingomyelinase activation associated factor	0.544	7.538e-07
TGS1	ENSG00000137574	trimethylguanosine synthase 1	0.544	7.538e-07
UBA2	ENSG00000126261	ubiquitin like modifier activating enzyme 2	0.544	7.538e-07
COPB2	ENSG00000184432	coatomer protein complex subunit beta 2	0.543	7.597e-07
CUL5	ENSG00000166266	cullin 5	0.543	7.597e-07
GINS3	ENSG00000181938	GINS complex subunit 3	0.543	7.597e-07
HNRNPA2B1	ENSG00000122566	heterogeneous nuclear ribonucleoprotein A2/B1	0.543	7.597e-07
ITGA3	ENSG00000005884	integrin subunit alpha 3	0.543	7.597e-07
MRGBP	ENSG00000101189	MRG domain binding protein	0.543	7.597e-07
MTCH2	ENSG00000285121	mitochondrial carrier 2	0.543	7.597e-07
MTCH2	ENSG00000109919	mitochondrial carrier 2	0.543	7.597e-07
NOL10	ENSG00000115761	nucleolar protein 10	0.543	7.597e-07
RBM15	ENSG00000162775	RNA binding motif protein 15	0.543	7.597e-07
RPUSD4	ENSG00000165526	RNA pseudouridine synthase D4	0.543	7.597e-07
SLC30A6	ENSG00000152683	solute carrier family 30 member 6	0.543	7.597e-07
STEAP3	ENSG00000115107	STEAP3 metalloreductase	0.543	7.597e-07
TK1	ENSG00000167900	thymidine kinase 1	0.543	7.597e-07
TYMS	ENSG00000176890	thymidylate synthetase	0.543	7.597e-07
ZNF131	ENSG00000172262	zinc finger protein 131	0.543	7.597e-07
CAST	ENSG00000153113	calpastatin	0.542	7.657e-07
DOCK1	ENSG00000150760	dedicator of cytokinesis 1	0.542	7.657e-07
EIF4A1	ENSG00000161960	eukaryotic translation initiation factor 4A1	0.542	7.657e-07
ISG20L2	ENSG00000143319	interferon stimulated exonuclease gene 20 like 2	0.542	7.657e-07
SPRED2	ENSG00000198369	sprouty related EVH1 domain containing 2	0.542	7.657e-07
STK38	ENSG00000112079	serine/threonine kinase 38	0.542	7.657e-07
ZBED4	ENSG00000100426	zinc finger BED-type containing 4	0.542	7.657e-07
CCNYL1	ENSG00000163249	cyclin Y like 1	0.541	7.717e-07
DLG5	ENSG00000151208	discs large MAGUK scaffold protein 5	0.541	7.717e-07
DLG5	ENSG00000274429	discs large MAGUK scaffold protein 5	0.541	7.717e-07
FARSB	ENSG00000116120	phenylalanyl-tRNA synthetase subunit beta	0.541	7.717e-07
FGFRL1	ENSG00000127418	fibroblast growth factor receptor like 1	0.541	7.717e-07
NCK1	ENSG00000158092	NCK adaptor protein 1	0.541	7.717e-07
NMD3	ENSG00000169251	NMD3 ribosome export adaptor	0.541	7.717e-07
PTK2	ENSG00000169398	protein tyrosine kinase 2	0.541	7.717e-07
RFC4	ENSG00000163918	replication factor C subunit 4	0.541	7.717e-07
SDHB	ENSG00000117118	succinate dehydrogenase complex iron sulfur subunit B	0.541	7.717e-07
SMC2	ENSG00000136824	structural maintenance of chromosomes 2	0.541	7.717e-07
TAF4B	ENSG00000141384	TATA-box binding protein associated factor 4b	0.541	7.717e-07
UMPS	ENSG00000114491	uridine monophosphate synthetase	0.541	7.717e-07
ARMC10	ENSG00000282813	armadillo repeat containing 10	0.54	7.778e-07
ARMC10	ENSG00000170632	armadillo repeat containing 10	0.54	7.778e-07
CDK6	ENSG00000105810	cyclin dependent kinase 6	0.54	7.778e-07
FEN1	ENSG00000168496	flap structure-specific endonuclease 1	0.54	7.778e-07
HOXA3	ENSG00000105997	homeobox A3	0.54	7.778e-07
LBR	ENSG00000143815	lamin B receptor	0.54	7.778e-07
MRPL49	ENSG00000149792	mitochondrial ribosomal protein L49	0.54	7.778e-07
NOM1	ENSG00000146909	nucleolar protein with MIF4G domain 1	0.54	7.778e-07
NUP43	ENSG00000120253	nucleoporin 43	0.54	7.778e-07
PGAM1	ENSG00000171314	phosphoglycerate mutase 1	0.54	7.778e-07
RECQL	ENSG00000004700	RecQ like helicase	0.54	7.778e-07
FCF1	ENSG00000119616	FCF1, rRNA-processing protein	0.539	7.839e-07
GALNT2	ENSG00000143641	polypeptide N-acetylgalactosaminyltransferase 2	0.539	7.839e-07
GLUD1	ENSG00000148672	glutamate dehydrogenase 1	0.539	7.839e-07
METTL8	ENSG00000123600	methyltransferase like 8	0.539	7.839e-07
NUP50	ENSG00000093000	nucleoporin 50	0.539	7.839e-07
OLA1	ENSG00000138430	Obg like ATPase 1	0.539	7.839e-07
OSBPL9	ENSG00000117859	oxysterol binding protein like 9	0.539	7.839e-07
PGK1	ENSG00000102144	phosphoglycerate kinase 1	0.539	7.839e-07
PPP1R18	ENSG00000230341	protein phosphatase 1 regulatory subunit 18	0.539	7.839e-07
PPP1R18	ENSG00000234000	protein phosphatase 1 regulatory subunit 18	0.539	7.839e-07
PPP1R18	ENSG00000231247	protein phosphatase 1 regulatory subunit 18	0.539	7.839e-07
PPP1R18	ENSG00000225060	protein phosphatase 1 regulatory subunit 18	0.539	7.839e-07
PPP1R18	ENSG00000206485	protein phosphatase 1 regulatory subunit 18	0.539	7.839e-07
PPP1R18	ENSG00000146112	protein phosphatase 1 regulatory subunit 18	0.539	7.839e-07
PPP1R18	ENSG00000229998	protein phosphatase 1 regulatory subunit 18	0.539	7.839e-07
PPP1R18	ENSG00000236428	protein phosphatase 1 regulatory subunit 18	0.539	7.839e-07
PTDSS1	ENSG00000156471	phosphatidylserine synthase 1	0.539	7.839e-07
YME1L1	ENSG00000136758	YME1 like 1 ATPase	0.539	7.839e-07
DHX15	ENSG00000109606	DEAH-box helicase 15	0.538	7.901e-07
GNE	ENSG00000159921	glucosamine (UDP-N-acetyl)-2-epimerase/N-acetylmannosamine kinase	0.538	7.901e-07
IPO5	ENSG00000065150	importin 5	0.538	7.901e-07
PRELID3B	ENSG00000101166	PRELI domain containing 3B	0.538	7.901e-07
STAG1	ENSG00000118007	stromal antigen 1	0.538	7.901e-07
USP24	ENSG00000162402	ubiquitin specific peptidase 24	0.538	7.901e-07
WDFY1	ENSG00000085449	WD repeat and FYVE domain containing 1	0.538	7.901e-07
NEDD1	ENSG00000139350	neural precursor cell expressed, developmentally down-regulated 1	0.537	7.963e-07
OSBPL11	ENSG00000144909	oxysterol binding protein like 11	0.537	7.963e-07
POP1	ENSG00000104356	POP1 homolog, ribonuclease P/MRP subunit	0.537	7.963e-07
TNFRSF10B	ENSG00000120889	TNF receptor superfamily member 10b	0.537	7.963e-07
CDC123	ENSG00000151465	cell division cycle 123	0.536	8.026e-07
CHST15	ENSG00000182022	carbohydrate sulfotransferase 15	0.536	8.026e-07
DNMT1	ENSG00000130816	DNA methyltransferase 1	0.536	8.026e-07
GTF2E1	ENSG00000153767	general transcription factor IIE subunit 1	0.536	8.026e-07
GTF2H3	ENSG00000111358	general transcription factor IIH subunit 3	0.536	8.026e-07
PKMYT1	ENSG00000127564	protein kinase, membrane associated tyrosine/threonine 1	0.536	8.026e-07
PRIM1	ENSG00000198056	DNA primase subunit 1	0.536	8.026e-07
STK17A	ENSG00000164543	serine/threonine kinase 17a	0.536	8.026e-07
TCEA1	ENSG00000187735	transcription elongation factor A1	0.536	8.026e-07
XPO6	ENSG00000169180	exportin 6	0.536	8.026e-07
ANKRD28	ENSG00000206560	ankyrin repeat domain 28	0.535	8.089e-07
ATR	ENSG00000175054	ATR serine/threonine kinase	0.535	8.089e-07
DDX1	ENSG00000079785	DEAD-box helicase 1	0.535	8.089e-07
MFN2	ENSG00000116688	mitofusin 2	0.535	8.089e-07
POLE4	ENSG00000115350	DNA polymerase epsilon 4, accessory subunit	0.535	8.089e-07
SERTAD2	ENSG00000179833	SERTA domain containing 2	0.535	8.089e-07
TAF4	ENSG00000280529	TATA-box binding protein associated factor 4	0.535	8.089e-07
TAF4	ENSG00000130699	TATA-box binding protein associated factor 4	0.535	8.089e-07
YWHAB	ENSG00000166913	tyrosine 3-monooxygenase/tryptophan 5-monooxygenase activation protein beta	0.535	8.089e-07
CCNE2	ENSG00000175305	cyclin E2	0.534	8.153e-07
FAM136A	ENSG00000035141	family with sequence similarity 136 member A	0.534	8.153e-07
KTN1	ENSG00000126777	kinectin 1	0.534	8.153e-07
LUZP1	ENSG00000169641	leucine zipper protein 1	0.534	8.153e-07
PFKP	ENSG00000067057	phosphofructokinase, platelet	0.534	8.153e-07
ITCH	ENSG00000078747	itchy E3 ubiquitin protein ligase	0.533	8.217e-07
MCM7	ENSG00000166508	minichromosome maintenance complex component 7	0.533	8.217e-07
MTIF2	ENSG00000085760	mitochondrial translational initiation factor 2	0.533	8.217e-07
NAA25	ENSG00000111300	N(alpha)-acetyltransferase 25, NatB auxiliary subunit	0.533	8.217e-07
PRDX1	ENSG00000117450	peroxiredoxin 1	0.533	8.217e-07
SF3B3	ENSG00000189091	splicing factor 3b subunit 3	0.533	8.217e-07
TET3	ENSG00000187605	tet methylcytosine dioxygenase 3	0.533	8.217e-07
TNFRSF12A	ENSG00000006327	TNF receptor superfamily member 12A	0.533	8.217e-07
TNPO1	ENSG00000083312	transportin 1	0.533	8.217e-07
ZMYM1	ENSG00000197056	zinc finger MYM-type containing 1	0.533	8.217e-07
ZNHIT6	ENSG00000117174	zinc finger HIT-type containing 6	0.533	8.217e-07
FBXO45	ENSG00000174013	F-box protein 45	0.532	8.282e-07
LARP4	ENSG00000161813	La ribonucleoprotein domain family member 4	0.532	8.282e-07
MCIDAS	ENSG00000234602	multiciliate differentiation and DNA synthesis associated cell cycle protein	0.532	8.282e-07
PAK1IP1	ENSG00000111845	PAK1 interacting protein 1	0.532	8.282e-07
PAK1IP1	ENSG00000285226	PAK1 interacting protein 1	0.532	8.282e-07
PHLDA2	ENSG00000274538	pleckstrin homology like domain family A member 2	0.532	8.282e-07
PHLDA2	ENSG00000181649	pleckstrin homology like domain family A member 2	0.532	8.282e-07
POLE	ENSG00000177084	DNA polymerase epsilon, catalytic subunit	0.532	8.282e-07
PXN	ENSG00000089159	paxillin	0.532	8.282e-07
RHOD	ENSG00000173156	ras homolog family member D	0.532	8.282e-07
SP1	ENSG00000185591	Sp1 transcription factor	0.532	8.282e-07
TGIF1	ENSG00000177426	TGFB induced factor homeobox 1	0.532	8.282e-07
BCL2L12	ENSG00000126453	BCL2 like 12	0.531	8.347e-07
CAPG	ENSG00000042493	capping actin protein, gelsolin like	0.531	8.347e-07
CDC42	ENSG00000070831	cell division cycle 42	0.531	8.347e-07
CHAMP1	ENSG00000198824	chromosome alignment maintaining phosphoprotein 1	0.531	8.347e-07
ERBIN	ENSG00000112851	erbb2 interacting protein	0.531	8.347e-07
HAS3	ENSG00000103044	hyaluronan synthase 3	0.531	8.347e-07
NMI	ENSG00000123609	N-myc and STAT interactor	0.531	8.347e-07
REXO2	ENSG00000076043	RNA exonuclease 2	0.531	8.347e-07
RPN1	ENSG00000163902	ribophorin I	0.531	8.347e-07
TOMM70	ENSG00000154174	translocase of outer mitochondrial membrane 70	0.531	8.347e-07
UBE2E3	ENSG00000170035	ubiquitin conjugating enzyme E2 E3	0.531	8.347e-07
ANKRD27	ENSG00000105186	ankyrin repeat domain 27	0.53	8.413e-07
ANXA1	ENSG00000135046	annexin A1	0.53	8.413e-07
CANT1	ENSG00000171302	calcium activated nucleotidase 1	0.53	8.413e-07
CERS2	ENSG00000143418	ceramide synthase 2	0.53	8.413e-07
DCTN5	ENSG00000166847	dynactin subunit 5	0.53	8.413e-07
DSN1	ENSG00000149636	DSN1 homolog, MIS12 kinetochore complex component	0.53	8.413e-07
LRRC40	ENSG00000066557	leucine rich repeat containing 40	0.53	8.413e-07
SPTLC1	ENSG00000090054	serine palmitoyltransferase long chain base subunit 1	0.53	8.413e-07
UCHL5	ENSG00000116750	ubiquitin C-terminal hydrolase L5	0.53	8.413e-07
USP39	ENSG00000168883	ubiquitin specific peptidase 39	0.53	8.413e-07
GDI2	ENSG00000057608	GDP dissociation inhibitor 2	0.529	8.48e-07
IPO8	ENSG00000133704	importin 8	0.529	8.48e-07
MRPL30	ENSG00000185414	mitochondrial ribosomal protein L30	0.529	8.48e-07
MTMR2	ENSG00000087053	myotubularin related protein 2	0.529	8.48e-07
RHOF	ENSG00000139725	ras homolog family member F, filopodia associated	0.529	8.48e-07
SLC25A13	ENSG00000004864	solute carrier family 25 member 13	0.529	8.48e-07
TCFL5	ENSG00000101190	transcription factor like 5	0.529	8.48e-07
ANP32E	ENSG00000143401	acidic nuclear phosphoprotein 32 family member E	0.528	8.547e-07
ARCN1	ENSG00000095139	archain 1	0.528	8.547e-07
DLG1	ENSG00000075711	discs large MAGUK scaffold protein 1	0.528	8.547e-07
DPY19L1	ENSG00000173852	dpy-19 like C-mannosyltransferase 1	0.528	8.547e-07
GAS2L3	ENSG00000139354	growth arrest specific 2 like 3	0.528	8.547e-07
INO80	ENSG00000128908	INO80 complex subunit	0.528	8.547e-07
NTSR1	ENSG00000101188	neurotensin receptor 1	0.528	8.547e-07
NUP35	ENSG00000163002	nucleoporin 35	0.528	8.547e-07
PARN	ENSG00000274829	poly(A)-specific ribonuclease	0.528	8.547e-07
PARN	ENSG00000140694	poly(A)-specific ribonuclease	0.528	8.547e-07
SUMO3	ENSG00000184900	small ubiquitin-like modifier 3	0.528	8.547e-07
USP10	ENSG00000103194	ubiquitin specific peptidase 10	0.528	8.547e-07
UTP15	ENSG00000164338	UTP15, small subunit processome component	0.528	8.547e-07
UTP4	ENSG00000262788	UTP4, small subunit processome component	0.528	8.547e-07
UTP4	ENSG00000141076	UTP4, small subunit processome component	0.528	8.547e-07
ZNF106	ENSG00000103994	zinc finger protein 106	0.528	8.547e-07
FEZ2	ENSG00000171055	fasciculation and elongation protein zeta 2	0.527	8.614e-07
PITPNB	ENSG00000180957	phosphatidylinositol transfer protein beta	0.527	8.614e-07
RBM27	ENSG00000091009	RNA binding motif protein 27	0.527	8.614e-07
SIX4	ENSG00000100625	SIX homeobox 4	0.527	8.614e-07
SLC25A15	ENSG00000102743	solute carrier family 25 member 15	0.527	8.614e-07
SZRD1	ENSG00000055070	SUZ RNA binding domain containing 1	0.527	8.614e-07
YY1	ENSG00000100811	YY1 transcription factor	0.527	8.614e-07
CCT3	ENSG00000163468	chaperonin containing TCP1 subunit 3	0.526	8.683e-07
FMNL2	ENSG00000157827	formin like 2	0.526	8.683e-07
GTF2E2	ENSG00000197265	general transcription factor IIE subunit 2	0.526	8.683e-07
IRAK2	ENSG00000134070	interleukin 1 receptor associated kinase 2	0.526	8.683e-07
NKRF	ENSG00000186416	NFKB repressing factor	0.526	8.683e-07
NSDHL	ENSG00000147383	NAD(P) dependent steroid dehydrogenase-like	0.526	8.683e-07
POLR2D	ENSG00000144231	RNA polymerase II subunit D	0.526	8.683e-07
TFG	ENSG00000114354	TRK-fused gene	0.526	8.683e-07
UBR5	ENSG00000104517	ubiquitin protein ligase E3 component n-recognin 5	0.526	8.683e-07
DDX27	ENSG00000124228	DEAD-box helicase 27	0.525	8.751e-07
INTS4	ENSG00000149262	integrator complex subunit 4	0.525	8.751e-07
METAP2	ENSG00000111142	methionyl aminopeptidase 2	0.525	8.751e-07
NUCKS1	ENSG00000069275	nuclear casein kinase and cyclin dependent kinase substrate 1	0.525	8.751e-07
PRPS2	ENSG00000101911	phosphoribosyl pyrophosphate synthetase 2	0.525	8.751e-07
RUVBL1	ENSG00000284901	RuvB like AAA ATPase 1	0.525	8.751e-07
RUVBL1	ENSG00000175792	RuvB like AAA ATPase 1	0.525	8.751e-07
SMURF1	ENSG00000284126	SMAD specific E3 ubiquitin protein ligase 1	0.525	8.751e-07
SMURF1	ENSG00000198742	SMAD specific E3 ubiquitin protein ligase 1	0.525	8.751e-07
SYPL1	ENSG00000008282	synaptophysin like 1	0.525	8.751e-07
AIMP2	ENSG00000106305	aminoacyl tRNA synthetase complex interacting multifunctional protein 2	0.524	8.821e-07
CPSF2	ENSG00000165934	cleavage and polyadenylation specific factor 2	0.524	8.821e-07
EBNA1BP2	ENSG00000117395	EBNA1 binding protein 2	0.524	8.821e-07
HNRNPLL	ENSG00000143889	heterogeneous nuclear ribonucleoprotein L like	0.524	8.821e-07
PPM1G	ENSG00000115241	protein phosphatase, Mg2+/Mn2+ dependent 1G	0.524	8.821e-07
UBE2Z	ENSG00000159202	ubiquitin conjugating enzyme E2 Z	0.524	8.821e-07
APOBEC3B	ENSG00000179750	apolipoprotein B mRNA editing enzyme catalytic subunit 3B	0.523	8.89e-07
DPP3	ENSG00000254986	dipeptidyl peptidase 3	0.523	8.89e-07
INTS8	ENSG00000164941	integrator complex subunit 8	0.523	8.89e-07
CNBP	ENSG00000169714	CCHC-type zinc finger nucleic acid binding protein	0.522	8.961e-07
EIF4G2	ENSG00000110321	eukaryotic translation initiation factor 4 gamma 2	0.522	8.961e-07
ERFE	ENSG00000178752	erythroferrone	0.522	8.961e-07
HNRNPUL1	ENSG00000105323	heterogeneous nuclear ribonucleoprotein U like 1	0.522	8.961e-07
KRT8	ENSG00000170421	keratin 8	0.522	8.961e-07
MIS18A	ENSG00000159055	MIS18 kinetochore protein A	0.522	8.961e-07
ORC2	ENSG00000115942	origin recognition complex subunit 2	0.522	8.961e-07
POGK	ENSG00000143157	pogo transposable element derived with KRAB domain	0.522	8.961e-07
SF3B1	ENSG00000115524	splicing factor 3b subunit 1	0.522	8.961e-07
SLBP	ENSG00000163950	stem-loop binding protein	0.522	8.961e-07
TWISTNB	ENSG00000105849	TWIST neighbor	0.522	8.961e-07
ADAM10	ENSG00000137845	ADAM metallopeptidase domain 10	0.521	9.032e-07
B3GLCT	ENSG00000187676	beta 3-glucosyltransferase	0.521	9.032e-07
CLCF1	ENSG00000175505	cardiotrophin like cytokine factor 1	0.521	9.032e-07
DHX33	ENSG00000005100	DEAH-box helicase 33	0.521	9.032e-07
EPHB2	ENSG00000133216	EPH receptor B2	0.521	9.032e-07
EVPL	ENSG00000167880	envoplakin	0.521	9.032e-07
KIAA0391	ENSG00000100890	KIAA0391	0.521	9.032e-07
MCFD2	ENSG00000180398	multiple coagulation factor deficiency 2	0.521	9.032e-07
RPAP3	ENSG00000005175	RNA polymerase II associated protein 3	0.521	9.032e-07
SOWAHC	ENSG00000198142	sosondowah ankyrin repeat domain family member C	0.521	9.032e-07
TSN	ENSG00000211460	translin	0.521	9.032e-07
ATL3	ENSG00000184743	atlastin GTPase 3	0.52	9.104e-07
AZIN1	ENSG00000155096	antizyme inhibitor 1	0.52	9.104e-07
CCDC15	ENSG00000149548	coiled-coil domain containing 15	0.52	9.104e-07
COMMD2	ENSG00000114744	COMM domain containing 2	0.52	9.104e-07
DDX10	ENSG00000178105	DEAD-box helicase 10	0.52	9.104e-07
E2F1	ENSG00000101412	E2F transcription factor 1	0.52	9.104e-07
ELOVL1	ENSG00000066322	ELOVL fatty acid elongase 1	0.52	9.104e-07
ILF2	ENSG00000143621	interleukin enhancer binding factor 2	0.52	9.104e-07
LGALS3	ENSG00000131981	galectin 3	0.52	9.104e-07
PNO1	ENSG00000115946	partner of NOB1 homolog	0.52	9.104e-07
SSH1	ENSG00000084112	slingshot protein phosphatase 1	0.52	9.104e-07
XRCC2	ENSG00000196584	X-ray repair cross complementing 2	0.52	9.104e-07
YARS2	ENSG00000139131	tyrosyl-tRNA synthetase 2	0.52	9.104e-07
NIFK	ENSG00000155438	nucleolar protein interacting with the FHA domain of MKI67	0.519	9.176e-07
OSBPL3	ENSG00000070882	oxysterol binding protein like 3	0.519	9.176e-07
RAC1	ENSG00000136238	Rac family small GTPase 1	0.519	9.176e-07
STAMBP	ENSG00000124356	STAM binding protein	0.519	9.176e-07
AC096949.1	ENSG00000231996	ribosomal protein L39-like (RPL39L) pseudogene	0.518	9.249e-07
AGO2	ENSG00000123908	argonaute RISC catalytic component 2	0.518	9.249e-07
BRCC3	ENSG00000185515	BRCA1/BRCA2-containing complex subunit 3	0.518	9.249e-07
CENPW	ENSG00000203760	centromere protein W	0.518	9.249e-07
ITGAV	ENSG00000138448	integrin subunit alpha V	0.518	9.249e-07
KCTD5	ENSG00000167977	potassium channel tetramerization domain containing 5	0.518	9.249e-07
MMADHC	ENSG00000168288	metabolism of cobalamin associated D	0.518	9.249e-07
PPIH	ENSG00000171960	peptidylprolyl isomerase H	0.518	9.249e-07
BRIX1	ENSG00000113460	BRX1, biogenesis of ribosomes	0.517	9.322e-07
CACUL1	ENSG00000151893	CDK2 associated cullin domain 1	0.517	9.322e-07
GIGYF2	ENSG00000204120	GRB10 interacting GYF protein 2	0.517	9.322e-07
KRT15	ENSG00000171346	keratin 15	0.517	9.322e-07
MCCC2	ENSG00000131844	methylcrotonoyl-CoA carboxylase 2	0.517	9.322e-07
MCCC2	ENSG00000275300	methylcrotonoyl-CoA carboxylase 2	0.517	9.322e-07
MCCC2	ENSG00000281742	methylcrotonoyl-CoA carboxylase 2	0.517	9.322e-07
RGS20	ENSG00000147509	regulator of G protein signaling 20	0.517	9.322e-07
TROAP	ENSG00000135451	trophinin associated protein	0.517	9.322e-07
ZFR	ENSG00000056097	zinc finger RNA binding protein	0.517	9.322e-07
AHCY	ENSG00000101444	adenosylhomocysteinase	0.516	9.396e-07
CLPX	ENSG00000166855	caseinolytic mitochondrial matrix peptidase chaperone subunit	0.516	9.396e-07
CTDSPL2	ENSG00000137770	CTD small phosphatase like 2	0.516	9.396e-07
DDX50	ENSG00000107625	DExD-box helicase 50	0.516	9.396e-07
GCN1	ENSG00000089154	GCN1, eIF2 alpha kinase activator homolog	0.516	9.396e-07
HSPA9	ENSG00000113013	heat shock protein family A (Hsp70) member 9	0.516	9.396e-07
MAP4K4	ENSG00000071054	mitogen-activated protein kinase kinase kinase kinase 4	0.516	9.396e-07
NUDT21	ENSG00000167005	nudix hydrolase 21	0.516	9.396e-07
PACSIN3	ENSG00000165912	protein kinase C and casein kinase substrate in neurons 3	0.516	9.396e-07
PHF19	ENSG00000119403	PHD finger protein 19	0.516	9.396e-07
PRKCI	ENSG00000163558	protein kinase C iota	0.516	9.396e-07
SASS6	ENSG00000156876	SAS-6 centriolar assembly protein	0.516	9.396e-07
SEMA3A	ENSG00000075213	semaphorin 3A	0.516	9.396e-07
SNAP23	ENSG00000092531	synaptosome associated protein 23	0.516	9.396e-07
TMOD3	ENSG00000138594	tropomodulin 3	0.516	9.396e-07
WDR1	ENSG00000071127	WD repeat domain 1	0.516	9.396e-07
CCNE1	ENSG00000105173	cyclin E1	0.515	9.471e-07
F2RL1	ENSG00000164251	F2R like trypsin receptor 1	0.515	9.471e-07
HADHA	ENSG00000084754	hydroxyacyl-CoA dehydrogenase trifunctional multienzyme complex subunit alpha	0.515	9.471e-07
POFUT1	ENSG00000101346	protein O-fucosyltransferase 1	0.515	9.471e-07
RAB10	ENSG00000084733	RAB10, member RAS oncogene family	0.515	9.471e-07
RPL7L1	ENSG00000146223	ribosomal protein L7 like 1	0.515	9.471e-07
SMARCC1	ENSG00000173473	SWI/SNF related, matrix associated, actin dependent regulator of chromatin subfamily c member 1	0.515	9.471e-07
YTHDF2	ENSG00000198492	YTH N6-methyladenosine RNA binding protein 2	0.515	9.471e-07
CAB39	ENSG00000135932	calcium binding protein 39	0.514	9.547e-07
GNG12	ENSG00000172380	G protein subunit gamma 12	0.514	9.547e-07
MAPRE1	ENSG00000101367	microtubule associated protein RP/EB family member 1	0.514	9.547e-07
MIEF1	ENSG00000100335	mitochondrial elongation factor 1	0.514	9.547e-07
NARS2	ENSG00000137513	asparaginyl-tRNA synthetase 2, mitochondrial	0.514	9.547e-07
NUP54	ENSG00000138750	nucleoporin 54	0.514	9.547e-07
SFN	ENSG00000175793	stratifin	0.514	9.547e-07
CDCP1	ENSG00000163814	CUB domain containing protein 1	0.513	9.623e-07
KPNA6	ENSG00000025800	karyopherin subunit alpha 6	0.513	9.623e-07
MLEC	ENSG00000110917	malectin	0.513	9.623e-07
TMLHE	ENSG00000185973	trimethyllysine hydroxylase, epsilon	0.513	9.623e-07
WASF2	ENSG00000158195	WAS protein family member 2	0.513	9.623e-07
GALNT1	ENSG00000141429	polypeptide N-acetylgalactosaminyltransferase 1	0.512	9.699e-07
GNL2	ENSG00000134697	G protein nucleolar 2	0.512	9.699e-07
HPS3	ENSG00000163755	HPS3, biogenesis of lysosomal organelles complex 2 subunit 1	0.512	9.699e-07
MAT2A	ENSG00000168906	methionine adenosyltransferase 2A	0.512	9.699e-07
MTDH	ENSG00000147649	metadherin	0.512	9.699e-07
PGD	ENSG00000142657	phosphogluconate dehydrogenase	0.512	9.699e-07
SMC1A	ENSG00000072501	structural maintenance of chromosomes 1A	0.512	9.699e-07
TIMELESS	ENSG00000111602	timeless circadian regulator	0.512	9.699e-07
TIMM8A	ENSG00000126953	translocase of inner mitochondrial membrane 8A	0.512	9.699e-07
ZC3H15	ENSG00000065548	zinc finger CCCH-type containing 15	0.512	9.699e-07
CHAF1A	ENSG00000167670	chromatin assembly factor 1 subunit A	0.511	9.777e-07
CSDE1	ENSG00000009307	cold shock domain containing E1	0.511	9.777e-07
DCUN1D5	ENSG00000137692	defective in cullin neddylation 1 domain containing 5	0.511	9.777e-07
MYBL1	ENSG00000185697	MYB proto-oncogene like 1	0.511	9.777e-07
NBN	ENSG00000104320	nibrin	0.511	9.777e-07
NFKB1	ENSG00000109320	nuclear factor kappa B subunit 1	0.511	9.777e-07
RANBP1	ENSG00000099901	RAN binding protein 1	0.511	9.777e-07
RLIM	ENSG00000131263	ring finger protein, LIM domain interacting	0.511	9.777e-07
CCDC138	ENSG00000163006	coiled-coil domain containing 138	0.51	9.855e-07
CD3EAP	ENSG00000117877	CD3e molecule associated protein	0.51	9.855e-07
CTR9	ENSG00000198730	CTR9 homolog, Paf1/RNA polymerase II complex component	0.51	9.855e-07
HIF1AN	ENSG00000166135	hypoxia inducible factor 1 subunit alpha inhibitor	0.51	9.855e-07
JOSD1	ENSG00000100221	Josephin domain containing 1	0.51	9.855e-07
NPM3	ENSG00000107833	nucleophosmin/nucleoplasmin 3	0.51	9.855e-07
QKI	ENSG00000112531	QKI, KH domain containing RNA binding	0.51	9.855e-07
RAP2C	ENSG00000123728	RAP2C, member of RAS oncogene family	0.51	9.855e-07
B4GALT5	ENSG00000158470	beta-1,4-galactosyltransferase 5	0.509	9.933e-07
CSNK1A1	ENSG00000113712	casein kinase 1 alpha 1	0.509	9.933e-07
FOXN2	ENSG00000170802	forkhead box N2	0.509	9.933e-07
G2E3	ENSG00000092140	G2/M-phase specific E3 ubiquitin protein ligase	0.509	9.933e-07
LMNA	ENSG00000160789	lamin A/C	0.509	9.933e-07
PTBP1	ENSG00000011304	polypyrimidine tract binding protein 1	0.509	9.933e-07
RRN3	ENSG00000085721	RRN3 homolog, RNA polymerase I transcription factor	0.509	9.933e-07
RRN3	ENSG00000278494	RRN3 homolog, RNA polymerase I transcription factor	0.509	9.933e-07
SH2D5	ENSG00000189410	SH2 domain containing 5	0.509	9.933e-07
SNX12	ENSG00000147164	sorting nexin 12	0.509	9.933e-07
SUPV3L1	ENSG00000156502	Suv3 like RNA helicase	0.509	9.933e-07
TYRO3	ENSG00000092445	TYRO3 protein tyrosine kinase	0.509	9.933e-07
UBE2L3	ENSG00000185651	ubiquitin conjugating enzyme E2 L3	0.509	9.933e-07
ACAT2	ENSG00000120437	acetyl-CoA acetyltransferase 2	0.508	1.001e-06
CSNK2A2	ENSG00000070770	casein kinase 2 alpha 2	0.508	1.001e-06
DTYMK	ENSG00000168393	deoxythymidylate kinase	0.508	1.001e-06
FASTKD2	ENSG00000118246	FAST kinase domains 2	0.508	1.001e-06
MAPK1	ENSG00000100030	mitogen-activated protein kinase 1	0.508	1.001e-06
NUP93	ENSG00000102900	nucleoporin 93	0.508	1.001e-06
ACTN1	ENSG00000072110	actinin alpha 1	0.507	1.009e-06
GATAD2A	ENSG00000167491	GATA zinc finger domain containing 2A	0.507	1.009e-06
MRPL19	ENSG00000115364	mitochondrial ribosomal protein L19	0.507	1.009e-06
SLK	ENSG00000065613	STE20 like kinase	0.507	1.009e-06
TPGS2	ENSG00000134779	tubulin polyglutamylase complex subunit 2	0.507	1.009e-06
UBE4B	ENSG00000130939	ubiquitination factor E4B	0.507	1.009e-06
ULBP1	ENSG00000111981	UL16 binding protein 1	0.507	1.009e-06
ASPH	ENSG00000198363	aspartate beta-hydroxylase	0.506	1.017e-06
MRPS16	ENSG00000182180	mitochondrial ribosomal protein S16	0.506	1.017e-06
NAP1L4	ENSG00000273562	nucleosome assembly protein 1 like 4	0.506	1.017e-06
NAP1L4	ENSG00000205531	nucleosome assembly protein 1 like 4	0.506	1.017e-06
PTPN9	ENSG00000169410	protein tyrosine phosphatase, non-receptor type 9	0.506	1.017e-06
TFB2M	ENSG00000162851	transcription factor B2, mitochondrial	0.506	1.017e-06
ALAS1	ENSG00000023330	5'-aminolevulinate synthase 1	0.505	1.025e-06
ASCC3	ENSG00000112249	activating signal cointegrator 1 complex subunit 3	0.505	1.025e-06
CHRAC1	ENSG00000104472	chromatin accessibility complex subunit 1	0.505	1.025e-06
GFM1	ENSG00000168827	G elongation factor mitochondrial 1	0.505	1.025e-06
MRPL44	ENSG00000135900	mitochondrial ribosomal protein L44	0.505	1.025e-06
PGAM5	ENSG00000247077	PGAM family member 5, mitochondrial serine/threonine protein phosphatase	0.505	1.025e-06
TRIM44	ENSG00000166326	tripartite motif containing 44	0.505	1.025e-06
UGDH	ENSG00000109814	UDP-glucose 6-dehydrogenase	0.505	1.025e-06
XRCC6	ENSG00000196419	X-ray repair cross complementing 6	0.505	1.025e-06
BUD13	ENSG00000137656	BUD13 homolog	0.504	1.034e-06
HBS1L	ENSG00000112339	HBS1 like translational GTPase	0.504	1.034e-06
KPNA1	ENSG00000114030	karyopherin subunit alpha 1	0.504	1.034e-06
KRR1	ENSG00000111615	KRR1, small subunit processome component homolog	0.504	1.034e-06
SBNO1	ENSG00000139697	strawberry notch homolog 1	0.504	1.034e-06
TBCE	ENSG00000282984	tubulin folding cofactor E	0.504	1.034e-06
TBCE	ENSG00000284770	tubulin folding cofactor E	0.504	1.034e-06
TBCE	ENSG00000285053	tubulin folding cofactor E	0.504	1.034e-06
TRIO	ENSG00000038382	trio Rho guanine nucleotide exchange factor	0.504	1.034e-06
TRIP10	ENSG00000125733	thyroid hormone receptor interactor 10	0.504	1.034e-06
U2SURP	ENSG00000163714	U2 snRNP associated SURP domain containing	0.504	1.034e-06
UBE2E1	ENSG00000170142	ubiquitin conjugating enzyme E2 E1	0.504	1.034e-06
NACC2	ENSG00000148411	NACC family member 2	0.503	1.042e-06
PIP5K1A	ENSG00000143398	phosphatidylinositol-4-phosphate 5-kinase type 1 alpha	0.503	1.042e-06
SEPT2	ENSG00000168385	septin 2	0.503	1.042e-06
SIGMAR1	ENSG00000147955	sigma non-opioid intracellular receptor 1	0.503	1.042e-06
TATDN2P2	ENSG00000218226	TatD DNase domain containing 2 pseudogene 2	0.503	1.042e-06
UBE2G1	ENSG00000132388	ubiquitin conjugating enzyme E2 G1	0.503	1.042e-06
ANKIB1	ENSG00000001629	ankyrin repeat and IBR domain containing 1	0.502	1.05e-06
BIRC2	ENSG00000110330	baculoviral IAP repeat containing 2	0.502	1.05e-06
CDYL	ENSG00000153046	chromodomain Y like	0.502	1.05e-06
GTF2F2	ENSG00000188342	general transcription factor IIF subunit 2	0.502	1.05e-06
HYLS1	ENSG00000198331	HYLS1, centriolar and ciliogenesis associated	0.502	1.05e-06
MBNL1	ENSG00000152601	muscleblind like splicing regulator 1	0.502	1.05e-06
MGAT2	ENSG00000168282	mannosyl (alpha-1,6-)-glycoprotein beta-1,2-N-acetylglucosaminyltransferase	0.502	1.05e-06
MRTO4	ENSG00000053372	MRT4 homolog, ribosome maturation factor	0.502	1.05e-06
OGFOD1	ENSG00000087263	2-oxoglutarate and iron dependent oxygenase domain containing 1	0.502	1.05e-06
RNASEH1	ENSG00000171865	ribonuclease H1	0.502	1.05e-06
SH3BP4	ENSG00000130147	SH3 domain binding protein 4	0.502	1.05e-06
STYX	ENSG00000198252	serine/threonine/tyrosine interacting protein	0.502	1.05e-06
ZNF281	ENSG00000162702	zinc finger protein 281	0.502	1.05e-06
AP3M1	ENSG00000185009	adaptor related protein complex 3 subunit mu 1	0.501	1.059e-06
COA4	ENSG00000181924	cytochrome c oxidase assembly factor 4 homolog	0.501	1.059e-06
HSP90AB1	ENSG00000096384	heat shock protein 90 alpha family class B member 1	0.501	1.059e-06
KIF5B	ENSG00000170759	kinesin family member 5B	0.501	1.059e-06
POLR1E	ENSG00000137054	RNA polymerase I subunit E	0.501	1.059e-06
PSMA1	ENSG00000129084	proteasome subunit alpha 1	0.501	1.059e-06
DROSHA	ENSG00000113360	drosha ribonuclease III	0.5	1.067e-06
PDSS1	ENSG00000148459	decaprenyl diphosphate synthase subunit 1	0.5	1.067e-06
RER1	ENSG00000157916	retention in endoplasmic reticulum sorting receptor 1	0.5	1.067e-06
SRP72	ENSG00000174780	signal recognition particle 72	0.5	1.067e-06
TRUB1	ENSG00000165832	TruB pseudouridine synthase family member 1	0.5	1.067e-06
ACTB	ENSG00000075624	actin beta	0.499	1.076e-06
ARHGAP29	ENSG00000137962	Rho GTPase activating protein 29	0.499	1.076e-06
ARL6IP1	ENSG00000170540	ADP ribosylation factor like GTPase 6 interacting protein 1	0.499	1.076e-06
ESYT2	ENSG00000117868	extended synaptotagmin 2	0.499	1.076e-06
FOPNL	ENSG00000276914	FGFR1OP N-terminal like	0.499	1.076e-06
FOPNL	ENSG00000133393	FGFR1OP N-terminal like	0.499	1.076e-06
GALNT7	ENSG00000109586	polypeptide N-acetylgalactosaminyltransferase 7	0.499	1.076e-06
KCNN4	ENSG00000104783	potassium calcium-activated channel subfamily N member 4	0.499	1.076e-06
LAMC1	ENSG00000135862	laminin subunit gamma 1	0.499	1.076e-06
MFSD14B	ENSG00000148110	major facilitator superfamily domain containing 14B	0.499	1.076e-06
PPARG	ENSG00000132170	peroxisome proliferator activated receptor gamma	0.499	1.076e-06
RBMXL1	ENSG00000213516	RBMX like 1	0.499	1.076e-06
SDHD	ENSG00000204370	succinate dehydrogenase complex subunit D	0.499	1.076e-06
TCF12	ENSG00000140262	transcription factor 12	0.499	1.076e-06
CRIM1	ENSG00000277354	cysteine rich transmembrane BMP regulator 1	0.498	1.084e-06
CRIM1	ENSG00000150938	cysteine rich transmembrane BMP regulator 1	0.498	1.084e-06
CUL2	ENSG00000108094	cullin 2	0.498	1.084e-06
EIF2AK4	ENSG00000128829	eukaryotic translation initiation factor 2 alpha kinase 4	0.498	1.084e-06
FMR1	ENSG00000102081	fragile X mental retardation 1	0.498	1.084e-06
GPR39	ENSG00000183840	G protein-coupled receptor 39	0.498	1.084e-06
HDAC2	ENSG00000196591	histone deacetylase 2	0.498	1.084e-06
KCTD1	ENSG00000134504	potassium channel tetramerization domain containing 1	0.498	1.084e-06
MRPL11	ENSG00000174547	mitochondrial ribosomal protein L11	0.498	1.084e-06
PGM1	ENSG00000079739	phosphoglucomutase 1	0.498	1.084e-06
TDP1	ENSG00000042088	tyrosyl-DNA phosphodiesterase 1	0.498	1.084e-06
TSPAN15	ENSG00000099282	tetraspanin 15	0.498	1.084e-06
UXS1	ENSG00000115652	UDP-glucuronate decarboxylase 1	0.498	1.084e-06
API5	ENSG00000166181	apoptosis inhibitor 5	0.497	1.093e-06
PIK3R4	ENSG00000196455	phosphoinositide-3-kinase regulatory subunit 4	0.497	1.093e-06
PLP2	ENSG00000102007	proteolipid protein 2	0.497	1.093e-06
RBMS1	ENSG00000153250	RNA binding motif single stranded interacting protein 1	0.497	1.093e-06
RPL4	ENSG00000174444	ribosomal protein L4	0.497	1.093e-06
SLC7A1	ENSG00000139514	solute carrier family 7 member 1	0.497	1.093e-06
ADGRE5	ENSG00000123146	adhesion G protein-coupled receptor E5	0.496	1.102e-06
DNAJA2	ENSG00000069345	DnaJ heat shock protein family (Hsp40) member A2	0.496	1.102e-06
EEF1A1	ENSG00000156508	eukaryotic translation elongation factor 1 alpha 1	0.496	1.102e-06
GLRX2	ENSG00000023572	glutaredoxin 2	0.496	1.102e-06
HNRNPUL2	ENSG00000214753	heterogeneous nuclear ribonucleoprotein U like 2	0.496	1.102e-06
KIF24	ENSG00000186638	kinesin family member 24	0.496	1.102e-06
LARS	ENSG00000133706	leucyl-tRNA synthetase	0.496	1.102e-06
MDH2	ENSG00000146701	malate dehydrogenase 2	0.496	1.102e-06
NXT2	ENSG00000101888	nuclear transport factor 2 like export factor 2	0.496	1.102e-06
TIPARP	ENSG00000163659	TCDD inducible poly(ADP-ribose) polymerase	0.496	1.102e-06
UBE2V1	ENSG00000244687	ubiquitin conjugating enzyme E2 V1	0.496	1.102e-06
VTA1	ENSG00000009844	vesicle trafficking 1	0.496	1.102e-06
WDR36	ENSG00000134987	WD repeat domain 36	0.496	1.102e-06
WNT7B	ENSG00000188064	Wnt family member 7B	0.496	1.102e-06
CCAR1	ENSG00000060339	cell division cycle and apoptosis regulator 1	0.495	1.111e-06
DHCR7	ENSG00000172893	7-dehydrocholesterol reductase	0.495	1.111e-06
EXOSC10	ENSG00000171824	exosome component 10	0.495	1.111e-06
LTV1	ENSG00000135521	LTV1 ribosome biogenesis factor	0.495	1.111e-06
RNF169	ENSG00000166439	ring finger protein 169	0.495	1.111e-06
RTN4	ENSG00000115310	reticulon 4	0.495	1.111e-06
TMX2	ENSG00000213593	thioredoxin related transmembrane protein 2	0.495	1.111e-06
VAMP3	ENSG00000049245	vesicle associated membrane protein 3	0.495	1.111e-06
COX15	ENSG00000014919	cytochrome c oxidase assembly homolog COX15	0.494	1.12e-06
DIMT1	ENSG00000086189	DIM1 dimethyladenosine transferase 1 homolog	0.494	1.12e-06
MARCH5	ENSG00000198060	membrane associated ring-CH-type finger 5	0.494	1.12e-06
PBDC1	ENSG00000102390	polysaccharide biosynthesis domain containing 1	0.494	1.12e-06
PDZD11	ENSG00000120509	PDZ domain containing 11	0.494	1.12e-06
PSMA4	ENSG00000041357	proteasome subunit alpha 4	0.494	1.12e-06
RBFOX2	ENSG00000277564	RNA binding fox-1 homolog 2	0.494	1.12e-06
RBFOX2	ENSG00000100320	RNA binding fox-1 homolog 2	0.494	1.12e-06
REST	ENSG00000084093	RE1 silencing transcription factor	0.494	1.12e-06
SAP130	ENSG00000136715	Sin3A associated protein 130	0.494	1.12e-06
SMG1	ENSG00000157106	SMG1, nonsense mediated mRNA decay associated PI3K related kinase	0.494	1.12e-06
GEMIN5	ENSG00000082516	gem nuclear organelle associated protein 5	0.493	1.129e-06
PDHX	ENSG00000110435	pyruvate dehydrogenase complex component X	0.493	1.129e-06
PSMB7	ENSG00000136930	proteasome subunit beta 7	0.493	1.129e-06
SLC25A43	ENSG00000077713	solute carrier family 25 member 43	0.493	1.129e-06
SNUPN	ENSG00000169371	snurportin 1	0.493	1.129e-06
STX6	ENSG00000135823	syntaxin 6	0.493	1.129e-06
TTPAL	ENSG00000124120	alpha tocopherol transfer protein like	0.493	1.129e-06
WDR26	ENSG00000162923	WD repeat domain 26	0.493	1.129e-06
CHAF1B	ENSG00000159259	chromatin assembly factor 1 subunit B	0.492	1.138e-06
ECHDC1	ENSG00000093144	ethylmalonyl-CoA decarboxylase 1	0.492	1.138e-06
EIF1AD	ENSG00000175376	eukaryotic translation initiation factor 1A domain containing	0.492	1.138e-06
ETFA	ENSG00000140374	electron transfer flavoprotein subunit alpha	0.492	1.138e-06
FAT1	ENSG00000083857	FAT atypical cadherin 1	0.492	1.138e-06
IGF2R	ENSG00000197081	insulin like growth factor 2 receptor	0.492	1.138e-06
PSRC1	ENSG00000134222	proline and serine rich coiled-coil 1	0.492	1.138e-06
RBM8A	ENSG00000265241	RNA binding motif protein 8A	0.492	1.138e-06
RFC2	ENSG00000049541	replication factor C subunit 2	0.492	1.138e-06
SRGAP1	ENSG00000196935	SLIT-ROBO Rho GTPase activating protein 1	0.492	1.138e-06
TCF19	ENSG00000224379	transcription factor 19	0.492	1.138e-06
TCF19	ENSG00000233890	transcription factor 19	0.492	1.138e-06
TCF19	ENSG00000224941	transcription factor 19	0.492	1.138e-06
TCF19	ENSG00000206455	transcription factor 19	0.492	1.138e-06
TCF19	ENSG00000234674	transcription factor 19	0.492	1.138e-06
TCF19	ENSG00000224472	transcription factor 19	0.492	1.138e-06
TCF19	ENSG00000137310	transcription factor 19	0.492	1.138e-06
ARPC1B	ENSG00000130429	actin related protein 2/3 complex subunit 1B	0.491	1.147e-06
CACYBP	ENSG00000116161	calcyclin binding protein	0.491	1.147e-06
CCZ1	ENSG00000122674	CCZ1 homolog, vacuolar protein trafficking and biogenesis associated	0.491	1.147e-06
PSMD5	ENSG00000095261	proteasome 26S subunit, non-ATPase 5	0.491	1.147e-06
SLC25A5	ENSG00000005022	solute carrier family 25 member 5	0.491	1.147e-06
CHTF8	ENSG00000168802	chromosome transmission fidelity factor 8	0.49	1.156e-06
CTSV	ENSG00000136943	cathepsin V	0.49	1.156e-06
DPF2	ENSG00000133884	double PHD fingers 2	0.49	1.156e-06
EBP	ENSG00000147155	EBP, cholestenol delta-isomerase	0.49	1.156e-06
FXR1	ENSG00000114416	FMR1 autosomal homolog 1	0.49	1.156e-06
GALE	ENSG00000117308	UDP-galactose-4-epimerase	0.49	1.156e-06
MSX2	ENSG00000120149	msh homeobox 2	0.49	1.156e-06
NAA35	ENSG00000135040	N(alpha)-acetyltransferase 35, NatC auxiliary subunit	0.49	1.156e-06
NUP188	ENSG00000095319	nucleoporin 188	0.49	1.156e-06
PITX1	ENSG00000069011	paired like homeodomain 1	0.49	1.156e-06
RPRD1B	ENSG00000101413	regulation of nuclear pre-mRNA domain containing 1B	0.49	1.156e-06
BANF1	ENSG00000175334	barrier to autointegration factor 1	0.489	1.166e-06
CSNK1G1	ENSG00000169118	casein kinase 1 gamma 1	0.489	1.166e-06
EEF1B2	ENSG00000283391	eukaryotic translation elongation factor 1 beta 2	0.489	1.166e-06
EEF1B2	ENSG00000114942	eukaryotic translation elongation factor 1 beta 2	0.489	1.166e-06
EIF4E2	ENSG00000135930	eukaryotic translation initiation factor 4E family member 2	0.489	1.166e-06
EIF5A	ENSG00000132507	eukaryotic translation initiation factor 5A	0.489	1.166e-06
FAM72C	ENSG00000263513	family with sequence similarity 72 member C	0.489	1.166e-06
FANCA	ENSG00000187741	FA complementation group A	0.489	1.166e-06
FTSJ1	ENSG00000068438	FtsJ RNA methyltransferase homolog 1	0.489	1.166e-06
FZD6	ENSG00000164930	frizzled class receptor 6	0.489	1.166e-06
GNG5	ENSG00000174021	G protein subunit gamma 5	0.489	1.166e-06
PLEKHA8P1	ENSG00000134297	pleckstrin homology domain containing A8 pseudogene 1	0.489	1.166e-06
PSMA5	ENSG00000143106	proteasome subunit alpha 5	0.489	1.166e-06
SRSF2	ENSG00000161547	serine and arginine rich splicing factor 2	0.489	1.166e-06
SSB	ENSG00000138385	Sjogren syndrome antigen B	0.489	1.166e-06
TIPRL	ENSG00000143155	TOR signaling pathway regulator	0.489	1.166e-06
TXNDC9	ENSG00000115514	thioredoxin domain containing 9	0.489	1.166e-06
UHRF1BP1	ENSG00000065060	UHRF1 binding protein 1	0.489	1.166e-06
AARS	ENSG00000090861	alanyl-tRNA synthetase	0.488	1.175e-06
ANTXR2	ENSG00000163297	ANTXR cell adhesion molecule 2	0.488	1.175e-06
CAMSAP2	ENSG00000118200	calmodulin regulated spectrin associated protein family member 2	0.488	1.175e-06
CDC25B	ENSG00000101224	cell division cycle 25B	0.488	1.175e-06
FNDC3B	ENSG00000075420	fibronectin type III domain containing 3B	0.488	1.175e-06
NGEF	ENSG00000066248	neuronal guanine nucleotide exchange factor	0.488	1.175e-06
NUS1	ENSG00000153989	NUS1, dehydrodolichyl diphosphate synthase subunit	0.488	1.175e-06
OXSR1	ENSG00000172939	oxidative stress responsive kinase 1	0.488	1.175e-06
PSMD2	ENSG00000175166	proteasome 26S subunit, non-ATPase 2	0.488	1.175e-06
TFDP1	ENSG00000198176	transcription factor Dp-1	0.488	1.175e-06
YEATS2	ENSG00000163872	YEATS domain containing 2	0.488	1.175e-06
ATE1	ENSG00000107669	arginyltransferase 1	0.487	1.185e-06
AVEN	ENSG00000169857	apoptosis and caspase activation inhibitor	0.487	1.185e-06
RRP1B	ENSG00000160208	ribosomal RNA processing 1B	0.487	1.185e-06
RRS1	ENSG00000179041	ribosome biogenesis regulator homolog	0.487	1.185e-06
SHB	ENSG00000107338	SH2 domain containing adaptor protein B	0.487	1.185e-06
SIN3A	ENSG00000169375	SIN3 transcription regulator family member A	0.487	1.185e-06
TUBB4B	ENSG00000188229	tubulin beta 4B class IVb	0.487	1.185e-06
VASP	ENSG00000125753	vasodilator stimulated phosphoprotein	0.487	1.185e-06
XPNPEP1	ENSG00000108039	X-prolyl aminopeptidase 1	0.487	1.185e-06
BRI3BP	ENSG00000184992	BRI3 binding protein	0.486	1.194e-06
BTF3	ENSG00000145741	basic transcription factor 3	0.486	1.194e-06
CDC23	ENSG00000094880	cell division cycle 23	0.486	1.194e-06
CDC27	ENSG00000004897	cell division cycle 27	0.486	1.194e-06
DCBLD2	ENSG00000057019	discoidin, CUB and LCCL domain containing 2	0.486	1.194e-06
DCLRE1A	ENSG00000198924	DNA cross-link repair 1A	0.486	1.194e-06
EMSY	ENSG00000158636	EMSY, BRCA2 interacting transcriptional repressor	0.486	1.194e-06
GAR1	ENSG00000109534	GAR1 ribonucleoprotein	0.486	1.194e-06
GMNN	ENSG00000112312	geminin, DNA replication inhibitor	0.486	1.194e-06
HNRNPA3	ENSG00000170144	heterogeneous nuclear ribonucleoprotein A3	0.486	1.194e-06
MTBP	ENSG00000172167	MDM2 binding protein	0.486	1.194e-06
OSBP	ENSG00000110048	oxysterol binding protein	0.486	1.194e-06
PDCD2	ENSG00000071994	programmed cell death 2	0.486	1.194e-06
SF3B4	ENSG00000143368	splicing factor 3b subunit 4	0.486	1.194e-06
XRCC4	ENSG00000152422	X-ray repair cross complementing 4	0.486	1.194e-06
AATF	ENSG00000276072	apoptosis antagonizing transcription factor	0.485	1.204e-06
AATF	ENSG00000275700	apoptosis antagonizing transcription factor	0.485	1.204e-06
ABTB2	ENSG00000166016	ankyrin repeat and BTB domain containing 2	0.485	1.204e-06
CDC73	ENSG00000134371	cell division cycle 73	0.485	1.204e-06
CPSF3	ENSG00000119203	cleavage and polyadenylation specific factor 3	0.485	1.204e-06
GANAB	ENSG00000089597	glucosidase II alpha subunit	0.485	1.204e-06
GPAM	ENSG00000119927	glycerol-3-phosphate acyltransferase, mitochondrial	0.485	1.204e-06
POLR2B	ENSG00000047315	RNA polymerase II subunit B	0.485	1.204e-06
PTTG1IP	ENSG00000183255	PTTG1 interacting protein	0.485	1.204e-06
RAB6A	ENSG00000175582	RAB6A, member RAS oncogene family	0.485	1.204e-06
ABCB7	ENSG00000131269	ATP binding cassette subfamily B member 7	0.484	1.214e-06
ANKRD40	ENSG00000154945	ankyrin repeat domain 40	0.484	1.214e-06
DBI	ENSG00000155368	diazepam binding inhibitor, acyl-CoA binding protein	0.484	1.214e-06
DNAAF5	ENSG00000164818	dynein axonemal assembly factor 5	0.484	1.214e-06
ERGIC2	ENSG00000087502	ERGIC and golgi 2	0.484	1.214e-06
HSDL2	ENSG00000119471	hydroxysteroid dehydrogenase like 2	0.484	1.214e-06
HSPA14	ENSG00000284024	heat shock protein family A (Hsp70) member 14	0.484	1.214e-06
HSPA14	ENSG00000187522	heat shock protein family A (Hsp70) member 14	0.484	1.214e-06
LRR1	ENSG00000165501	leucine rich repeat protein 1	0.484	1.214e-06
NUDT15	ENSG00000136159	nudix hydrolase 15	0.484	1.214e-06
OSGIN2	ENSG00000164823	oxidative stress induced growth inhibitor family member 2	0.484	1.214e-06
PPA1	ENSG00000180817	pyrophosphatase (inorganic) 1	0.484	1.214e-06
RIPK2	ENSG00000104312	receptor interacting serine/threonine kinase 2	0.484	1.214e-06
SAR1A	ENSG00000079332	secretion associated Ras related GTPase 1A	0.484	1.214e-06
SNRPC	ENSG00000124562	small nuclear ribonucleoprotein polypeptide C	0.484	1.214e-06
SRSF7	ENSG00000115875	serine and arginine rich splicing factor 7	0.484	1.214e-06
TIPIN	ENSG00000075131	TIMELESS interacting protein	0.484	1.214e-06
ATP2C1	ENSG00000017260	ATPase secretory pathway Ca2+ transporting 1	0.483	1.224e-06
C1QBP	ENSG00000108561	complement C1q binding protein	0.483	1.224e-06
DDB1	ENSG00000167986	damage specific DNA binding protein 1	0.483	1.224e-06
HOXB8	ENSG00000120068	homeobox B8	0.483	1.224e-06
MARVELD1	ENSG00000155254	MARVEL domain containing 1	0.483	1.224e-06
NHEJ1	ENSG00000187736	non-homologous end joining factor 1	0.483	1.224e-06
PPP1R14B	ENSG00000173457	protein phosphatase 1 regulatory inhibitor subunit 14B	0.483	1.224e-06
PSMA2	ENSG00000106588	proteasome subunit alpha 2	0.483	1.224e-06
PSME3	ENSG00000131467	proteasome activator subunit 3	0.483	1.224e-06
PSMG1	ENSG00000183527	proteasome assembly chaperone 1	0.483	1.224e-06
PTGES3	ENSG00000110958	prostaglandin E synthase 3	0.483	1.224e-06
SEPT7	ENSG00000122545	septin 7	0.483	1.224e-06
SEPT9	ENSG00000184640	septin 9	0.483	1.224e-06
SEPT9	ENSG00000282302	septin 9	0.483	1.224e-06
ADGRA3	ENSG00000152990	adhesion G protein-coupled receptor A3	0.482	1.234e-06
EEF1A1P6	ENSG00000233476	eukaryotic translation elongation factor 1 alpha 1 pseudogene 6	0.482	1.234e-06
G6PD	ENSG00000160211	glucose-6-phosphate dehydrogenase	0.482	1.234e-06
POLR3G	ENSG00000113356	RNA polymerase III subunit G	0.482	1.234e-06
PRNP	ENSG00000171867	prion protein	0.482	1.234e-06
SPIN4	ENSG00000186767	spindlin family member 4	0.482	1.234e-06
TOMM22	ENSG00000100216	translocase of outer mitochondrial membrane 22	0.482	1.234e-06
DDX6	ENSG00000110367	DEAD-box helicase 6	0.481	1.244e-06
EMC1	ENSG00000127463	ER membrane protein complex subunit 1	0.481	1.244e-06
LIMA1	ENSG00000050405	LIM domain and actin binding 1	0.481	1.244e-06
MYO1E	ENSG00000157483	myosin IE	0.481	1.244e-06
NCBP1	ENSG00000136937	nuclear cap binding protein subunit 1	0.481	1.244e-06
RELA	ENSG00000173039	RELA proto-oncogene, NF-kB subunit	0.481	1.244e-06
ZNF146	ENSG00000167635	zinc finger protein 146	0.481	1.244e-06
AP3B1	ENSG00000132842	adaptor related protein complex 3 subunit beta 1	0.48	1.254e-06
CBX1	ENSG00000108468	chromobox 1	0.48	1.254e-06
CCNT1	ENSG00000129315	cyclin T1	0.48	1.254e-06
DNAJC9	ENSG00000213551	DnaJ heat shock protein family (Hsp40) member C9	0.48	1.254e-06
DPAGT1	ENSG00000172269	dolichyl-phosphate N-acetylglucosaminephosphotransferase 1	0.48	1.254e-06
GNB1	ENSG00000078369	G protein subunit beta 1	0.48	1.254e-06
MFAP1	ENSG00000140259	microfibril associated protein 1	0.48	1.254e-06
MREG	ENSG00000118242	melanoregulin	0.48	1.254e-06
RBBP4	ENSG00000162521	RB binding protein 4, chromatin remodeling factor	0.48	1.254e-06
RNF26	ENSG00000173456	ring finger protein 26	0.48	1.254e-06
ANP32B	ENSG00000136938	acidic nuclear phosphoprotein 32 family member B	0.479	1.264e-06
CENPM	ENSG00000100162	centromere protein M	0.479	1.264e-06
DENR	ENSG00000139726	density regulated re-initiation and release factor	0.479	1.264e-06
DNAJC11	ENSG00000007923	DnaJ heat shock protein family (Hsp40) member C11	0.479	1.264e-06
EN2	ENSG00000164778	engrailed homeobox 2	0.479	1.264e-06
GNL3LP1	ENSG00000215032	G protein nucleolar 3 like pseudogene 1	0.479	1.264e-06
GPAT3	ENSG00000138678	glycerol-3-phosphate acyltransferase 3	0.479	1.264e-06
CDCA3	ENSG00000111665	cell division cycle associated 3	0.478	1.274e-06
CEP170	ENSG00000276725	centrosomal protein 170	0.478	1.274e-06
CEP170	ENSG00000143702	centrosomal protein 170	0.478	1.274e-06
EARS2	ENSG00000103356	glutamyl-tRNA synthetase 2, mitochondrial	0.478	1.274e-06
PHF5A	ENSG00000100410	PHD finger protein 5A	0.478	1.274e-06
TTLL4	ENSG00000135912	tubulin tyrosine ligase like 4	0.478	1.274e-06
DNAJC8	ENSG00000285317	DnaJ heat shock protein family (Hsp40) member C8	0.477	1.285e-06
DNAJC8	ENSG00000126698	DnaJ heat shock protein family (Hsp40) member C8	0.477	1.285e-06
GLO1	ENSG00000124767	glyoxalase I	0.477	1.285e-06
MCUR1	ENSG00000050393	mitochondrial calcium uniporter regulator 1	0.477	1.285e-06
PSMC2	ENSG00000161057	proteasome 26S subunit, ATPase 2	0.477	1.285e-06
TTI1	ENSG00000101407	TELO2 interacting protein 1	0.477	1.285e-06
UBXN2A	ENSG00000173960	UBX domain protein 2A	0.477	1.285e-06
WDR77	ENSG00000116455	WD repeat domain 77	0.477	1.285e-06
CAND1	ENSG00000111530	cullin associated and neddylation dissociated 1	0.476	1.295e-06
EIF2AK2	ENSG00000055332	eukaryotic translation initiation factor 2 alpha kinase 2	0.476	1.295e-06
FOXJ3	ENSG00000198815	forkhead box J3	0.476	1.295e-06
GAPDH	ENSG00000111640	glyceraldehyde-3-phosphate dehydrogenase	0.476	1.295e-06
NCBP2	ENSG00000114503	nuclear cap binding protein subunit 2	0.476	1.295e-06
SRP9P1	ENSG00000180581	signal recognition particle 9 pseudogene 1	0.476	1.295e-06
PTPN1	ENSG00000196396	protein tyrosine phosphatase, non-receptor type 1	0.475	1.306e-06
SFPQ	ENSG00000116560	splicing factor proline and glutamine rich	0.475	1.306e-06
SRSF3	ENSG00000112081	serine and arginine rich splicing factor 3	0.475	1.306e-06
TKT	ENSG00000163931	transketolase	0.475	1.306e-06
AHRR	ENSG00000063438	aryl-hydrocarbon receptor repressor	0.474	1.317e-06
AHRR	ENSG00000286169	aryl-hydrocarbon receptor repressor	0.474	1.317e-06
EIF2AK1	ENSG00000086232	eukaryotic translation initiation factor 2 alpha kinase 1	0.474	1.317e-06
GEN1	ENSG00000178295	GEN1, Holliday junction 5' flap endonuclease	0.474	1.317e-06
GPD2	ENSG00000115159	glycerol-3-phosphate dehydrogenase 2	0.474	1.317e-06
LZIC	ENSG00000162441	leucine zipper and CTNNBIP1 domain containing	0.474	1.317e-06
MAGOH	ENSG00000162385	mago homolog, exon junction complex subunit	0.474	1.317e-06
MRPL9	ENSG00000143436	mitochondrial ribosomal protein L9	0.474	1.317e-06
OTULIN	ENSG00000154124	OTU deubiquitinase with linear linkage specificity	0.474	1.317e-06
PEX13	ENSG00000162928	peroxisomal biogenesis factor 13	0.474	1.317e-06
PSMC3	ENSG00000165916	proteasome 26S subunit, ATPase 3	0.474	1.317e-06
RAD21	ENSG00000164754	RAD21 cohesin complex component	0.474	1.317e-06
SLC7A5	ENSG00000103257	solute carrier family 7 member 5	0.474	1.317e-06
TMA16	ENSG00000198498	translation machinery associated 16 homolog	0.474	1.317e-06
CEBPZ	ENSG00000115816	CCAAT enhancer binding protein zeta	0.473	1.327e-06
DEPDC7	ENSG00000121690	DEP domain containing 7	0.473	1.327e-06
FANCE	ENSG00000112039	FA complementation group E	0.473	1.327e-06
HMGN4	ENSG00000182952	high mobility group nucleosomal binding domain 4	0.473	1.327e-06
HNRNPM	ENSG00000099783	heterogeneous nuclear ribonucleoprotein M	0.473	1.327e-06
NSFP1	ENSG00000280810	N-ethylmaleimide-sensitive factor pseudogene 1	0.473	1.327e-06
NSFP1	ENSG00000260075	N-ethylmaleimide-sensitive factor pseudogene 1	0.473	1.327e-06
NSFP1	ENSG00000282733	N-ethylmaleimide-sensitive factor pseudogene 1	0.473	1.327e-06
PMM2	ENSG00000140650	phosphomannomutase 2	0.473	1.327e-06
PPP3R1	ENSG00000221823	protein phosphatase 3 regulatory subunit B, alpha	0.473	1.327e-06
RAD23B	ENSG00000119318	RAD23 homolog B, nucleotide excision repair protein	0.473	1.327e-06
SNRPE	ENSG00000182004	small nuclear ribonucleoprotein polypeptide E	0.473	1.327e-06
SQLE	ENSG00000104549	squalene epoxidase	0.473	1.327e-06
TEAD1	ENSG00000187079	TEA domain transcription factor 1	0.473	1.327e-06
CEP85	ENSG00000130695	centrosomal protein 85	0.472	1.338e-06
ENAH	ENSG00000154380	ENAH, actin regulator	0.472	1.338e-06
GPBP1L1	ENSG00000159592	GC-rich promoter binding protein 1 like 1	0.472	1.338e-06
HSPE1	ENSG00000115541	heat shock protein family E (Hsp10) member 1	0.472	1.338e-06
MAGT1	ENSG00000102158	magnesium transporter 1	0.472	1.338e-06
MRPS27	ENSG00000113048	mitochondrial ribosomal protein S27	0.472	1.338e-06
ORC3	ENSG00000135336	origin recognition complex subunit 3	0.472	1.338e-06
PPP2R5E	ENSG00000154001	protein phosphatase 2 regulatory subunit B'epsilon	0.472	1.338e-06
PRSS23	ENSG00000150687	serine protease 23	0.472	1.338e-06
SSR3	ENSG00000114850	signal sequence receptor subunit 3	0.472	1.338e-06
TBC1D31	ENSG00000156787	TBC1 domain family member 31	0.472	1.338e-06
TRMT11	ENSG00000066651	tRNA methyltransferase 11 homolog	0.472	1.338e-06
UBFD1	ENSG00000103353	ubiquitin family domain containing 1	0.472	1.338e-06
ATP2A2	ENSG00000174437	ATPase sarcoplasmic/endoplasmic reticulum Ca2+ transporting 2	0.471	1.349e-06
CDC5L	ENSG00000096401	cell division cycle 5 like	0.471	1.349e-06
DCAF1	ENSG00000145041	DDB1 and CUL4 associated factor 1	0.471	1.349e-06
EIF6	ENSG00000242372	eukaryotic translation initiation factor 6	0.471	1.349e-06
NRBP1	ENSG00000115216	nuclear receptor binding protein 1	0.471	1.349e-06
PLXNA1	ENSG00000114554	plexin A1	0.471	1.349e-06
PRR13	ENSG00000205352	proline rich 13	0.471	1.349e-06
SEPT11	ENSG00000138758	septin 11	0.471	1.349e-06
SNRPG	ENSG00000143977	small nuclear ribonucleoprotein polypeptide G	0.471	1.349e-06
TSC22D2	ENSG00000196428	TSC22 domain family member 2	0.471	1.349e-06
UBASH3B	ENSG00000154127	ubiquitin associated and SH3 domain containing B	0.471	1.349e-06
ARHGAP19	ENSG00000213390	Rho GTPase activating protein 19	0.47	1.36e-06
ARL4C	ENSG00000188042	ADP ribosylation factor like GTPase 4C	0.47	1.36e-06
ASXL1	ENSG00000171456	ASXL transcriptional regulator 1	0.47	1.36e-06
DCTPP1	ENSG00000179958	dCTP pyrophosphatase 1	0.47	1.36e-06
FBXO11	ENSG00000138081	F-box protein 11	0.47	1.36e-06
GPN1	ENSG00000198522	GPN-loop GTPase 1	0.47	1.36e-06
NECAP2	ENSG00000157191	NECAP endocytosis associated 2	0.47	1.36e-06
PNP	ENSG00000198805	purine nucleoside phosphorylase	0.47	1.36e-06
RCOR1	ENSG00000089902	REST corepressor 1	0.47	1.36e-06
SIAH2	ENSG00000181788	siah E3 ubiquitin protein ligase 2	0.47	1.36e-06
TAF9	ENSG00000273841	TATA-box binding protein associated factor 9	0.47	1.36e-06
TAF9	ENSG00000276463	TATA-box binding protein associated factor 9	0.47	1.36e-06
EDRF1	ENSG00000107938	erythroid differentiation regulatory factor 1	0.469	1.372e-06
GGCT	ENSG00000006625	gamma-glutamylcyclotransferase	0.469	1.372e-06
HFE	ENSG00000010704	homeostatic iron regulator	0.469	1.372e-06
HNRNPL	ENSG00000282947	heterogeneous nuclear ribonucleoprotein L	0.469	1.372e-06
HNRNPL	ENSG00000104824	heterogeneous nuclear ribonucleoprotein L	0.469	1.372e-06
KIAA0100	ENSG00000007202	KIAA0100	0.469	1.372e-06
POLR3C	ENSG00000186141	RNA polymerase III subunit C	0.469	1.372e-06
PPP2R2A	ENSG00000221914	protein phosphatase 2 regulatory subunit Balpha	0.469	1.372e-06
RAP2B	ENSG00000181467	RAP2B, member of RAS oncogene family	0.469	1.372e-06
TLR6	ENSG00000174130	toll like receptor 6	0.469	1.372e-06
UBN1	ENSG00000118900	ubinuclein 1	0.469	1.372e-06
ZNFX1	ENSG00000124201	zinc finger NFX1-type containing 1	0.469	1.372e-06
CASP2	ENSG00000106144	caspase 2	0.468	1.383e-06
CNIH4	ENSG00000143771	cornichon family AMPA receptor auxiliary protein 4	0.468	1.383e-06
DAP3	ENSG00000132676	death associated protein 3	0.468	1.383e-06
DDX11	ENSG00000013573	DEAD/H-box helicase 11	0.468	1.383e-06
ERO1A	ENSG00000197930	endoplasmic reticulum oxidoreductase 1 alpha	0.468	1.383e-06
FH	ENSG00000091483	fumarate hydratase	0.468	1.383e-06
HNRNPH3	ENSG00000096746	heterogeneous nuclear ribonucleoprotein H3	0.468	1.383e-06
NUFIP1	ENSG00000083635	nuclear FMR1 interacting protein 1	0.468	1.383e-06
RHEB	ENSG00000106615	Ras homolog, mTORC1 binding	0.468	1.383e-06
SUZ12	ENSG00000178691	SUZ12, polycomb repressive complex 2 subunit	0.468	1.383e-06
UVRAG	ENSG00000198382	UV radiation resistance associated	0.468	1.383e-06
CCT7	ENSG00000135624	chaperonin containing TCP1 subunit 7	0.467	1.394e-06
DNAJB6	ENSG00000105993	DnaJ heat shock protein family (Hsp40) member B6	0.467	1.394e-06
FAM20B	ENSG00000116199	FAM20B, glycosaminoglycan xylosylkinase	0.467	1.394e-06
IREB2	ENSG00000136381	iron responsive element binding protein 2	0.467	1.394e-06
LIMS1	ENSG00000169756	LIM zinc finger domain containing 1	0.467	1.394e-06
LRRC42	ENSG00000116212	leucine rich repeat containing 42	0.467	1.394e-06
LUC7L2	ENSG00000146963	LUC7 like 2, pre-mRNA splicing factor	0.467	1.394e-06
NANP	ENSG00000170191	N-acetylneuraminic acid phosphatase	0.467	1.394e-06
SNW1	ENSG00000100603	SNW domain containing 1	0.467	1.394e-06
SOX9	ENSG00000125398	SRY-box 9	0.467	1.394e-06
TAB2	ENSG00000055208	TGF-beta activated kinase 1 (MAP3K7) binding protein 2	0.467	1.394e-06
TRMT10C	ENSG00000174173	tRNA methyltransferase 10C, mitochondrial RNase P subunit	0.467	1.394e-06
ZBTB11	ENSG00000066422	zinc finger and BTB domain containing 11	0.467	1.394e-06
APEX2	ENSG00000169188	apurinic/apyrimidinic endodeoxyribonuclease 2	0.466	1.406e-06
GSTCD	ENSG00000138780	glutathione S-transferase C-terminal domain containing	0.466	1.406e-06
NFE2L2	ENSG00000116044	nuclear factor, erythroid 2 like 2	0.466	1.406e-06
P2RY2	ENSG00000175591	purinergic receptor P2Y2	0.466	1.406e-06
SETD7	ENSG00000145391	SET domain containing 7, histone lysine methyltransferase	0.466	1.406e-06
SUN1	ENSG00000164828	Sad1 and UNC84 domain containing 1	0.466	1.406e-06
TGIF2	ENSG00000118707	TGFB induced factor homeobox 2	0.466	1.406e-06
TOR1AIP1	ENSG00000143337	torsin 1A interacting protein 1	0.466	1.406e-06
TXNDC5	ENSG00000239264	thioredoxin domain containing 5	0.466	1.406e-06
ZNF239	ENSG00000196793	zinc finger protein 239	0.466	1.406e-06
ATF1	ENSG00000123268	activating transcription factor 1	0.465	1.417e-06
RAB8A	ENSG00000167461	RAB8A, member RAS oncogene family	0.465	1.417e-06
SLC50A1	ENSG00000169241	solute carrier family 50 member 1	0.465	1.417e-06
STAG2	ENSG00000101972	stromal antigen 2	0.465	1.417e-06
UBE4A	ENSG00000110344	ubiquitination factor E4A	0.465	1.417e-06
CMTM7	ENSG00000153551	CKLF like MARVEL transmembrane domain containing 7	0.464	1.429e-06
CRYBG3	ENSG00000080200	crystallin beta-gamma domain containing 3	0.464	1.429e-06
FGD6	ENSG00000180263	FYVE, RhoGEF and PH domain containing 6	0.464	1.429e-06
GTF3C2	ENSG00000115207	general transcription factor IIIC subunit 2	0.464	1.429e-06
NUP133	ENSG00000069248	nucleoporin 133	0.464	1.429e-06
PPFIBP1	ENSG00000110841	PPFIA binding protein 1	0.464	1.429e-06
PWP1	ENSG00000136045	PWP1 homolog, endonuclein	0.464	1.429e-06
RTF1	ENSG00000137815	RTF1 homolog, Paf1/RNA polymerase II complex component	0.464	1.429e-06
SHMT2	ENSG00000182199	serine hydroxymethyltransferase 2	0.464	1.429e-06
SMARCD1	ENSG00000066117	SWI/SNF related, matrix associated, actin dependent regulator of chromatin, subfamily d, member 1	0.464	1.429e-06
UBP1	ENSG00000153560	upstream binding protein 1	0.464	1.429e-06
ADSL	ENSG00000239900	adenylosuccinate lyase	0.463	1.441e-06
AMER1	ENSG00000184675	APC membrane recruitment protein 1	0.463	1.441e-06
CLTC	ENSG00000141367	clathrin heavy chain	0.463	1.441e-06
RC3H2	ENSG00000056586	ring finger and CCCH-type domains 2	0.463	1.441e-06
ABCF1	ENSG00000231129	ATP binding cassette subfamily F member 1	0.462	1.453e-06
ABCF1	ENSG00000236149	ATP binding cassette subfamily F member 1	0.462	1.453e-06
ABCF1	ENSG00000206490	ATP binding cassette subfamily F member 1	0.462	1.453e-06
ABCF1	ENSG00000204574	ATP binding cassette subfamily F member 1	0.462	1.453e-06
ABCF1	ENSG00000232169	ATP binding cassette subfamily F member 1	0.462	1.453e-06
ABCF1	ENSG00000236342	ATP binding cassette subfamily F member 1	0.462	1.453e-06
ABCF1	ENSG00000225989	ATP binding cassette subfamily F member 1	0.462	1.453e-06
ACACA	ENSG00000278540	acetyl-CoA carboxylase alpha	0.462	1.453e-06
ACACA	ENSG00000275176	acetyl-CoA carboxylase alpha	0.462	1.453e-06
AGPAT5	ENSG00000155189	1-acylglycerol-3-phosphate O-acyltransferase 5	0.462	1.453e-06
AGPAT5	ENSG00000284980	1-acylglycerol-3-phosphate O-acyltransferase 5	0.462	1.453e-06
BTBD1	ENSG00000064726	BTB domain containing 1	0.462	1.453e-06
CASP7	ENSG00000165806	caspase 7	0.462	1.453e-06
CENPJ	ENSG00000151849	centromere protein J	0.462	1.453e-06
GNAI3	ENSG00000065135	G protein subunit alpha i3	0.462	1.453e-06
MSANTD3	ENSG00000066697	Myb/SANT DNA binding domain containing 3	0.462	1.453e-06
SNRNP40	ENSG00000060688	small nuclear ribonucleoprotein U5 subunit 40	0.462	1.453e-06
SNRPA1	ENSG00000131876	small nuclear ribonucleoprotein polypeptide A'	0.462	1.453e-06
SPATA5L1	ENSG00000171763	spermatogenesis associated 5 like 1	0.462	1.453e-06
TAF12	ENSG00000120656	TATA-box binding protein associated factor 12	0.462	1.453e-06
TATDN1	ENSG00000147687	TatD DNase domain containing 1	0.462	1.453e-06
TRAM2	ENSG00000065308	translocation associated membrane protein 2	0.462	1.453e-06
VKORC1L1	ENSG00000196715	vitamin K epoxide reductase complex subunit 1 like 1	0.462	1.453e-06
WDR62	ENSG00000075702	WD repeat domain 62	0.462	1.453e-06
CAMKK2	ENSG00000110931	calcium/calmodulin dependent protein kinase kinase 2	0.461	1.465e-06
FAM199X	ENSG00000123575	family with sequence similarity 199, X-linked	0.461	1.465e-06
HOMER1	ENSG00000152413	homer scaffold protein 1	0.461	1.465e-06
METTL5	ENSG00000138382	methyltransferase like 5	0.461	1.465e-06
NAF1	ENSG00000145414	nuclear assembly factor 1 ribonucleoprotein	0.461	1.465e-06
NDUFA4	ENSG00000189043	NDUFA4, mitochondrial complex associated	0.461	1.465e-06
PAQR4	ENSG00000162073	progestin and adipoQ receptor family member 4	0.461	1.465e-06
PLEKHB2	ENSG00000115762	pleckstrin homology domain containing B2	0.461	1.465e-06
THOC2	ENSG00000125676	THO complex 2	0.461	1.465e-06
ARPC3	ENSG00000111229	actin related protein 2/3 complex subunit 3	0.46	1.477e-06
DPY19L4	ENSG00000156162	dpy-19 like 4	0.46	1.477e-06
ELK3	ENSG00000111145	ELK3, ETS transcription factor	0.46	1.477e-06
EREG	ENSG00000124882	epiregulin	0.46	1.477e-06
GNPDA1	ENSG00000113552	glucosamine-6-phosphate deaminase 1	0.46	1.477e-06
HMGB1	ENSG00000189403	high mobility group box 1	0.46	1.477e-06
ITGA6	ENSG00000091409	integrin subunit alpha 6	0.46	1.477e-06
MAT2B	ENSG00000038274	methionine adenosyltransferase 2B	0.46	1.477e-06
MYL12A	ENSG00000101608	myosin light chain 12A	0.46	1.477e-06
NFAT5	ENSG00000102908	nuclear factor of activated T cells 5	0.46	1.477e-06
NUFIP2	ENSG00000108256	nuclear FMR1 interacting protein 2	0.46	1.477e-06
RNPEP	ENSG00000176393	arginyl aminopeptidase	0.46	1.477e-06
RPS3	ENSG00000149273	ribosomal protein S3	0.46	1.477e-06
SNX6	ENSG00000129515	sorting nexin 6	0.46	1.477e-06
ZCCHC9	ENSG00000131732	zinc finger CCHC-type containing 9	0.46	1.477e-06
ZNF215	ENSG00000149054	zinc finger protein 215	0.46	1.477e-06
BNIP2	ENSG00000140299	BCL2 interacting protein 2	0.459	1.489e-06
CARS	ENSG00000110619	cysteinyl-tRNA synthetase	0.459	1.489e-06
CARS	ENSG00000278191	cysteinyl-tRNA synthetase	0.459	1.489e-06
DOCK5	ENSG00000147459	dedicator of cytokinesis 5	0.459	1.489e-06
EIF3H	ENSG00000147677	eukaryotic translation initiation factor 3 subunit H	0.459	1.489e-06
GTF2I	ENSG00000263001	general transcription factor IIi	0.459	1.489e-06
H2AFX	ENSG00000188486	H2A histone family member X	0.459	1.489e-06
LSM12	ENSG00000161654	LSM12 homolog	0.459	1.489e-06
MCM5	ENSG00000100297	minichromosome maintenance complex component 5	0.459	1.489e-06
MGAT4B	ENSG00000284501	alpha-1,3-mannosyl-glycoprotein 4-beta-N-acetylglucosaminyltransferase B	0.459	1.489e-06
MGAT4B	ENSG00000161013	alpha-1,3-mannosyl-glycoprotein 4-beta-N-acetylglucosaminyltransferase B	0.459	1.489e-06
NOP10	ENSG00000182117	NOP10 ribonucleoprotein	0.459	1.489e-06
NRDC	ENSG00000078618	nardilysin convertase	0.459	1.489e-06
TIMM17A	ENSG00000134375	translocase of inner mitochondrial membrane 17A	0.459	1.489e-06
UBE2I	ENSG00000103275	ubiquitin conjugating enzyme E2 I	0.459	1.489e-06
VMA21	ENSG00000160131	VMA21, vacuolar ATPase assembly factor	0.459	1.489e-06
AASDHPPT	ENSG00000149313	aminoadipate-semialdehyde dehydrogenase-phosphopantetheinyl transferase	0.458	1.502e-06
E2F2	ENSG00000282899	E2F transcription factor 2	0.458	1.502e-06
E2F2	ENSG00000007968	E2F transcription factor 2	0.458	1.502e-06
EPB41L2	ENSG00000079819	erythrocyte membrane protein band 4.1 like 2	0.458	1.502e-06
HNRNPUL2-BSCL2	ENSG00000234857	HNRNPUL2-BSCL2 readthrough (NMD candidate)	0.458	1.502e-06
SNRPD1	ENSG00000167088	small nuclear ribonucleoprotein D1 polypeptide	0.458	1.502e-06
TMEM181	ENSG00000146433	transmembrane protein 181	0.458	1.502e-06
CPNE8	ENSG00000139117	copine 8	0.457	1.514e-06
FKBP14	ENSG00000106080	FKBP prolyl isomerase 14	0.457	1.514e-06
KCTD9	ENSG00000104756	potassium channel tetramerization domain containing 9	0.457	1.514e-06
METTL9	ENSG00000197006	methyltransferase like 9	0.457	1.514e-06
METTL9	ENSG00000284548	methyltransferase like 9	0.457	1.514e-06
MFN1	ENSG00000171109	mitofusin 1	0.457	1.514e-06
PDIA6	ENSG00000143870	protein disulfide isomerase family A member 6	0.457	1.514e-06
PRPF4	ENSG00000136875	pre-mRNA processing factor 4	0.457	1.514e-06
PYGB	ENSG00000100994	glycogen phosphorylase B	0.457	1.514e-06
RNF214	ENSG00000167257	ring finger protein 214	0.457	1.514e-06
RNF4	ENSG00000063978	ring finger protein 4	0.457	1.514e-06
RPA1	ENSG00000132383	replication protein A1	0.457	1.514e-06
RPL27A	ENSG00000166441	ribosomal protein L27a	0.457	1.514e-06
RPS24	ENSG00000138326	ribosomal protein S24	0.457	1.514e-06
SUMO1	ENSG00000116030	small ubiquitin-like modifier 1	0.457	1.514e-06
ALDH18A1	ENSG00000059573	aldehyde dehydrogenase 18 family member A1	0.456	1.527e-06
BCL2L13	ENSG00000099968	BCL2 like 13	0.456	1.527e-06
CLPB	ENSG00000162129	ClpB homolog, mitochondrial AAA ATPase chaperonin	0.456	1.527e-06
EBPL	ENSG00000123179	EBP like	0.456	1.527e-06
GPATCH4	ENSG00000160818	G-patch domain containing 4	0.456	1.527e-06
IBTK	ENSG00000283068	inhibitor of Bruton tyrosine kinase	0.456	1.527e-06
IBTK	ENSG00000005700	inhibitor of Bruton tyrosine kinase	0.456	1.527e-06
PRDX6	ENSG00000117592	peroxiredoxin 6	0.456	1.527e-06
PSMD7	ENSG00000103035	proteasome 26S subunit, non-ATPase 7	0.456	1.527e-06
R3HDM1	ENSG00000048991	R3H domain containing 1	0.456	1.527e-06
RAB3GAP1	ENSG00000115839	RAB3 GTPase activating protein catalytic subunit 1	0.456	1.527e-06
RPN2	ENSG00000118705	ribophorin II	0.456	1.527e-06
SEC24C	ENSG00000176986	SEC24 homolog C, COPII coat complex component	0.456	1.527e-06
SF3A1	ENSG00000099995	splicing factor 3a subunit 1	0.456	1.527e-06
SLF1	ENSG00000133302	SMC5-SMC6 complex localization factor 1	0.456	1.527e-06
SMURF2	ENSG00000108854	SMAD specific E3 ubiquitin protein ligase 2	0.456	1.527e-06
SNRPD3	ENSG00000100028	small nuclear ribonucleoprotein D3 polypeptide	0.456	1.527e-06
SPRY2	ENSG00000136158	sprouty RTK signaling antagonist 2	0.456	1.527e-06
THOC3	ENSG00000051596	THO complex 3	0.456	1.527e-06
TPD52L2	ENSG00000101150	TPD52 like 2	0.456	1.527e-06
WDR11	ENSG00000120008	WD repeat domain 11	0.456	1.527e-06
WDR33	ENSG00000136709	WD repeat domain 33	0.456	1.527e-06
DDX23	ENSG00000174243	DEAD-box helicase 23	0.455	1.54e-06
EIF2A	ENSG00000144895	eukaryotic translation initiation factor 2A	0.455	1.54e-06
LARP4B	ENSG00000107929	La ribonucleoprotein domain family member 4B	0.455	1.54e-06
LHX1	ENSG00000274577	LIM homeobox 1	0.455	1.54e-06
LHX1	ENSG00000273706	LIM homeobox 1	0.455	1.54e-06
MRPS15	ENSG00000116898	mitochondrial ribosomal protein S15	0.455	1.54e-06
P4HA1	ENSG00000122884	prolyl 4-hydroxylase subunit alpha 1	0.455	1.54e-06
PRPF19	ENSG00000110107	pre-mRNA processing factor 19	0.455	1.54e-06
PSMD11	ENSG00000108671	proteasome 26S subunit, non-ATPase 11	0.455	1.54e-06
PSMD4	ENSG00000159352	proteasome 26S subunit, non-ATPase 4	0.455	1.54e-06
RAB32	ENSG00000118508	RAB32, member RAS oncogene family	0.455	1.54e-06
RBBP5	ENSG00000117222	RB binding protein 5, histone lysine methyltransferase complex subunit	0.455	1.54e-06
STYXL1	ENSG00000127952	serine/threonine/tyrosine interacting like 1	0.455	1.54e-06
TXLNA	ENSG00000084652	taxilin alpha	0.455	1.54e-06
AIFM1	ENSG00000156709	apoptosis inducing factor mitochondria associated 1	0.454	1.552e-06
CDT1	ENSG00000167513	chromatin licensing and DNA replication factor 1	0.454	1.552e-06
CHCHD3	ENSG00000106554	coiled-coil-helix-coiled-coil-helix domain containing 3	0.454	1.552e-06
DPM1	ENSG00000000419	dolichyl-phosphate mannosyltransferase subunit 1, catalytic	0.454	1.552e-06
HUWE1	ENSG00000086758	HECT, UBA and WWE domain containing 1, E3 ubiquitin protein ligase	0.454	1.552e-06
LSG1	ENSG00000041802	large 60S subunit nuclear export GTPase 1	0.454	1.552e-06
MAK16	ENSG00000198042	MAK16 homolog	0.454	1.552e-06
NEU3	ENSG00000162139	neuraminidase 3	0.454	1.552e-06
NPM1P9	ENSG00000231066	nucleophosmin 1 pseudogene 9	0.454	1.552e-06
POLA1	ENSG00000101868	DNA polymerase alpha 1, catalytic subunit	0.454	1.552e-06
PTRH2	ENSG00000141378	peptidyl-tRNA hydrolase 2	0.454	1.552e-06
S100A3	ENSG00000188015	S100 calcium binding protein A3	0.454	1.552e-06
SLC35G1	ENSG00000176273	solute carrier family 35 member G1	0.454	1.552e-06
TMEM135	ENSG00000166575	transmembrane protein 135	0.454	1.552e-06
USP6NL	ENSG00000148429	USP6 N-terminal like	0.454	1.552e-06
WSB2	ENSG00000176871	WD repeat and SOCS box containing 2	0.454	1.552e-06
ZMPSTE24	ENSG00000084073	zinc metallopeptidase STE24	0.454	1.552e-06
CCDC18	ENSG00000122483	coiled-coil domain containing 18	0.453	1.565e-06
DLX2	ENSG00000115844	distal-less homeobox 2	0.453	1.565e-06
FAF1	ENSG00000185104	Fas associated factor 1	0.453	1.565e-06
GLA	ENSG00000102393	galactosidase alpha	0.453	1.565e-06
LRRC8E	ENSG00000171017	leucine rich repeat containing 8 VRAC subunit E	0.453	1.565e-06
M6PR	ENSG00000003056	mannose-6-phosphate receptor, cation dependent	0.453	1.565e-06
MAN2A1	ENSG00000112893	mannosidase alpha class 2A member 1	0.453	1.565e-06
MTERF3	ENSG00000156469	mitochondrial transcription termination factor 3	0.453	1.565e-06
PPP1R8	ENSG00000117751	protein phosphatase 1 regulatory subunit 8	0.453	1.565e-06
RBM7	ENSG00000076053	RNA binding motif protein 7	0.453	1.565e-06
RPP40	ENSG00000124787	ribonuclease P/MRP subunit p40	0.453	1.565e-06
SKP2	ENSG00000145604	S-phase kinase associated protein 2	0.453	1.565e-06
SLCO4A1	ENSG00000101187	solute carrier organic anion transporter family member 4A1	0.453	1.565e-06
STT3B	ENSG00000163527	STT3B, catalytic subunit of the oligosaccharyltransferase complex	0.453	1.565e-06
HK1	ENSG00000156515	hexokinase 1	0.452	1.579e-06
HOXC11	ENSG00000123388	homeobox C11	0.452	1.579e-06
HPS5	ENSG00000110756	HPS5, biogenesis of lysosomal organelles complex 2 subunit 2	0.452	1.579e-06
ITSN1	ENSG00000205726	intersectin 1	0.452	1.579e-06
IWS1	ENSG00000163166	IWS1, SUPT6H interacting protein	0.452	1.579e-06
KRAS	ENSG00000133703	KRAS proto-oncogene, GTPase	0.452	1.579e-06
PDAP1	ENSG00000106244	PDGFA associated protein 1	0.452	1.579e-06
PDCD10	ENSG00000114209	programmed cell death 10	0.452	1.579e-06
SEMA4B	ENSG00000185033	semaphorin 4B	0.452	1.579e-06
SLC16A5	ENSG00000170190	solute carrier family 16 member 5	0.452	1.579e-06
SNTB2	ENSG00000168807	syntrophin beta 2	0.452	1.579e-06
SNTB2	ENSG00000260873	syntrophin beta 2	0.452	1.579e-06
SPTY2D1	ENSG00000179119	SPT2 chromatin protein domain containing 1	0.452	1.579e-06
STMN1	ENSG00000117632	stathmin 1	0.452	1.579e-06
TOMM34	ENSG00000025772	translocase of outer mitochondrial membrane 34	0.452	1.579e-06
BEND3	ENSG00000178409	BEN domain containing 3	0.451	1.592e-06
DPP9	ENSG00000142002	dipeptidyl peptidase 9	0.451	1.592e-06
EMP3	ENSG00000142227	epithelial membrane protein 3	0.451	1.592e-06
GSS	ENSG00000100983	glutathione synthetase	0.451	1.592e-06
HMGB3	ENSG00000029993	high mobility group box 3	0.451	1.592e-06
HS2ST1	ENSG00000153936	heparan sulfate 2-O-sulfotransferase 1	0.451	1.592e-06
ICMT	ENSG00000116237	isoprenylcysteine carboxyl methyltransferase	0.451	1.592e-06
NET1	ENSG00000173848	neuroepithelial cell transforming 1	0.451	1.592e-06
NOP16	ENSG00000048162	NOP16 nucleolar protein	0.451	1.592e-06
NUDT19	ENSG00000213965	nudix hydrolase 19	0.451	1.592e-06
PPP1CC	ENSG00000186298	protein phosphatase 1 catalytic subunit gamma	0.451	1.592e-06
PSMC1	ENSG00000100764	proteasome 26S subunit, ATPase 1	0.451	1.592e-06
RANP1	ENSG00000224554	RAN, member RAS oncogene family pseudogene 1	0.451	1.592e-06
RANP1	ENSG00000227703	RAN, member RAS oncogene family pseudogene 1	0.451	1.592e-06
RANP1	ENSG00000137321	RAN, member RAS oncogene family pseudogene 1	0.451	1.592e-06
RANP1	ENSG00000236603	RAN, member RAS oncogene family pseudogene 1	0.451	1.592e-06
RANP1	ENSG00000227652	RAN, member RAS oncogene family pseudogene 1	0.451	1.592e-06
RANP1	ENSG00000229038	RAN, member RAS oncogene family pseudogene 1	0.451	1.592e-06
RNF219	ENSG00000152193	ring finger protein 219	0.451	1.592e-06
ZMYM4	ENSG00000146463	zinc finger MYM-type containing 4	0.451	1.592e-06
FZD7	ENSG00000155760	frizzled class receptor 7	0.45	1.605e-06
GEMIN4	ENSG00000179409	gem nuclear organelle associated protein 4	0.45	1.605e-06
GJB2	ENSG00000165474	gap junction protein beta 2	0.45	1.605e-06
GSTO1	ENSG00000148834	glutathione S-transferase omega 1	0.45	1.605e-06
GTF3C4	ENSG00000125484	general transcription factor IIIC subunit 4	0.45	1.605e-06
KCTD20	ENSG00000112078	potassium channel tetramerization domain containing 20	0.45	1.605e-06
MAP3K7	ENSG00000135341	mitogen-activated protein kinase kinase kinase 7	0.45	1.605e-06
NUDT1	ENSG00000106268	nudix hydrolase 1	0.45	1.605e-06
SDC4	ENSG00000124145	syndecan 4	0.45	1.605e-06
TM9SF4	ENSG00000101337	transmembrane 9 superfamily member 4	0.45	1.605e-06
TRAIP	ENSG00000183763	TRAF interacting protein	0.45	1.605e-06
GDE1	ENSG00000006007	glycerophosphodiester phosphodiesterase 1	0.449	1.619e-06
KLF10	ENSG00000155090	Kruppel like factor 10	0.449	1.619e-06
MRPL35	ENSG00000132313	mitochondrial ribosomal protein L35	0.449	1.619e-06
NAE1	ENSG00000159593	NEDD8 activating enzyme E1 subunit 1	0.449	1.619e-06
NPC1	ENSG00000141458	NPC intracellular cholesterol transporter 1	0.449	1.619e-06
OTUD6B	ENSG00000155100	OTU domain containing 6B	0.449	1.619e-06
PAIP1	ENSG00000172239	poly(A) binding protein interacting protein 1	0.449	1.619e-06
PARP1	ENSG00000143799	poly(ADP-ribose) polymerase 1	0.449	1.619e-06
PPP2CA	ENSG00000113575	protein phosphatase 2 catalytic subunit alpha	0.449	1.619e-06
BCL2L1	ENSG00000171552	BCL2 like 1	0.448	1.632e-06
EFL1	ENSG00000140598	elongation factor like GTPase 1	0.448	1.632e-06
GINS2	ENSG00000131153	GINS complex subunit 2	0.448	1.632e-06
GRPEL1	ENSG00000109519	GrpE like 1, mitochondrial	0.448	1.632e-06
LSM5	ENSG00000106355	LSM5 homolog, U6 small nuclear RNA and mRNA degradation associated	0.448	1.632e-06
MCU	ENSG00000156026	mitochondrial calcium uniporter	0.448	1.632e-06
NME1	ENSG00000239672	NME/NM23 nucleoside diphosphate kinase 1	0.448	1.632e-06
RNGTT	ENSG00000111880	RNA guanylyltransferase and 5'-phosphatase	0.448	1.632e-06
SFXN1	ENSG00000164466	sideroflexin 1	0.448	1.632e-06
TMEM97	ENSG00000109084	transmembrane protein 97	0.448	1.632e-06
ZNF280C	ENSG00000056277	zinc finger protein 280C	0.448	1.632e-06
ARMC1	ENSG00000104442	armadillo repeat containing 1	0.447	1.646e-06
CHAC2	ENSG00000143942	ChaC cation transport regulator homolog 2	0.447	1.646e-06
NAP1L1	ENSG00000187109	nucleosome assembly protein 1 like 1	0.447	1.646e-06
PRRG1	ENSG00000130962	proline rich and Gla domain 1	0.447	1.646e-06
RALA	ENSG00000006451	RAS like proto-oncogene A	0.447	1.646e-06
TNS3	ENSG00000136205	tensin 3	0.447	1.646e-06
WEE1	ENSG00000166483	WEE1 G2 checkpoint kinase	0.447	1.646e-06
ZDHHC6	ENSG00000023041	zinc finger DHHC-type containing 6	0.447	1.646e-06
CMSS1	ENSG00000184220	cms1 ribosomal small subunit homolog	0.446	1.66e-06
COQ2	ENSG00000173085	coenzyme Q2, polyprenyltransferase	0.446	1.66e-06
NABP2	ENSG00000139579	nucleic acid binding protein 2	0.446	1.66e-06
NIPA1	ENSG00000170113	NIPA magnesium transporter 1	0.446	1.66e-06
URI1	ENSG00000105176	URI1, prefoldin like chaperone	0.446	1.66e-06
ELOVL5	ENSG00000012660	ELOVL fatty acid elongase 5	0.445	1.674e-06
GCNT2	ENSG00000285222	glucosaminyl (N-acetyl) transferase 2 (I blood group)	0.445	1.674e-06
GCNT2	ENSG00000111846	glucosaminyl (N-acetyl) transferase 2 (I blood group)	0.445	1.674e-06
HSPE1-MOB4	ENSG00000270757	HSPE1-MOB4 readthrough	0.445	1.674e-06
MORF4L2	ENSG00000123562	mortality factor 4 like 2	0.445	1.674e-06
RAB27B	ENSG00000041353	RAB27B, member RAS oncogene family	0.445	1.674e-06
TM9SF3	ENSG00000077147	transmembrane 9 superfamily member 3	0.445	1.674e-06
ADAR	ENSG00000160710	adenosine deaminase, RNA specific	0.444	1.688e-06
CLIC4	ENSG00000169504	chloride intracellular channel 4	0.444	1.688e-06
CNTF	ENSG00000242689	ciliary neurotrophic factor	0.444	1.688e-06
DLD	ENSG00000091140	dihydrolipoamide dehydrogenase	0.444	1.688e-06
DONSON	ENSG00000159147	downstream neighbor of SON	0.444	1.688e-06
GREB1L	ENSG00000141449	GREB1 like retinoic acid receptor coactivator	0.444	1.688e-06
ISY1-RAB43	ENSG00000261796	ISY1-RAB43 readthrough	0.444	1.688e-06
PYCR1	ENSG00000183010	pyrroline-5-carboxylate reductase 1	0.444	1.688e-06
SART3	ENSG00000075856	spliceosome associated factor 3, U4/U6 recycling protein	0.444	1.688e-06
TAP2	ENSG00000204267	transporter 2, ATP binding cassette subfamily B member	0.444	1.688e-06
TAP2	ENSG00000206235	transporter 2, ATP binding cassette subfamily B member	0.444	1.688e-06
TAP2	ENSG00000232326	transporter 2, ATP binding cassette subfamily B member	0.444	1.688e-06
TAP2	ENSG00000237599	transporter 2, ATP binding cassette subfamily B member	0.444	1.688e-06
TAP2	ENSG00000206299	transporter 2, ATP binding cassette subfamily B member	0.444	1.688e-06
TAP2	ENSG00000225967	transporter 2, ATP binding cassette subfamily B member	0.444	1.688e-06
TAP2	ENSG00000228582	transporter 2, ATP binding cassette subfamily B member	0.444	1.688e-06
TAP2	ENSG00000223481	transporter 2, ATP binding cassette subfamily B member	0.444	1.688e-06
TCOF1	ENSG00000070814	treacle ribosome biogenesis factor 1	0.444	1.688e-06
TMSB4X	ENSG00000205542	thymosin beta 4 X-linked	0.444	1.688e-06
VAMP7	ENSG00000124333	vesicle associated membrane protein 7	0.444	1.688e-06
YWHAE	ENSG00000108953	tyrosine 3-monooxygenase/tryptophan 5-monooxygenase activation protein epsilon	0.444	1.688e-06
YWHAE	ENSG00000274474	tyrosine 3-monooxygenase/tryptophan 5-monooxygenase activation protein epsilon	0.444	1.688e-06
FASTKD5	ENSG00000215251	FAST kinase domains 5	0.443	1.702e-06
GAPVD1	ENSG00000165219	GTPase activating protein and VPS9 domains 1	0.443	1.702e-06
HCCS	ENSG00000004961	holocytochrome c synthase	0.443	1.702e-06
KNOP1	ENSG00000103550	lysine rich nucleolar protein 1	0.443	1.702e-06
LEO1	ENSG00000166477	LEO1 homolog, Paf1/RNA polymerase II complex component	0.443	1.702e-06
MCTS1	ENSG00000232119	MCTS1, re-initiation and release factor	0.443	1.702e-06
MMGT1	ENSG00000169446	membrane magnesium transporter 1	0.443	1.702e-06
NOL11	ENSG00000130935	nucleolar protein 11	0.443	1.702e-06
PPP1R15B	ENSG00000158615	protein phosphatase 1 regulatory subunit 15B	0.443	1.702e-06
RIF1	ENSG00000080345	replication timing regulatory factor 1	0.443	1.702e-06
SH3KBP1	ENSG00000147010	SH3 domain containing kinase binding protein 1	0.443	1.702e-06
TMEM189	ENSG00000240849	transmembrane protein 189	0.443	1.702e-06
TOP1MT	ENSG00000184428	DNA topoisomerase I mitochondrial	0.443	1.702e-06
TRMT6	ENSG00000089195	tRNA methyltransferase 6	0.443	1.702e-06
USP31	ENSG00000103404	ubiquitin specific peptidase 31	0.443	1.702e-06
ZBTB44	ENSG00000196323	zinc finger and BTB domain containing 44	0.443	1.702e-06
ADAMTSL5	ENSG00000185761	ADAMTS like 5	0.442	1.717e-06
ADO	ENSG00000181915	2-aminoethanethiol dioxygenase	0.442	1.717e-06
AIDA	ENSG00000186063	axin interactor, dorsalization associated	0.442	1.717e-06
ARHGEF2	ENSG00000116584	Rho/Rac guanine nucleotide exchange factor 2	0.442	1.717e-06
DCPS	ENSG00000110063	decapping enzyme, scavenger	0.442	1.717e-06
DNAJC2	ENSG00000105821	DnaJ heat shock protein family (Hsp40) member C2	0.442	1.717e-06
H2AFZ	ENSG00000164032	H2A histone family member Z	0.442	1.717e-06
KLHL5	ENSG00000109790	kelch like family member 5	0.442	1.717e-06
METTL2B	ENSG00000165055	methyltransferase like 2B	0.442	1.717e-06
NBPF26	ENSG00000273136	NBPF member 26	0.442	1.717e-06
RBM22	ENSG00000086589	RNA binding motif protein 22	0.442	1.717e-06
RIOK1	ENSG00000124784	RIO kinase 1	0.442	1.717e-06
RPP25	ENSG00000178718	ribonuclease P and MRP subunit p25	0.442	1.717e-06
URB1	ENSG00000142207	URB1 ribosome biogenesis homolog	0.442	1.717e-06
WDR55	ENSG00000120314	WD repeat domain 55	0.442	1.717e-06
CBLL1	ENSG00000105879	Cbl proto-oncogene like 1	0.441	1.731e-06
FKBP1A	ENSG00000088832	FKBP prolyl isomerase 1A	0.441	1.731e-06
FSCN1	ENSG00000075618	fascin actin-bundling protein 1	0.441	1.731e-06
HLTF	ENSG00000071794	helicase like transcription factor	0.441	1.731e-06
MICB	ENSG00000231372	MHC class I polypeptide-related sequence B	0.441	1.731e-06
MICB	ENSG00000224378	MHC class I polypeptide-related sequence B	0.441	1.731e-06
MICB	ENSG00000234218	MHC class I polypeptide-related sequence B	0.441	1.731e-06
MICB	ENSG00000227772	MHC class I polypeptide-related sequence B	0.441	1.731e-06
MICB	ENSG00000238289	MHC class I polypeptide-related sequence B	0.441	1.731e-06
MICB	ENSG00000204516	MHC class I polypeptide-related sequence B	0.441	1.731e-06
MICB	ENSG00000206449	MHC class I polypeptide-related sequence B	0.441	1.731e-06
MICB	ENSG00000231179	MHC class I polypeptide-related sequence B	0.441	1.731e-06
NOMO1	ENSG00000274779	NODAL modulator 1	0.441	1.731e-06
NOMO1	ENSG00000103512	NODAL modulator 1	0.441	1.731e-06
SRSF9	ENSG00000111786	serine and arginine rich splicing factor 9	0.441	1.731e-06
WBP11	ENSG00000084463	WW domain binding protein 11	0.441	1.731e-06
ZDHHC16	ENSG00000171307	zinc finger DHHC-type containing 16	0.441	1.731e-06
CCDC6	ENSG00000108091	coiled-coil domain containing 6	0.44	1.746e-06
HAUS1	ENSG00000152240	HAUS augmin like complex subunit 1	0.44	1.746e-06
HSF2BP	ENSG00000160207	heat shock transcription factor 2 binding protein	0.44	1.746e-06
KPNA3	ENSG00000102753	karyopherin subunit alpha 3	0.44	1.746e-06
MRPS30	ENSG00000112996	mitochondrial ribosomal protein S30	0.44	1.746e-06
TRIM16	ENSG00000221926	tripartite motif containing 16	0.44	1.746e-06
CEP70	ENSG00000114107	centrosomal protein 70	0.439	1.761e-06
DYNC1I2	ENSG00000077380	dynein cytoplasmic 1 intermediate chain 2	0.439	1.761e-06
LACTB2	ENSG00000147592	lactamase beta 2	0.439	1.761e-06
MFHAS1	ENSG00000147324	malignant fibrous histiocytoma amplified sequence 1	0.439	1.761e-06
MTCL1	ENSG00000168502	microtubule crosslinking factor 1	0.439	1.761e-06
PSMA6	ENSG00000100902	proteasome subunit alpha 6	0.439	1.761e-06
RAP1B	ENSG00000127314	RAP1B, member of RAS oncogene family	0.439	1.761e-06
RBBP7	ENSG00000102054	RB binding protein 7, chromatin remodeling factor	0.439	1.761e-06
TRIM21	ENSG00000132109	tripartite motif containing 21	0.439	1.761e-06
TTC9C	ENSG00000162222	tetratricopeptide repeat domain 9C	0.439	1.761e-06
UAP1	ENSG00000117143	UDP-N-acetylglucosamine pyrophosphorylase 1	0.439	1.761e-06
ARHGAP21	ENSG00000107863	Rho GTPase activating protein 21	0.438	1.776e-06
ARNTL2	ENSG00000029153	aryl hydrocarbon receptor nuclear translocator like 2	0.438	1.776e-06
CHD8	ENSG00000100888	chromodomain helicase DNA binding protein 8	0.438	1.776e-06
INTS2	ENSG00000108506	integrator complex subunit 2	0.438	1.776e-06
LMBR1	ENSG00000105983	limb development membrane protein 1	0.438	1.776e-06
MALSU1	ENSG00000156928	mitochondrial assembly of ribosomal large subunit 1	0.438	1.776e-06
PIP4K2A	ENSG00000150867	phosphatidylinositol-5-phosphate 4-kinase type 2 alpha	0.438	1.776e-06
POLR3A	ENSG00000148606	RNA polymerase III subunit A	0.438	1.776e-06
PRDM10	ENSG00000170325	PR/SET domain 10	0.438	1.776e-06
PRKAR2A	ENSG00000114302	protein kinase cAMP-dependent type II regulatory subunit alpha	0.438	1.776e-06
RGS10	ENSG00000148908	regulator of G protein signaling 10	0.438	1.776e-06
SERPINH1	ENSG00000149257	serpin family H member 1	0.438	1.776e-06
SLC30A1	ENSG00000170385	solute carrier family 30 member 1	0.438	1.776e-06
TCERG1	ENSG00000113649	transcription elongation regulator 1	0.438	1.776e-06
ALYREF	ENSG00000183684	Aly/REF export factor	0.437	1.791e-06
ARHGEF12	ENSG00000196914	Rho guanine nucleotide exchange factor 12	0.437	1.791e-06
CEP152	ENSG00000103995	centrosomal protein 152	0.437	1.791e-06
DAXX	ENSG00000231617	death domain associated protein	0.437	1.791e-06
DAXX	ENSG00000204209	death domain associated protein	0.437	1.791e-06
DAXX	ENSG00000227046	death domain associated protein	0.437	1.791e-06
DAXX	ENSG00000206279	death domain associated protein	0.437	1.791e-06
DAXX	ENSG00000229396	death domain associated protein	0.437	1.791e-06
DAXX	ENSG00000206206	death domain associated protein	0.437	1.791e-06
FAM118B	ENSG00000197798	family with sequence similarity 118 member B	0.437	1.791e-06
MRPL18	ENSG00000112110	mitochondrial ribosomal protein L18	0.437	1.791e-06
MYCBP	ENSG00000214114	MYC binding protein	0.437	1.791e-06
STAM	ENSG00000136738	signal transducing adaptor molecule	0.437	1.791e-06
TMEM126B	ENSG00000171204	transmembrane protein 126B	0.437	1.791e-06
APOBEC3C	ENSG00000244509	apolipoprotein B mRNA editing enzyme catalytic subunit 3C	0.436	1.806e-06
CAPZB	ENSG00000077549	capping actin protein of muscle Z-line subunit beta	0.436	1.806e-06
CCNJ	ENSG00000107443	cyclin J	0.436	1.806e-06
CPSF7	ENSG00000149532	cleavage and polyadenylation specific factor 7	0.436	1.806e-06
CUL4A	ENSG00000139842	cullin 4A	0.436	1.806e-06
DLX1	ENSG00000144355	distal-less homeobox 1	0.436	1.806e-06
EIF5A2	ENSG00000163577	eukaryotic translation initiation factor 5A2	0.436	1.806e-06
EWSR1	ENSG00000182944	EWS RNA binding protein 1	0.436	1.806e-06
MARCH7	ENSG00000136536	membrane associated ring-CH-type finger 7	0.436	1.806e-06
OGDH	ENSG00000105953	oxoglutarate dehydrogenase	0.436	1.806e-06
PGM2	ENSG00000169299	phosphoglucomutase 2	0.436	1.806e-06
SPAG9	ENSG00000008294	sperm associated antigen 9	0.436	1.806e-06
TAX1BP3	ENSG00000213977	Tax1 binding protein 3	0.436	1.806e-06
AHSA1	ENSG00000100591	activator of HSP90 ATPase activity 1	0.435	1.821e-06
BAK1	ENSG00000030110	BCL2 antagonist/killer 1	0.435	1.821e-06
CAPN1	ENSG00000014216	calpain 1	0.435	1.821e-06
GGCX	ENSG00000115486	gamma-glutamyl carboxylase	0.435	1.821e-06
LTN1	ENSG00000198862	listerin E3 ubiquitin protein ligase 1	0.435	1.821e-06
NF2	ENSG00000186575	neurofibromin 2	0.435	1.821e-06
PPP2R5D	ENSG00000112640	protein phosphatase 2 regulatory subunit B'delta	0.435	1.821e-06
PRDX3	ENSG00000165672	peroxiredoxin 3	0.435	1.821e-06
PSMD13	ENSG00000185627	proteasome 26S subunit, non-ATPase 13	0.435	1.821e-06
PTPMT1	ENSG00000285206	protein tyrosine phosphatase, mitochondrial 1	0.435	1.821e-06
PTPMT1	ENSG00000110536	protein tyrosine phosphatase, mitochondrial 1	0.435	1.821e-06
RANBP9	ENSG00000010017	RAN binding protein 9	0.435	1.821e-06
RBM28	ENSG00000106344	RNA binding motif protein 28	0.435	1.821e-06
RPS6KA4	ENSG00000162302	ribosomal protein S6 kinase A4	0.435	1.821e-06
SLC16A3	ENSG00000141526	solute carrier family 16 member 3	0.435	1.821e-06
UTP18	ENSG00000011260	UTP18, small subunit processome component	0.435	1.821e-06
YWHAQ	ENSG00000134308	tyrosine 3-monooxygenase/tryptophan 5-monooxygenase activation protein theta	0.435	1.821e-06
HECTD1	ENSG00000092148	HECT domain E3 ubiquitin protein ligase 1	0.434	1.837e-06
IPO4	ENSG00000196497	importin 4	0.434	1.837e-06
IPO4	ENSG00000285248	importin 4	0.434	1.837e-06
JADE3	ENSG00000102221	jade family PHD finger 3	0.434	1.837e-06
KRT8P3	ENSG00000254285	keratin 8 pseudogene 3	0.434	1.837e-06
LAS1L	ENSG00000001497	LAS1 like, ribosome biogenesis factor	0.434	1.837e-06
MRPL39	ENSG00000154719	mitochondrial ribosomal protein L39	0.434	1.837e-06
MRPS18B	ENSG00000227420	mitochondrial ribosomal protein S18B	0.434	1.837e-06
MRPS18B	ENSG00000233813	mitochondrial ribosomal protein S18B	0.434	1.837e-06
MRPS18B	ENSG00000203624	mitochondrial ribosomal protein S18B	0.434	1.837e-06
[truncated: 24,396 more rows]
