# Supplementary material for: Identification of myoferlin as a mitochondria-associated membranes component required for calcium signaling in PDAC cell lines
Source: Cell Commun Signal. 2024 Feb 17;22:133. doi: 10.1186/s12964-024-01514-z (PMC10874564; doi:10.1186/s12964-024-01514-z)
Supplement: Supplementary file 4 — Additional file 4. [file 12964_2024_1514_MOESM4_ESM.tsv]

Group	samples	VST	Gene
Pancreas - Normal	GSM1216828	12.42	ITPR3
Pancreas - Normal	GSM1216812	12.29	ITPR3
Pancreas - Normal	GSM1216772	12.65	ITPR3
Pancreas - Normal	GSM1216783	10.82	ITPR3
Pancreas - Normal	GSM1216764	11.83	ITPR3
Pancreas - Normal	GSM1216840	11.5	ITPR3
Pancreas - Normal	GSM1217959	9.35	ITPR3
Pancreas - Normal	GSM1216794	10.97	ITPR3
Pancreas - Normal	GSM1216798	10.78	ITPR3
Pancreas - Normal	GSM1216759	11.32	ITPR3
Pancreas - Normal	GSM1217960	9.211	ITPR3
Pancreas - Normal	GSM1216789	11.39	ITPR3
Pancreas - Normal	GSM1216805	12.57	ITPR3
Pancreas - Normal	GSM1216791	11.67	ITPR3
Pancreas - Normal	GSM4873414	10.86	ITPR3
Pancreas - Normal	GSM1216780	10.36	ITPR3
Pancreas - Normal	GSM1216760	12.71	ITPR3
Pancreas - Normal	GSM1216774	12.38	ITPR3
Pancreas - Normal	GSM1216808	11.81	ITPR3
Pancreas - Normal	GSM1216834	12.98	ITPR3
Pancreas - Normal	GSM1216803	12.19	ITPR3
Pancreas - Normal	GSM1216810	11.91	ITPR3
Pancreas - Normal	GSM1216833	11.44	ITPR3
Pancreas - Normal	GSM1216778	10.14	ITPR3
Pancreas - Normal	GSM1216802	11.34	ITPR3
Pancreas - Normal	GSM1216787	12.28	ITPR3
Pancreas - Normal	GSM1216801	11.57	ITPR3
Pancreas - Normal	GSM1216792	12.02	ITPR3
Pancreas - Normal	GSM1216786	11.11	ITPR3
Pancreas - Normal	GSM1216800	11.84	ITPR3
Pancreas - Normal	GSM1216807	11.57	ITPR3
Pancreas - Normal	GSM1216758	11.16	ITPR3
Pancreas - Normal	GSM1093237	7.278	ITPR3
Pancreas - Normal	GSM1216804	11.76	ITPR3
Pancreas - Normal	GSM1216813	11.26	ITPR3
Pancreas - Normal	GSM1216838	11.59	ITPR3
Pancreas - Normal	GSM1216836	11.33	ITPR3
Pancreas - Normal	GSM1216824	11.93	ITPR3
Pancreas - Normal	GSM1216765	12.14	ITPR3
Pancreas - Normal	GSM1216818	12.41	ITPR3
Pancreas - Normal	GSM1216826	12.11	ITPR3
Pancreas - Normal	GSM1216793	11.52	ITPR3
Pancreas - Normal	GSM1216819	11.3	ITPR3
Pancreas - Normal	GSM1216754	11.89	ITPR3
Pancreas - Normal	GSM1216773	12.08	ITPR3
Pancreas - Normal	GSM1216769	12.11	ITPR3
Pancreas - Normal	GSM1216768	12.37	ITPR3
Pancreas - Normal	GSM1217954	8.83	ITPR3
Pancreas - Normal	GSM1216815	10.49	ITPR3
Pancreas - Normal	GSM1216790	11.78	ITPR3
Pancreas - Normal	GSM1217955	9.647	ITPR3
Pancreas - Normal	GSM1216755	11.11	ITPR3
Pancreas - Normal	GSM1093238	3.464	ITPR3
Pancreas - Normal	GSM1216770	12.19	ITPR3
Pancreas - Normal	GSM1217958	8.516	ITPR3
Pancreas - Normal	GSM1216766	12.33	ITPR3
Pancreas - Normal	GSM1216785	12.02	ITPR3
Pancreas - Normal	GSM1217961	9.116	ITPR3
Pancreas - Normal	GSM1216839	11.72	ITPR3
Pancreas - Normal	GSM1093235	3.464	ITPR3
Pancreas - Normal	GSM1216753	12.92	ITPR3
Pancreas - Normal	GSM1216830	12.6	ITPR3
Pancreas - Normal	GSM1216762	10.79	ITPR3
Pancreas - Normal	GSM1216837	12.61	ITPR3
Pancreas - Normal	GSM1217957	8.802	ITPR3
Pancreas - Normal	GSM1216799	11.63	ITPR3
Pancreas - Normal	GSM1216784	12.35	ITPR3
Pancreas - Normal	GSM1216771	12.07	ITPR3
Pancreas - Normal	GSM1216781	11.22	ITPR3
Pancreas - Normal	GSM1216757	10.4	ITPR3
Pancreas - Normal	GSM1216811	11.95	ITPR3
Pancreas - Normal	GSM1216767	11.02	ITPR3
Pancreas - Normal	GSM1216841	11.86	ITPR3
Pancreas - Normal	GSM1216822	12	ITPR3
Pancreas - Normal	GSM1216806	12.26	ITPR3
Pancreas - Normal	GSM1216777	13.17	ITPR3
Pancreas - Normal	GSM1216775	12.93	ITPR3
Pancreas - Normal	GSM1216797	10.92	ITPR3
Pancreas - Normal	GSM1093236	8.684	ITPR3
Pancreas - Normal	GSM1216782	11.56	ITPR3
Pancreas - Normal	GSM1216776	12.22	ITPR3
Pancreas - Normal	GSM1216831	12.04	ITPR3
Pancreas - Normal	GSM1216820	12.1	ITPR3
Pancreas - Normal	GSM1216761	11.31	ITPR3
Pancreas - Normal	GSM1216788	11.86	ITPR3
Pancreas - Normal	GSM1216825	11.83	ITPR3
Pancreas - Normal	GSM1216823	11.76	ITPR3
Pancreas - Normal	GSM1216835	11.64	ITPR3
Pancreas - Normal	GSM1216821	12.19	ITPR3
Pancreas - Normal	GSM1216763	12.65	ITPR3
Pancreas - Normal	GSM1216816	10.09	ITPR3
Pancreas - Normal	GSM1216827	12.26	ITPR3
Pancreas - Normal	GSM1216814	11.63	ITPR3
Pancreas - Normal	GSM1216779	12.14	ITPR3
Pancreas - Normal	GSM1216809	11.61	ITPR3
Pancreas - Normal	GSM1216756	12.75	ITPR3
Pancreas - Normal	GSM1217956	8.906	ITPR3
Pancreas - Normal	GSM1216832	11.62	ITPR3
Pancreas - Normal	GSM1216817	11.67	ITPR3
Pancreas - Normal	GSM1216829	11.88	ITPR3
Pancreas - Normal	GSM1216796	12.43	ITPR3
Pancreas - Normal	GSM2306843	11.62	ITPR3
Pancreas - Normal	GSM1261651	13.64	ITPR3
Pancreas - Normal	GSM2225783	12.31	ITPR3
Pancreas - Normal	GSM2225815	13.06	ITPR3
Pancreas - Normal	GSM2225747	9.443	ITPR3
Pancreas - Normal	GSM2306847	12.47	ITPR3
Pancreas - Normal	GSM1261654	12.97	ITPR3
Pancreas - Normal	GSM1978256	10	ITPR3
Pancreas - Normal	GSM1978257	9.378	ITPR3
Pancreas - Normal	GSM2225808	13.64	ITPR3
Pancreas - Normal	GSM1398977	11.81	ITPR3
Pancreas - Normal	GSM2225800	13.07	ITPR3
Pancreas - Normal	GSM2225763	13.79	ITPR3
Pancreas - Normal	GSM2225761	13.92	ITPR3
Pancreas - Normal	GSM2225755	13.72	ITPR3
Pancreas - Normal	GSM1261652	12.16	ITPR3
Pancreas - Normal	GSM1398985	9.436	ITPR3
Pancreas - Normal	GSM2225813	12.35	ITPR3
Pancreas - Normal	GSM2306844	12.55	ITPR3
Pancreas - Normal	GSM1398988	8.415	ITPR3
Pancreas - Normal	GSM2306838	12.48	ITPR3
Pancreas - Normal	GSM1398972	11.58	ITPR3
Pancreas - Normal	GSM2306845	12.29	ITPR3
Pancreas - Normal	GSM2225762	13.22	ITPR3
Pancreas - Normal	GSM2225770	11.4	ITPR3
Pancreas - Normal	GSM2306837	12.76	ITPR3
Pancreas - Normal	GSM2225803	12.79	ITPR3
Pancreas - Normal	GSM1978259	10.74	ITPR3
Pancreas - Normal	GSM2306848	12.3	ITPR3
Pancreas - Normal	GSM2225771	12.64	ITPR3
Pancreas - Normal	GSM2225809	13.59	ITPR3
Pancreas - Normal	GSM2306833	11.55	ITPR3
Pancreas - Normal	GSM1978252	9.941	ITPR3
Pancreas - Normal	GSM2225819	13.14	ITPR3
Pancreas - Normal	GSM1978255	10.69	ITPR3
Pancreas - Normal	GSM1649201	10.43	ITPR3
Pancreas - Normal	GSM1978253	8.906	ITPR3
Pancreas - Normal	GSM2306852	12.45	ITPR3
Pancreas - Normal	GSM2225788	12.11	ITPR3
Pancreas - Normal	GSM1649199	9.436	ITPR3
Pancreas - Normal	GSM1649193	10.04	ITPR3
Pancreas - Normal	GSM1978261	8.802	ITPR3
Pancreas - Normal	GSM2225779	12.18	ITPR3
Pancreas - Normal	GSM2225812	12.1	ITPR3
Pancreas - Normal	GSM1978264	11.36	ITPR3
Pancreas - Normal	GSM2306842	12.61	ITPR3
Pancreas - Normal	GSM1261653	13.02	ITPR3
Pancreas - Normal	GSM2225775	13.7	ITPR3
Pancreas - Normal	GSM2225781	13.76	ITPR3
Pancreas - Normal	GSM2225794	12.87	ITPR3
Pancreas - Normal	GSM2225801	13.05	ITPR3
Pancreas - Normal	GSM2136955	11.35	ITPR3
Pancreas - Normal	GSM2225778	13.35	ITPR3
Pancreas - Normal	GSM2225798	14.09	ITPR3
Pancreas - Normal	GSM1398984	10.81	ITPR3
Pancreas - Normal	GSM1978263	12.08	ITPR3
Pancreas - Normal	GSM2225777	12.79	ITPR3
Pancreas - Normal	GSM1649192	11.36	ITPR3
Pancreas - Normal	GSM2225766	12.91	ITPR3
Pancreas - Normal	GSM2225753	12.98	ITPR3
Pancreas - Normal	GSM1398965	11.76	ITPR3
Pancreas - Normal	GSM2225784	14.31	ITPR3
Pancreas - Normal	GSM1398980	9.92	ITPR3
Pancreas - Normal	GSM2225811	12.33	ITPR3
Pancreas - Normal	GSM2225760	13.56	ITPR3
Pancreas - Normal	GSM1398964	9.991	ITPR3
Pancreas - Normal	GSM1398978	11.66	ITPR3
Pancreas - Normal	GSM1398981	9.097	ITPR3
Pancreas - Normal	GSM2225769	12.07	ITPR3
Pancreas - Normal	GSM2225754	11.98	ITPR3
Pancreas - Normal	GSM2225790	12.97	ITPR3
Pancreas - Normal	GSM2225817	13.21	ITPR3
Pancreas - Normal	GSM1978265	11.54	ITPR3
Pancreas - Normal	GSM2225751	14.05	ITPR3
Pancreas - Normal	GSM2225816	12.99	ITPR3
Pancreas - Normal	GSM2136971	11.13	ITPR3
Pancreas - Normal	GSM2225804	12.74	ITPR3
Pancreas - Normal	GSM2225750	9.98	ITPR3
Pancreas - Normal	GSM2136967	11.48	ITPR3
Pancreas - Normal	GSM2225749	9.651	ITPR3
Pancreas - Normal	GSM1398982	8.695	ITPR3
Pancreas - Normal	GSM2136956	11.35	ITPR3
Pancreas - Normal	GSM2225807	13.36	ITPR3
Pancreas - Normal	GSM2225786	14.34	ITPR3
Pancreas - Normal	GSM2225773	12.72	ITPR3
Pancreas - Normal	GSM2225796	14.16	ITPR3
Pancreas - Normal	GSM2306836	12.12	ITPR3
Pancreas - Normal	GSM1978262	9.431	ITPR3
Pancreas - Normal	GSM1398962	9.655	ITPR3
Pancreas - Normal	GSM2225805	13.25	ITPR3
Pancreas - Normal	GSM2225789	12.13	ITPR3
Pancreas - Normal	GSM1398968	11.59	ITPR3
Pancreas - Normal	GSM1649197	12.92	ITPR3
Pancreas - Normal	GSM1649198	10.72	ITPR3
Pancreas - Normal	GSM2306851	12.88	ITPR3
Pancreas - Normal	GSM1978254	8.516	ITPR3
Pancreas - Normal	GSM2136972	11.26	ITPR3
Pancreas - Normal	GSM1398975	10.45	ITPR3
Pancreas - Normal	GSM2225776	13.7	ITPR3
Pancreas - Normal	GSM2225765	12.99	ITPR3
Pancreas - Normal	GSM1398987	10.84	ITPR3
Pancreas - Normal	GSM2225758	13.55	ITPR3
Pancreas - Normal	GSM2225767	13.08	ITPR3
Pancreas - Normal	GSM1978258	12.29	ITPR3
Pancreas - Normal	GSM2306849	12.5	ITPR3
Pancreas - Normal	GSM1398967	9.672	ITPR3
Pancreas - Normal	GSM2306840	12.5	ITPR3
Pancreas - Normal	GSM1398973	8.719	ITPR3
Pancreas - Normal	GSM2225791	13.24	ITPR3
Pancreas - Normal	GSM1398983	9.53	ITPR3
Pancreas - Normal	GSM2225793	12.88	ITPR3
Pancreas - Normal	GSM2225806	13.38	ITPR3
Pancreas - Normal	GSM2225787	12.04	ITPR3
Pancreas - Normal	GSM1649195	12.36	ITPR3
Pancreas - Normal	GSM2225802	12.88	ITPR3
Pancreas - Normal	GSM2225768	12.09	ITPR3
Pancreas - Normal	GSM1398969	12.51	ITPR3
Pancreas - Normal	GSM1398976	9.676	ITPR3
Pancreas - Normal	GSM2306835	12.79	ITPR3
Pancreas - Normal	GSM1398966	11.55	ITPR3
Pancreas - Normal	GSM2306839	12.75	ITPR3
Pancreas - Normal	GSM2225764	11.88	ITPR3
Pancreas - Normal	GSM1649203	9.874	ITPR3
Pancreas - Normal	GSM1398986	9.123	ITPR3
Pancreas - Normal	GSM2136963	11.13	ITPR3
Pancreas - Normal	GSM1398961	10.89	ITPR3
Pancreas - Normal	GSM2306834	12.8	ITPR3
Pancreas - Normal	GSM1649200	9.193	ITPR3
Pancreas - Normal	GSM1978260	9.647	ITPR3
Pancreas - Normal	GSM2225792	13.16	ITPR3
Pancreas - Normal	GSM2225782	13.74	ITPR3
Pancreas - Normal	GSM2225774	13.3	ITPR3
Pancreas - Normal	GSM1649191	12.91	ITPR3
Pancreas - Normal	GSM2136964	11.26	ITPR3
Pancreas - Normal	GSM2225814	12.98	ITPR3
Pancreas - Normal	GSM2225759	13.76	ITPR3
Pancreas - Normal	GSM2225748	9.468	ITPR3
Pancreas - Normal	GSM2225756	13.33	ITPR3
Pancreas - Normal	GSM2225772	12.89	ITPR3
Pancreas - Normal	GSM1398970	9.734	ITPR3
Pancreas - Normal	GSM2306841	12.66	ITPR3
Pancreas - Normal	GSM1398963	10.93	ITPR3
Pancreas - Normal	GSM2225757	12.78	ITPR3
Pancreas - Normal	GSM1978251	11.22	ITPR3
Pancreas - Normal	GSM2136968	11.54	ITPR3
Pancreas - Normal	GSM1649196	12.75	ITPR3
Pancreas - Normal	GSM2225780	12.17	ITPR3
Pancreas - Normal	GSM2306846	12.26	ITPR3
Pancreas - Normal	GSM1398971	11.73	ITPR3
Pancreas - Normal	GSM2306850	12.22	ITPR3
Pancreas - Normal	GSM1649202	9.451	ITPR3
Pancreas - Normal	GSM1398979	12.65	ITPR3
Pancreas - Normal	GSM2225799	13	ITPR3
Pancreas - Normal	GSM2225795	12.87	ITPR3
Pancreas - Normal	GSM2136977	11.5	ITPR3
Pancreas - Normal	GSM1893657	10.34	ITPR3
Pancreas - Normal	GSM1893658	10.53	ITPR3
Pancreas - Normal	GSM1129244	9.938	ITPR3
Pancreas - Normal	GSM1968735	12.35	ITPR3
Pancreas - Normal	GSM1893650	10.58	ITPR3
Pancreas - Normal	GSM1129245	9.825	ITPR3
Pancreas - Normal	GSM1893654	11.26	ITPR3
Pancreas - Normal	GSM1893652	10.51	ITPR3
Pancreas - Normal	GSM1129243	10.22	ITPR3
Pancreas - Normal	GSM1893656	11.48	ITPR3
Pancreas - Normal	GSM1893651	10.4	ITPR3
Pancreas - Normal	GSM1893653	10.97	ITPR3
Pancreas - Normal	GSM1968732	11.77	ITPR3
Pancreas - Normal	GSM1893655	10.67	ITPR3
Pancreas - Normal	GSM1398974	11.04	ITPR3
Pancreas - Normal	GSM1649194	11.39	ITPR3
Pancreas - Normal	GSM2225752	14.68	ITPR3
Pancreas - Normal	GSM2101630	11.32	ITPR3
Pancreas - Normal	GSM2101631	11.98	ITPR3
Pancreas - Normal	GSM2101629	12.05	ITPR3
Pancreas - Normal	GSM2101628	12.35	ITPR3
Pancreas - Normal	GSM2101627	11.71	ITPR3
Pancreas - Normal	GSM2101626	12.24	ITPR3
Pancreas - Normal	GSM1120309	11.04	ITPR3
Pancreas - Normal	GSM1010966	11.51	ITPR3
Pancreas - Normal	GSM2225810	13.26	ITPR3
Pancreas - Normal	GSM2225797	14.23	ITPR3
Pancreas - Normal	GSM2225818	13.15	ITPR3
Pancreas - Normal	GSM2225785	14.33	ITPR3
Pancreas - Normal	GSM2470070	10.1	ITPR3
Pancreas - Normal	GSM2453416	8.036	ITPR3
Pancreas - Normal	GSM2889004	12.95	ITPR3
Pancreas - Normal	GSM2889005	12.46	ITPR3
Pancreas - Normal	GSM2889006	12.28	ITPR3
Pancreas - Normal	GSM2889007	12.08	ITPR3
Pancreas - Normal	GSM2889008	12.76	ITPR3
Pancreas - Normal	GSM2889009	11.89	ITPR3
Pancreas - Normal	GSM2889010	11.83	ITPR3
Pancreas - Normal	GSM2889011	12.9	ITPR3
Pancreas - Normal	GSM2889012	12.13	ITPR3
Pancreas - Normal	GSM2889013	12.86	ITPR3
Pancreas - Normal	GSM2889014	11.27	ITPR3
Pancreas - Normal	GSM2889015	12.65	ITPR3
Pancreas - Normal	GSM2889016	12.41	ITPR3
Pancreas - Normal	GSM2889017	12.55	ITPR3
Pancreas - Normal	GSM2889018	12.21	ITPR3
Pancreas - Normal	GSM2889019	12.96	ITPR3
Pancreas - Normal	GSM2889020	12.01	ITPR3
Pancreas - Normal	GSM2889021	12.16	ITPR3
Pancreas - Normal	GSM2889022	12.47	ITPR3
Pancreas - Normal	GSM2889023	12.66	ITPR3
Pancreas - Normal	GSM2889024	12.47	ITPR3
Pancreas - Normal	GSM2889026	12.76	ITPR3
Pancreas - Normal	GSM2889027	13.07	ITPR3
Pancreas - Normal	GSM2889028	12.34	ITPR3
Pancreas - Normal	GSM2889029	12.6	ITPR3
Pancreas - Normal	GSM2889030	12.04	ITPR3
Pancreas - Normal	GSM2889031	12.13	ITPR3
Pancreas - Normal	GSM2889032	12.29	ITPR3
Pancreas - Normal	GSM2889033	12.6	ITPR3
Pancreas - Normal	GSM2889034	12.15	ITPR3
Pancreas - Normal	GSM2889035	12.98	ITPR3
Pancreas - Normal	GSM2889036	12.69	ITPR3
Pancreas - Normal	GSM2889037	12.77	ITPR3
Pancreas - Normal	GSM2889038	12.86	ITPR3
Pancreas - Normal	GSM2889039	12.05	ITPR3
Pancreas - Normal	GSM2889040	12.57	ITPR3
Pancreas - Normal	GSM2889041	12.5	ITPR3
Pancreas - Normal	GSM2889042	12.98	ITPR3
Pancreas - Normal	GSM2889043	11.61	ITPR3
Pancreas - Normal	GSM2889044	12.26	ITPR3
Pancreas - Normal	GSM2889045	12.63	ITPR3
Pancreas - Normal	GSM2889046	12.38	ITPR3
Pancreas - Normal	GSM2889047	12.62	ITPR3
Pancreas - Normal	GSM2889048	12.86	ITPR3
Pancreas - Normal	GSM2889049	12.62	ITPR3
Pancreas - Normal	GSM2889050	12.79	ITPR3
Pancreas - Normal	GSM2889051	12.76	ITPR3
Pancreas - Normal	GSM2889052	12.43	ITPR3
Pancreas - Normal	GSM2889053	12.69	ITPR3
Pancreas - Normal	GSM2889054	12.66	ITPR3
Pancreas - Normal	GSM2889055	12.23	ITPR3
Pancreas - Normal	GSM2889056	12.8	ITPR3
Pancreas - Normal	GSM2889057	12.68	ITPR3
Pancreas - Normal	GSM2889058	12.01	ITPR3
Pancreas - Normal	GSM2889059	12.81	ITPR3
Pancreas - Normal	GSM2889060	13.5	ITPR3
Pancreas - Normal	GSM2889061	12.03	ITPR3
Pancreas - Normal	GSM2889062	12.58	ITPR3
Pancreas - Normal	GSM2889063	12.45	ITPR3
Pancreas - Normal	GSM2889064	12.47	ITPR3
Pancreas - Normal	GSM2889065	12.23	ITPR3
Pancreas - Normal	GSM2889066	12.53	ITPR3
Pancreas - Normal	GSM2889067	12.41	ITPR3
Pancreas - Normal	GSM2889068	12.3	ITPR3
Pancreas - Normal	GSM2889069	12.46	ITPR3
Pancreas - Normal	GSM2889070	11.85	ITPR3
Pancreas - Normal	GSM2889071	12.35	ITPR3
Pancreas - Normal	GSM2889072	12.5	ITPR3
Pancreas - Normal	GSM2889073	12.08	ITPR3
Pancreas - Normal	GSM2889074	12.54	ITPR3
Pancreas - Normal	GSM2889075	12.13	ITPR3
Pancreas - Normal	GSM2889076	12.58	ITPR3
Pancreas - Normal	GSM2889077	12.64	ITPR3
Pancreas - Normal	GSM2889078	12.32	ITPR3
Pancreas - Normal	GSM2889079	11.94	ITPR3
Pancreas - Normal	GSM2889080	12.68	ITPR3
Pancreas - Normal	GSM2889082	12.5	ITPR3
Pancreas - Normal	GSM2889083	12.31	ITPR3
Pancreas - Normal	GSM2889084	12.26	ITPR3
Pancreas - Normal	GSM2889085	11.74	ITPR3
Pancreas - Normal	GSM2889086	12.37	ITPR3
Pancreas - Normal	GSM2889087	12.21	ITPR3
Pancreas - Normal	GSM2889088	12.69	ITPR3
Pancreas - Normal	GSM2889089	12.84	ITPR3
Pancreas - Normal	GSM2889090	13.39	ITPR3
Pancreas - Normal	GSM2889091	12.82	ITPR3
Pancreas - Normal	GSM2453415	8.622	ITPR3
Pancreas - Normal	GSM2549709	14.68	ITPR3
Pancreas - Normal	GSM2549710	12.02	ITPR3
Pancreas - Normal	GSM2830482	9.763	ITPR3
Pancreas - Normal	GSM2830483	9.567	ITPR3
Pancreas - Normal	GSM2830484	9.76	ITPR3
Pancreas - Normal	GSM2830485	8.448	ITPR3
Pancreas - Normal	GSM2830486	9.388	ITPR3
Pancreas - Normal	GSM2830487	9.589	ITPR3
Pancreas - Normal	GSM2830488	9.604	ITPR3
Pancreas - Normal	GSM2830489	9.734	ITPR3
Pancreas - Normal	GSM2597305	12.49	ITPR3
Pancreas - Normal	GSM2597306	12.19	ITPR3
Pancreas - Normal	GSM2597307	12.29	ITPR3
Pancreas - Normal	GSM2597308	12.47	ITPR3
Pancreas - Normal	GSM2597309	12.33	ITPR3
Pancreas - Normal	GSM2597310	12.56	ITPR3
Pancreas - Normal	GSM2597311	12.47	ITPR3
Pancreas - Normal	GSM2597312	12.26	ITPR3
Pancreas - Normal	GSM2597313	12.27	ITPR3
Pancreas - Normal	GSM2597314	12.5	ITPR3
Pancreas - Normal	GSM2864650	9.132	ITPR3
Pancreas - Normal	GSM2864651	8.291	ITPR3
Pancreas - Normal	GSM2864652	8.768	ITPR3
Pancreas - Normal	GSM2864653	8.033	ITPR3
Pancreas - Normal	GSM2864654	8.549	ITPR3
Pancreas - Normal	GSM2864655	8.818	ITPR3
Pancreas - Normal	GSM2864656	8.108	ITPR3
Pancreas - Normal	GSM2864657	8.542	ITPR3
Pancreas - Normal	GSM2790219	11.96	ITPR3
Pancreas - Normal	GSM2790220	11.97	ITPR3
Pancreas - Normal	GSM2790221	11.56	ITPR3
Pancreas - Normal	GSM2790222	11.09	ITPR3
Pancreas - Normal	GSM1712007	12.47	ITPR3
Pancreas - Normal	GSM1712008	12.4	ITPR3
Pancreas - Normal	GSM1712009	12.64	ITPR3
Pancreas - Normal	GSM1712010	12.42	ITPR3
Pancreas - Normal	GSM1712011	12.37	ITPR3
Pancreas - Normal	GSM1712012	12.44	ITPR3
Pancreas - Normal	GSM1712013	11.34	ITPR3
Pancreas - Normal	GSM1712014	11.35	ITPR3
Pancreas - Normal	GSM1712015	11.02	ITPR3
Pancreas - Normal	GSM1712016	11.24	ITPR3
Pancreas - Normal	GSM1712017	11.24	ITPR3
Pancreas - Normal	GSM1712018	11.36	ITPR3
Pancreas - Normal	GSM1712019	12.59	ITPR3
Pancreas - Normal	GSM1712020	12.49	ITPR3
Pancreas - Normal	GSM1712021	12.62	ITPR3
Pancreas - Normal	GSM1712022	12.62	ITPR3
Pancreas - Normal	GSM1712023	12.49	ITPR3
Pancreas - Normal	GSM1712024	12.3	ITPR3
Pancreas - Normal	GSM2356897	11.31	ITPR3
Pancreas - Normal	GSM2356898	11.46	ITPR3
Pancreas - Normal	GSM2356899	11.35	ITPR3
Pancreas - Normal	GSM2356900	12.79	ITPR3
Pancreas - Normal	GSM2356901	13.05	ITPR3
Pancreas - Normal	GSM2356902	12.96	ITPR3
Pancreas - Normal	GSM2356903	13.31	ITPR3
Pancreas - Normal	GSM2356904	13.06	ITPR3
Pancreas - Normal	GSM2711742	9.632	ITPR3
Pancreas - Normal	GSM2769683	10.99	ITPR3
Pancreas - Normal	GSM2769684	11.19	ITPR3
Pancreas - Normal	GSM2769685	11.08	ITPR3
Pancreas - Normal	GSM2769686	11.2	ITPR3
Pancreas - Normal	GSM2769687	11.21	ITPR3
Pancreas - Normal	GSM2769688	11.14	ITPR3
Pancreas - Normal	GSM2769689	11.67	ITPR3
Pancreas - Normal	GSM2769690	11.46	ITPR3
Pancreas - Normal	GSM2769691	11.54	ITPR3
Pancreas - Normal	GSM2769692	11.44	ITPR3
Pancreas - Normal	GSM2769693	11.46	ITPR3
Pancreas - Normal	GSM2769694	11.32	ITPR3
Pancreas - Normal	GSM2769695	12.68	ITPR3
Pancreas - Normal	GSM2769696	12.69	ITPR3
Pancreas - Normal	GSM2769697	12.79	ITPR3
Pancreas - Normal	GSM2769698	10.83	ITPR3
Pancreas - Normal	GSM2769699	10.94	ITPR3
Pancreas - Normal	GSM2769700	10.78	ITPR3
Pancreas - Normal	GSM2769701	12.64	ITPR3
Pancreas - Normal	GSM2769702	12.65	ITPR3
Pancreas - Normal	GSM2769703	12.59	ITPR3
Pancreas - Normal	GSM2769704	10.99	ITPR3
Pancreas - Normal	GSM2769705	11.01	ITPR3
Pancreas - Normal	GSM2769706	11.07	ITPR3
Pancreas - Normal	GSM2769707	13.19	ITPR3
Pancreas - Normal	GSM2769708	13.17	ITPR3
Pancreas - Normal	GSM2769709	13.14	ITPR3
Pancreas - Normal	GSM2544105	12.04	ITPR3
Pancreas - Normal	GSM2544106	12.17	ITPR3
Pancreas - Normal	GSM3019086	10.54	ITPR3
Pancreas - Normal	GSM3019087	10.85	ITPR3
Pancreas - Normal	GSM3019088	10.92	ITPR3
Pancreas - Normal	GSM3019089	11	ITPR3
Pancreas - Normal	GSM3019090	10.38	ITPR3
Pancreas - Normal	GSM3019091	9.203	ITPR3
Pancreas - Normal	GSM3019092	9.885	ITPR3
Pancreas - Normal	GSM3019093	10.38	ITPR3
Pancreas - Normal	GSM3019094	9.63	ITPR3
Pancreas - Normal	GSM3019095	9.118	ITPR3
Pancreas - Normal	GSM1557098	14	ITPR3
Pancreas - Normal	GSM1557099	13.92	ITPR3
Pancreas - Normal	GSM1557100	13.88	ITPR3
Pancreas - Normal	GSM1557101	13.36	ITPR3
Pancreas - Normal	GSM1557102	13.23	ITPR3
Pancreas - Normal	GSM1557103	13.13	ITPR3
Pancreas - Normal	GSM1557104	13.65	ITPR3
Pancreas - Normal	GSM1557105	13.63	ITPR3
Pancreas - Normal	GSM1557106	13.75	ITPR3
Pancreas - Normal	GSM1557107	13.77	ITPR3
Pancreas - Normal	GSM1557108	13.66	ITPR3
Pancreas - Normal	GSM1557109	13.36	ITPR3
Pancreas - Normal	GSM1557110	13.18	ITPR3
Pancreas - Normal	GSM1557111	13.06	ITPR3
Pancreas - Normal	GSM1557112	12.56	ITPR3
Pancreas - Normal	GSM1557113	13.45	ITPR3
Pancreas - Normal	GSM1557114	13.43	ITPR3
Pancreas - Normal	GSM1557115	13.17	ITPR3
Pancreas - Normal	GSM3230057	10.24	ITPR3
Pancreas - Normal	GSM3230058	9.664	ITPR3
Pancreas - Normal	GSM3230059	10.96	ITPR3
Pancreas - Normal	GSM3230060	10.35	ITPR3
Pancreas - Normal	GSM3230061	9.913	ITPR3
Pancreas - Normal	GSM3230062	9.762	ITPR3
Pancreas - Normal	GSM3230063	10.55	ITPR3
Pancreas - Normal	GSM3230064	10.24	ITPR3
Pancreas - Normal	GSM2897819	12.8	ITPR3
Pancreas - Normal	GSM2897822	12.7	ITPR3
Pancreas - Normal	GSM2897823	13.02	ITPR3
Pancreas - Normal	GSM2897826	13.11	ITPR3
Pancreas - Normal	GSM2897827	12.98	ITPR3
Pancreas - Normal	GSM3415834	9.758	ITPR3
Pancreas - Normal	GSM3415848	10.23	ITPR3
Pancreas - Normal	GSM3415861	11.12	ITPR3
Pancreas - Normal	GSM3415870	9.149	ITPR3
Pancreas - Normal	GSM3242807	11.16	ITPR3
Pancreas - Normal	GSM3242808	11.28	ITPR3
Pancreas - Normal	GSM3242809	11.51	ITPR3
Pancreas - Normal	GSM3242810	11.25	ITPR3
Pancreas - Normal	GSM3242811	11.58	ITPR3
Pancreas - Normal	GSM3397934	8.496	ITPR3
Pancreas - Normal	GSM3397935	10.46	ITPR3
Pancreas - Normal	GSM3398188	9.763	ITPR3
Pancreas - Normal	GSM3398189	9.567	ITPR3
Pancreas - Normal	GSM3398190	9.759	ITPR3
Pancreas - Normal	GSM3398191	8.448	ITPR3
Pancreas - Normal	GSM3398192	9.388	ITPR3
Pancreas - Normal	GSM3398193	11.16	ITPR3
Pancreas - Normal	GSM3398194	11.28	ITPR3
Pancreas - Normal	GSM3398195	11.51	ITPR3
Pancreas - Normal	GSM3398196	11.25	ITPR3
Pancreas - Normal	GSM3398197	11.58	ITPR3
Pancreas - Normal	GSM3359583	11.42	ITPR3
Pancreas - Normal	GSM3359584	11.37	ITPR3
Pancreas - Normal	GSM3359585	11.78	ITPR3
Pancreas - Normal	GSM3359586	11.79	ITPR3
Pancreas - Normal	GSM3383891	9.14	ITPR3
Pancreas - Normal	GSM3383892	9.153	ITPR3
Pancreas - Normal	GSM3383893	10.02	ITPR3
Pancreas - Normal	GSM3383894	8.718	ITPR3
Pancreas - Normal	GSM3383895	10.6	ITPR3
Pancreas - Normal	GSM3383896	9.912	ITPR3
Pancreas - Normal	GSM3383897	9.833	ITPR3
Pancreas - Normal	GSM3383898	10.89	ITPR3
Pancreas - Normal	GSM3383899	10.41	ITPR3
Pancreas - Normal	GSM3383900	10.54	ITPR3
Pancreas - Normal	GSM3576158	11.81	ITPR3
Pancreas - Normal	GSM3576159	9.175	ITPR3
Pancreas - Normal	GSM3576160	12.66	ITPR3
Pancreas - Normal	GSM3576161	11.82	ITPR3
Pancreas - Normal	GSM3576162	10.78	ITPR3
Pancreas - Normal	GSM3576163	9.561	ITPR3
Pancreas - Normal	GSM3576164	11.9	ITPR3
Pancreas - Normal	GSM3576165	10.35	ITPR3
Pancreas - Normal	GSM3576166	11.87	ITPR3
Pancreas - Normal	GSM3576167	9.548	ITPR3
Pancreas - Normal	GSM3576168	9.654	ITPR3
Pancreas - Normal	GSM3576169	12.27	ITPR3
Pancreas - Normal	GSM3576170	9.363	ITPR3
Pancreas - Normal	GSM3576171	11.66	ITPR3
Pancreas - Normal	GSM3295672	10.49	ITPR3
Pancreas - Normal	GSM3295673	10.11	ITPR3
Pancreas - Normal	GSM3295675	10.04	ITPR3
Pancreas - Normal	GSM3295676	10.66	ITPR3
Pancreas - Normal	GSM3295678	9.859	ITPR3
Pancreas - Normal	GSM3295679	10.72	ITPR3
Pancreas - Normal	GSM3295681	8.137	ITPR3
Pancreas - Normal	GSM3295682	8.662	ITPR3
Pancreas - Normal	GSM3295684	10.07	ITPR3
Pancreas - Normal	GSM3295685	10.96	ITPR3
Pancreas - Normal	GSM3295687	11.25	ITPR3
Pancreas - Normal	GSM3295689	11.35	ITPR3
Pancreas - Normal	GSM3295690	9.071	ITPR3
Pancreas - Normal	GSM3295692	9.901	ITPR3
Pancreas - Normal	GSM3295693	10.17	ITPR3
Pancreas - Normal	GSM3295694	9.821	ITPR3
Pancreas - Normal	GSM3295696	11.28	ITPR3
Pancreas - Normal	GSM3295697	11.08	ITPR3
Pancreas - Normal	GSM3295699	11.88	ITPR3
Pancreas - Normal	GSM3295700	11.21	ITPR3
Pancreas - Normal	GSM3295702	11.56	ITPR3
Pancreas - Normal	GSM3295703	12.17	ITPR3
Pancreas - Normal	GSM3295705	10.14	ITPR3
Pancreas - Normal	GSM3295706	10.07	ITPR3
Pancreas - Normal	GSM3295708	11.89	ITPR3
Pancreas - Normal	GSM3295709	11.26	ITPR3
Pancreas - Normal	GSM3295711	10	ITPR3
Pancreas - Normal	GSM3295713	9.606	ITPR3
Pancreas - Normal	GSM3295714	9.396	ITPR3
Pancreas - Normal	GSM3295715	7.466	ITPR3
Pancreas - Normal	GSM3295717	10.03	ITPR3
Pancreas - Normal	GSM3295718	9.569	ITPR3
Pancreas - Normal	GSM3295720	10.24	ITPR3
Pancreas - Normal	GSM3295721	9.108	ITPR3
Pancreas - Normal	GSM3295723	10.1	ITPR3
Pancreas - Normal	GSM3295724	10.15	ITPR3
Pancreas - Normal	GSM3295725	8.997	ITPR3
Pancreas - Normal	GSM3295727	8.168	ITPR3
Pancreas - Normal	GSM3295728	7.622	ITPR3
Pancreas - Normal	GSM3416495	7.705	ITPR3
Pancreas - Normal	GSM3416497	6.611	ITPR3
Pancreas - Normal	GSM3416498	7.546	ITPR3
Pancreas - Normal	GSM3416499	6.341	ITPR3
Pancreas - Normal	GSM3416500	6.879	ITPR3
Pancreas - Normal	GSM3416501	7.131	ITPR3
Pancreas - Normal	GSM3416502	7.232	ITPR3
Pancreas - Normal	GSM3416503	8.025	ITPR3
Pancreas - Normal	GSM3416504	8.443	ITPR3
Pancreas - Normal	GSM3416505	7.085	ITPR3
Pancreas - Normal	GSM3416506	7.093	ITPR3
Pancreas - Normal	GSM3416507	8.34	ITPR3
Pancreas - Normal	GSM3416508	6.821	ITPR3
Pancreas - Normal	GSM3416509	6.981	ITPR3
Pancreas - Normal	GSM3416510	8.495	ITPR3
Pancreas - Normal	GSM3416511	6.808	ITPR3
Pancreas - Normal	GSM3416512	8.068	ITPR3
Pancreas - Normal	GSM3416513	9.988	ITPR3
Pancreas - Normal	GSM3416514	6.834	ITPR3
Pancreas - Normal	GSM3416515	8.304	ITPR3
Pancreas - Normal	GSM3416516	7.973	ITPR3
Pancreas - Normal	GSM3271610	4.496	ITPR3
Pancreas - Normal	GSM3271611	4.471	ITPR3
Pancreas - Normal	GSM3271612	4.615	ITPR3
Pancreas - Normal	GSM3271616	4.287	ITPR3
Pancreas - Normal	GSM3271617	4.054	ITPR3
Pancreas - Normal	GSM3271618	4.212	ITPR3
Pancreas - Normal	GSM2967469	11.87	ITPR3
Pancreas - Normal	GSM2967470	11.96	ITPR3
Pancreas - Normal	GSM3399516	12.1	ITPR3
Pancreas - Normal	GSM3399517	12.15	ITPR3
Pancreas - Normal	GSM3399518	12.55	ITPR3
Pancreas - Normal	GSM3399519	12.64	ITPR3
Pancreas - Normal	GSM3399520	12.48	ITPR3
Pancreas - Normal	GSM3399521	12.53	ITPR3
Pancreas - Normal	GSM3399522	11.99	ITPR3
Pancreas - Normal	GSM3399523	11.91	ITPR3
Pancreas - Normal	GSM2451247	11.96	ITPR3
Pancreas - Normal	GSM2451249	5.185	ITPR3
Pancreas - Normal	GSM2451251	12.8	ITPR3
Pancreas - Normal	GSM2451253	9.992	ITPR3
Pancreas - Normal	GSM2451257	9.979	ITPR3
Pancreas - Normal	GSM2451258	6.193	ITPR3
Pancreas - Normal	GSM2451260	5.232	ITPR3
Pancreas - Normal	GSM2451262	11.09	ITPR3
Pancreas - Normal	GSM2451264	7.706	ITPR3
Pancreas - Normal	GSM2451266	9.617	ITPR3
Pancreas - Normal	GSM2451273	7.413	ITPR3
Pancreas - Normal	GSM2451275	4.501	ITPR3
Pancreas - Normal	GSM2451277	6.255	ITPR3
Pancreas - Normal	GSM2451279	9.422	ITPR3
Pancreas - Normal	GSM2451283	9.108	ITPR3
Pancreas - Normal	GSM2451285	8.587	ITPR3
Pancreas - Normal	GSM2451287	8.749	ITPR3
Pancreas - Normal	GSM2451289	9.595	ITPR3
Pancreas - Normal	GSM2451291	8.374	ITPR3
Pancreas - Normal	GSM2451293	5.93	ITPR3
Pancreas - Normal	GSM2451298	6.827	ITPR3
Pancreas - Normal	GSM2451299	5.99	ITPR3
Pancreas - Normal	GSM2451301	9.864	ITPR3
Pancreas - Normal	GSM2451302	7.562	ITPR3
Pancreas - Normal	GSM2451305	8.555	ITPR3
Pancreas - Normal	GSM2451307	8.501	ITPR3
Pancreas - Normal	GSM2451309	7.113	ITPR3
Pancreas - Normal	GSM2451311	7.93	ITPR3
Pancreas - Normal	GSM2451313	5.653	ITPR3
Pancreas - Normal	GSM2451315	9.326	ITPR3
Pancreas - Normal	GSM2451317	7.454	ITPR3
Pancreas - Normal	GSM2451321	5.912	ITPR3
Pancreas - Normal	GSM2451323	6.039	ITPR3
Pancreas - Normal	GSM2451325	7.291	ITPR3
Pancreas - Normal	GSM2451327	7.067	ITPR3
Pancreas - Normal	GSM2451329	8.992	ITPR3
Pancreas - Normal	GSM2451331	6.552	ITPR3
Pancreas - Normal	GSM2451333	9.241	ITPR3
Pancreas - Normal	GSM2451339	8.627	ITPR3
Pancreas - Normal	GSM2451341	5.361	ITPR3
Pancreas - Normal	GSM2451343	6.037	ITPR3
Pancreas - Normal	GSM2451345	9.079	ITPR3
Pancreas - Normal	GSM2451347	5.752	ITPR3
Pancreas - Normal	GSM2451349	6.405	ITPR3
Pancreas - Normal	GSM2451351	7.336	ITPR3
Pancreas - Normal	GSM2451353	10.1	ITPR3
Pancreas - Normal	GSM2451355	6.827	ITPR3
Pancreas - Normal	GSM2451357	6.793	ITPR3
Pancreas - Normal	GSM2451359	6.913	ITPR3
Pancreas - Normal	GSM2451361	8.068	ITPR3
Pancreas - Normal	GSM2451365	7.35	ITPR3
Pancreas - Normal	GSM2451367	7.293	ITPR3
Pancreas - Normal	GSM2451369	5.713	ITPR3
Pancreas - Normal	GSM2451377	10.28	ITPR3
Pancreas - Normal	GSM2451379	7.784	ITPR3
Pancreas - Normal	GSM2451381	9.262	ITPR3
Pancreas - Normal	GSM2451383	6.576	ITPR3
Pancreas - Normal	GSM2451385	8.649	ITPR3
Pancreas - Normal	GSM2451387	11.2	ITPR3
Pancreas - Normal	GSM3416460	7.533	ITPR3
Pancreas - Normal	GSM3416461	6.345	ITPR3
Pancreas - Normal	GSM3416462	5.941	ITPR3
Pancreas - Normal	GSM3416463	6.714	ITPR3
Pancreas - Normal	GSM3416464	7.765	ITPR3
Pancreas - Normal	GSM3416465	7.108	ITPR3
Pancreas - Normal	GSM3416466	3.464	ITPR3
Pancreas - Normal	GSM3416467	8.107	ITPR3
Pancreas - Normal	GSM3416468	3.464	ITPR3
Pancreas - Normal	GSM3416469	9.882	ITPR3
Pancreas - Normal	GSM3416470	3.464	ITPR3
Pancreas - Normal	GSM3416471	4.472	ITPR3
Pancreas - Normal	GSM3416472	8.021	ITPR3
Pancreas - Normal	GSM3416473	10.02	ITPR3
Pancreas - Normal	GSM3416474	8.061	ITPR3
Pancreas - Normal	GSM3416475	7.888	ITPR3
Pancreas - Normal	GSM3416476	8.019	ITPR3
Pancreas - Normal	GSM3416477	8.103	ITPR3
Pancreas - Normal	GSM3416478	9.856	ITPR3
Pancreas - Normal	GSM3416479	9.012	ITPR3
Pancreas - Normal	GSM3416480	7.117	ITPR3
Pancreas - Normal	GSM3416481	8.331	ITPR3
Pancreas - Normal	GSM3416482	7.189	ITPR3
Pancreas - Normal	GSM3416483	7.977	ITPR3
Pancreas - Normal	GSM3416484	9.147	ITPR3
Pancreas - Normal	GSM3416485	7.216	ITPR3
Pancreas - Normal	GSM3416486	6.408	ITPR3
Pancreas - Normal	GSM3416487	7.049	ITPR3
Pancreas - Normal	GSM3416488	6.021	ITPR3
Pancreas - Normal	GSM3416489	6.512	ITPR3
Pancreas - Normal	GSM3416490	6.336	ITPR3
Pancreas - Normal	GSM3416491	7.383	ITPR3
Pancreas - Normal	GSM3416492	5.602	ITPR3
Pancreas - Normal	GSM3416493	6.651	ITPR3
Pancreas - Normal	GSM3416494	7.348	ITPR3
Pancreas - Normal	GSM3554333	12.13	ITPR3
Pancreas - Normal	GSM3554334	12.4	ITPR3
Pancreas - Normal	GSM3554335	12.47	ITPR3
Pancreas - Normal	GSM3554336	12.65	ITPR3
Pancreas - Normal	GSM3554337	12.4	ITPR3
Pancreas - Normal	GSM3554338	12.06	ITPR3
Pancreas - Normal	GSM3395508	11.09	ITPR3
Pancreas - Normal	GSM3395520	10.37	ITPR3
Pancreas - Normal	GSM3935889	8.806	ITPR3
Pancreas - Normal	GSM3935890	11.64	ITPR3
Pancreas - Normal	GSM3935891	11.63	ITPR3
Pancreas - Normal	GSM3935892	11.41	ITPR3
Pancreas - Normal	GSM3935893	11.31	ITPR3
Pancreas - Normal	GSM3935894	11.16	ITPR3
Pancreas - Normal	GSM3935895	11.24	ITPR3
Pancreas - Normal	GSM3935896	10.93	ITPR3
Pancreas - Normal	GSM3935897	10.9	ITPR3
Pancreas - Normal	GSM3935898	11.4	ITPR3
Pancreas - Normal	GSM3935899	10.49	ITPR3
Pancreas - Normal	GSM3935900	11.06	ITPR3
Pancreas - Normal	GSM3935901	10.87	ITPR3
Pancreas - Normal	GSM3935902	11.75	ITPR3
Pancreas - Normal	GSM3935903	11.65	ITPR3
Pancreas - Normal	GSM3935904	12.12	ITPR3
Pancreas - Normal	GSM3935905	11.68	ITPR3
Pancreas - Normal	GSM3935906	11.33	ITPR3
Pancreas - Normal	GSM4051660	10.83	ITPR3
Pancreas - Normal	GSM4051661	10.52	ITPR3
Pancreas - Normal	GSM4051662	10.16	ITPR3
Pancreas - Normal	GSM4051663	10.67	ITPR3
Pancreas - Normal	GSM4051664	10.67	ITPR3
Pancreas - Normal	GSM3929497	12.09	ITPR3
Pancreas - Normal	GSM3929498	12.25	ITPR3
Pancreas - Normal	GSM3929499	12.66	ITPR3
Pancreas - Normal	GSM3929500	13.23	ITPR3
Pancreas - Normal	GSM3929501	12.52	ITPR3
Pancreas - Normal	GSM3929502	12.6	ITPR3
Pancreas - Normal	GSM3929503	12.79	ITPR3
Pancreas - Normal	GSM3929504	13.03	ITPR3
Pancreas - Normal	GSM3929505	12.68	ITPR3
Pancreas - Normal	GSM3769106	13.03	ITPR3
Pancreas - Normal	GSM3769107	13.41	ITPR3
Pancreas - Normal	GSM3769111	12.57	ITPR3
Pancreas - Normal	GSM3769112	13	ITPR3
Pancreas - Normal	GSM3769114	12.67	ITPR3
Pancreas - Normal	GSM3769115	12.49	ITPR3
Pancreas - Normal	GSM3769116	12.61	ITPR3
Pancreas - Normal	GSM3769117	12.85	ITPR3
Pancreas - Normal	GSM3769118	12.68	ITPR3
Pancreas - Normal	GSM3769121	12.51	ITPR3
Pancreas - Normal	GSM3769122	12.95	ITPR3
Pancreas - Normal	GSM3769123	13.14	ITPR3
Pancreas - Normal	GSM3769124	12.77	ITPR3
Pancreas - Normal	GSM3769125	12.74	ITPR3
Pancreas - Normal	GSM3769126	13.17	ITPR3
Pancreas - Normal	GSM3769127	12.81	ITPR3
Pancreas - Normal	GSM3769130	12.51	ITPR3
Pancreas - Normal	GSM3769131	12.75	ITPR3
Pancreas - Normal	GSM3769132	13.5	ITPR3
Pancreas - Normal	GSM3769134	13.62	ITPR3
Pancreas - Normal	GSM3769135	13.51	ITPR3
Pancreas - Normal	GSM3769136	13.4	ITPR3
Pancreas - Normal	GSM3769138	13.55	ITPR3
Pancreas - Normal	GSM3769139	12.95	ITPR3
Pancreas - Normal	GSM3769141	13.16	ITPR3
Pancreas - Normal	GSM3769142	12.79	ITPR3
Pancreas - Normal	GSM3769143	13.02	ITPR3
Pancreas - Normal	GSM3769145	12.89	ITPR3
Pancreas - Normal	GSM3769146	12.81	ITPR3
Pancreas - Normal	GSM3769147	12.89	ITPR3
Pancreas - Normal	GSM3937624	11.65	ITPR3
Pancreas - Normal	GSM3937625	11.71	ITPR3
Pancreas - Normal	GSM3937626	11.66	ITPR3
Pancreas - Normal	GSM3937627	11.93	ITPR3
Pancreas - Normal	GSM3937628	11.9	ITPR3
Pancreas - Normal	GSM3937629	11.87	ITPR3
Pancreas - Normal	GSM4160681	11.81	ITPR3
Pancreas - Normal	GSM4160682	11.51	ITPR3
Pancreas - Normal	GSM4160683	12	ITPR3
Pancreas - Normal	GSM4067526	12.66	ITPR3
Pancreas - Normal	GSM4067527	12.35	ITPR3
Pancreas - Normal	GSM4067528	12.28	ITPR3
Pancreas - Normal	GSM4067529	12.54	ITPR3
Pancreas - Normal	GSM4067530	12.16	ITPR3
Pancreas - Normal	GSM4067531	12.27	ITPR3
Pancreas - Normal	GSM4067532	12.45	ITPR3
Pancreas - Normal	GSM4067533	12.46	ITPR3
Pancreas - Normal	GSM4067534	12.47	ITPR3
Pancreas - Normal	GSM4067535	12.49	ITPR3
Pancreas - Normal	GSM3762679	18.63	ITPR3
Pancreas - Normal	GSM3762680	14.92	ITPR3
Pancreas - Normal	GSM3762681	14.28	ITPR3
Pancreas - Normal	GSM3762682	14.15	ITPR3
Pancreas - Normal	GSM3762683	12.5	ITPR3
Pancreas - Normal	GSM3762684	14.12	ITPR3
Pancreas - Normal	GSM3762685	14	ITPR3
Pancreas - Normal	GSM3762686	14.27	ITPR3
Pancreas - Normal	GSM3762687	13.67	ITPR3
Pancreas - Normal	GSM3762688	14.42	ITPR3
Pancreas - Normal	GSM3762689	12.23	ITPR3
Pancreas - Normal	GSM3762690	10.83	ITPR3
Pancreas - Normal	GSM3762691	14.47	ITPR3
Pancreas - Normal	GSM3762692	13.09	ITPR3
Pancreas - Normal	GSM3762693	12.39	ITPR3
Pancreas - Normal	GSM3762694	15.34	ITPR3
Pancreas - Normal	GSM3762695	11.06	ITPR3
Pancreas - Normal	GSM3762696	14.37	ITPR3
Pancreas - Normal	GSM3762697	13.55	ITPR3
Pancreas - Normal	GSM3762698	13.43	ITPR3
Pancreas - Normal	GSM3762699	14.12	ITPR3
Pancreas - Normal	GSM3762700	11.27	ITPR3
Pancreas - Normal	GSM3762701	12.87	ITPR3
Pancreas - Normal	GSM3762702	12.94	ITPR3
Pancreas - Normal	GSM3762703	13.76	ITPR3
Pancreas - Normal	GSM3762704	12.54	ITPR3
Pancreas - Normal	GSM3762705	11.77	ITPR3
Pancreas - Normal	GSM3762706	14.68	ITPR3
Pancreas - Normal	GSM3762707	13.55	ITPR3
Pancreas - Normal	GSM3762708	14.55	ITPR3
Pancreas - Normal	GSM3762709	12.99	ITPR3
Pancreas - Normal	GSM3762710	14.23	ITPR3
Pancreas - Normal	GSM3762711	11.99	ITPR3
Pancreas - Normal	GSM3762712	13.61	ITPR3
Pancreas - Normal	GSM3762713	12.63	ITPR3
Pancreas - Normal	GSM3762714	15.39	ITPR3
Pancreas - Normal	GSM3762715	12.33	ITPR3
Pancreas - Normal	GSM3762716	13.05	ITPR3
Pancreas - Normal	GSM3762717	13.83	ITPR3
Pancreas - Normal	GSM3762718	11.71	ITPR3
Pancreas - Normal	GSM3762719	13.05	ITPR3
Pancreas - Normal	GSM3762720	14.14	ITPR3
Pancreas - Normal	GSM3762750	12.8	ITPR3
Pancreas - Normal	GSM3762751	12.45	ITPR3
Pancreas - Normal	GSM3762752	11.49	ITPR3
Pancreas - Normal	GSM3762753	13.53	ITPR3
Pancreas - Normal	GSM3762754	12.51	ITPR3
Pancreas - Normal	GSM3762755	10.46	ITPR3
Pancreas - Normal	GSM3762756	12.92	ITPR3
Pancreas - Normal	GSM3762757	11	ITPR3
Pancreas - Normal	GSM3762758	11.24	ITPR3
Pancreas - Normal	GSM3762759	11.93	ITPR3
Pancreas - Normal	GSM3762760	11.26	ITPR3
Pancreas - Normal	GSM3762761	10.71	ITPR3
Pancreas - Normal	GSM3762762	11.1	ITPR3
Pancreas - Normal	GSM3762763	11.79	ITPR3
Pancreas - Normal	GSM3762764	10.84	ITPR3
Pancreas - Normal	GSM3762765	11.78	ITPR3
Pancreas - Normal	GSM3762766	10.21	ITPR3
Pancreas - Normal	GSM3762767	9.842	ITPR3
Pancreas - Normal	GSM3762768	11.72	ITPR3
Pancreas - Normal	GSM3762769	11.15	ITPR3
Pancreas - Normal	GSM3762770	10.65	ITPR3
Pancreas - Normal	GSM3762771	10.93	ITPR3
Pancreas - Normal	GSM3762772	10.14	ITPR3
Pancreas - Normal	GSM3762773	12.44	ITPR3
Pancreas - Normal	GSM3762774	10.71	ITPR3
Pancreas - Normal	GSM3762775	11.47	ITPR3
Pancreas - Normal	GSM3762776	11.72	ITPR3
Pancreas - Normal	GSM3762777	9.519	ITPR3
Pancreas - Normal	GSM3762778	11.6	ITPR3
Pancreas - Normal	GSM3762779	10.72	ITPR3
Pancreas - Normal	GSM3762780	10.83	ITPR3
Pancreas - Normal	GSM3762781	11.99	ITPR3
Pancreas - Normal	GSM3762782	11.71	ITPR3
Pancreas - Normal	GSM3762783	10.35	ITPR3
Pancreas - Normal	GSM3762784	12.97	ITPR3
Pancreas - Normal	GSM3762785	11.69	ITPR3
Pancreas - Normal	GSM3762786	12.27	ITPR3
Pancreas - Normal	GSM3762787	11.36	ITPR3
Pancreas - Normal	GSM3762788	9.79	ITPR3
Pancreas - Normal	GSM3762789	10.47	ITPR3
Pancreas - Normal	GSM3762790	12.09	ITPR3
Pancreas - Normal	GSM3762791	10.8	ITPR3
Pancreas - Normal	GSM3762792	11.28	ITPR3
Pancreas - Normal	GSM3762793	10.77	ITPR3
Pancreas - Normal	GSM3762794	11.64	ITPR3
Pancreas - Normal	GSM3762795	12.86	ITPR3
Pancreas - Normal	GSM3762796	12.96	ITPR3
Pancreas - Normal	GSM3762797	10.99	ITPR3
Pancreas - Normal	GSM3762798	11.42	ITPR3
Pancreas - Normal	GSM3762799	12.59	ITPR3
Pancreas - Normal	GSM3762800	11.69	ITPR3
Pancreas - Normal	GSM1216828	10.62	MYOF
Pancreas - Normal	GSM1216812	11.42	MYOF
Pancreas - Normal	GSM1216772	10.71	MYOF
Pancreas - Normal	GSM1216783	11.48	MYOF
Pancreas - Normal	GSM1216764	12.15	MYOF
Pancreas - Normal	GSM1216840	9.139	MYOF
Pancreas - Normal	GSM1217959	6.863	MYOF
Pancreas - Normal	GSM1216794	11.8	MYOF
Pancreas - Normal	GSM1216798	10.78	MYOF
Pancreas - Normal	GSM1216759	11.25	MYOF
Pancreas - Normal	GSM1217960	9.157	MYOF
Pancreas - Normal	GSM1216789	10.01	MYOF
Pancreas - Normal	GSM1216805	12.01	MYOF
Pancreas - Normal	GSM1216791	11.12	MYOF
Pancreas - Normal	GSM1216795	11.33	MYOF
Pancreas - Normal	GSM1216780	11.52	MYOF
Pancreas - Normal	GSM1216760	10.88	MYOF
Pancreas - Normal	GSM1216774	11.34	MYOF
Pancreas - Normal	GSM1216808	12.15	MYOF
Pancreas - Normal	GSM1216834	11.56	MYOF
Pancreas - Normal	GSM1216803	12.02	MYOF
Pancreas - Normal	GSM1216810	11.75	MYOF
Pancreas - Normal	GSM1216833	10.77	MYOF
Pancreas - Normal	GSM1216778	11.3	MYOF
Pancreas - Normal	GSM1216802	10.86	MYOF
Pancreas - Normal	GSM1216787	11.34	MYOF
Pancreas - Normal	GSM1216801	11.03	MYOF
Pancreas - Normal	GSM1216792	11.38	MYOF
Pancreas - Normal	GSM1216786	9.75	MYOF
Pancreas - Normal	GSM1216800	10.71	MYOF
Pancreas - Normal	GSM1216807	11.61	MYOF
Pancreas - Normal	GSM1216758	10.42	MYOF
Pancreas - Normal	GSM1093237	3.464	MYOF
Pancreas - Normal	GSM1216804	11.97	MYOF
Pancreas - Normal	GSM1216813	11.09	MYOF
Pancreas - Normal	GSM1216838	11.45	MYOF
Pancreas - Normal	GSM1216836	11.9	MYOF
Pancreas - Normal	GSM1216824	11.04	MYOF
Pancreas - Normal	GSM1216765	11.34	MYOF
Pancreas - Normal	GSM1216818	12.25	MYOF
Pancreas - Normal	GSM1216826	11.46	MYOF
Pancreas - Normal	GSM1216793	11.94	MYOF
Pancreas - Normal	GSM1216819	11.93	MYOF
Pancreas - Normal	GSM1216754	11.5	MYOF
Pancreas - Normal	GSM1216773	10.47	MYOF
Pancreas - Normal	GSM1216769	10.33	MYOF
Pancreas - Normal	GSM1216768	11.44	MYOF
Pancreas - Normal	GSM1217954	6.732	MYOF
Pancreas - Normal	GSM1216815	11.32	MYOF
Pancreas - Normal	GSM1216790	9.145	MYOF
Pancreas - Normal	GSM1217955	6.28	MYOF
Pancreas - Normal	GSM1216755	10.65	MYOF
Pancreas - Normal	GSM1093238	10.25	MYOF
Pancreas - Normal	GSM1216770	11.76	MYOF
Pancreas - Normal	GSM1217958	6.632	MYOF
Pancreas - Normal	GSM1216766	11.65	MYOF
Pancreas - Normal	GSM1216785	10.41	MYOF
Pancreas - Normal	GSM1217961	8.146	MYOF
Pancreas - Normal	GSM1216839	11.17	MYOF
Pancreas - Normal	GSM1093235	3.464	MYOF
Pancreas - Normal	GSM1216753	12.46	MYOF
Pancreas - Normal	GSM1216830	11.62	MYOF
Pancreas - Normal	GSM1216762	12.1	MYOF
Pancreas - Normal	GSM1216837	11.56	MYOF
Pancreas - Normal	GSM1217957	6.456	MYOF
Pancreas - Normal	GSM1216799	11.38	MYOF
Pancreas - Normal	GSM1216784	11.78	MYOF
Pancreas - Normal	GSM1216771	11.65	MYOF
Pancreas - Normal	GSM1216781	11.04	MYOF
Pancreas - Normal	GSM1216757	12.64	MYOF
Pancreas - Normal	GSM1216811	11.76	MYOF
Pancreas - Normal	GSM1216767	11.34	MYOF
Pancreas - Normal	GSM1216841	10.6	MYOF
Pancreas - Normal	GSM1216822	11.41	MYOF
Pancreas - Normal	GSM1216806	11.3	MYOF
Pancreas - Normal	GSM1216777	11.49	MYOF
Pancreas - Normal	GSM1216775	10.55	MYOF
Pancreas - Normal	GSM1216797	10.12	MYOF
Pancreas - Normal	GSM1093236	8.063	MYOF
Pancreas - Normal	GSM1216782	10.82	MYOF
Pancreas - Normal	GSM1216776	11.66	MYOF
Pancreas - Normal	GSM1216831	12.1	MYOF
Pancreas - Normal	GSM1216820	10.68	MYOF
Pancreas - Normal	GSM1216761	12.43	MYOF
Pancreas - Normal	GSM1216788	10.82	MYOF
Pancreas - Normal	GSM1216825	11.56	MYOF
Pancreas - Normal	GSM1216823	11.1	MYOF
Pancreas - Normal	GSM1216835	12.09	MYOF
Pancreas - Normal	GSM1216821	11.32	MYOF
Pancreas - Normal	GSM1216763	11.99	MYOF
Pancreas - Normal	GSM1216816	10.51	MYOF
Pancreas - Normal	GSM1216827	11.81	MYOF
Pancreas - Normal	GSM1216814	10.59	MYOF
Pancreas - Normal	GSM1216779	11.52	MYOF
Pancreas - Normal	GSM1216809	11.16	MYOF
Pancreas - Normal	GSM1216756	10.72	MYOF
Pancreas - Normal	GSM1217956	6.816	MYOF
Pancreas - Normal	GSM1216832	12.79	MYOF
Pancreas - Normal	GSM1216817	12.35	MYOF
Pancreas - Normal	GSM1216829	12.31	MYOF
Pancreas - Normal	GSM1216796	11.35	MYOF
Pancreas - Normal	GSM2306843	10.51	MYOF
Pancreas - Normal	GSM1261651	11.88	MYOF
Pancreas - Normal	GSM2225783	13.07	MYOF
Pancreas - Normal	GSM2225815	12.04	MYOF
Pancreas - Normal	GSM2225747	11.41	MYOF
Pancreas - Normal	GSM2306847	9.36	MYOF
Pancreas - Normal	GSM1261654	11.53	MYOF
Pancreas - Normal	GSM1978256	6.253	MYOF
Pancreas - Normal	GSM1978257	7.829	MYOF
Pancreas - Normal	GSM2225808	12.84	MYOF
Pancreas - Normal	GSM1398977	7.541	MYOF
Pancreas - Normal	GSM2225800	12.14	MYOF
Pancreas - Normal	GSM2225763	13.5	MYOF
Pancreas - Normal	GSM2225761	14.07	MYOF
Pancreas - Normal	GSM2225755	13.05	MYOF
Pancreas - Normal	GSM1261652	10.5	MYOF
Pancreas - Normal	GSM1398985	6.775	MYOF
Pancreas - Normal	GSM2225813	13.37	MYOF
Pancreas - Normal	GSM2306844	11.68	MYOF
Pancreas - Normal	GSM1398988	8.218	MYOF
Pancreas - Normal	GSM2306838	9.544	MYOF
Pancreas - Normal	GSM1398972	14.02	MYOF
Pancreas - Normal	GSM2306845	10.05	MYOF
Pancreas - Normal	GSM2225762	13.58	MYOF
Pancreas - Normal	GSM2225770	12.08	MYOF
Pancreas - Normal	GSM2306837	9.058	MYOF
Pancreas - Normal	GSM2225803	13.98	MYOF
Pancreas - Normal	GSM1978259	5.434	MYOF
Pancreas - Normal	GSM2306848	9.736	MYOF
Pancreas - Normal	GSM2225771	13.11	MYOF
Pancreas - Normal	GSM2225809	12.8	MYOF
Pancreas - Normal	GSM2306833	10.53	MYOF
Pancreas - Normal	GSM1978252	5.653	MYOF
Pancreas - Normal	GSM2225819	12.94	MYOF
Pancreas - Normal	GSM1978255	6.464	MYOF
Pancreas - Normal	GSM1649201	7.419	MYOF
Pancreas - Normal	GSM1978253	6.816	MYOF
Pancreas - Normal	GSM2306852	11.11	MYOF
Pancreas - Normal	GSM2225788	13.81	MYOF
Pancreas - Normal	GSM1649199	7.211	MYOF
Pancreas - Normal	GSM1649193	7.23	MYOF
Pancreas - Normal	GSM1978261	6.456	MYOF
Pancreas - Normal	GSM2225779	12.52	MYOF
Pancreas - Normal	GSM2225812	13.12	MYOF
Pancreas - Normal	GSM1978264	7.06	MYOF
Pancreas - Normal	GSM2306842	11.11	MYOF
Pancreas - Normal	GSM1261653	11.25	MYOF
Pancreas - Normal	GSM2225775	13.89	MYOF
Pancreas - Normal	GSM2225781	12.69	MYOF
Pancreas - Normal	GSM2225794	13.73	MYOF
Pancreas - Normal	GSM2225801	12.15	MYOF
Pancreas - Normal	GSM2136955	6.765	MYOF
Pancreas - Normal	GSM2225778	11.21	MYOF
Pancreas - Normal	GSM2225798	13.97	MYOF
Pancreas - Normal	GSM1398984	7.108	MYOF
Pancreas - Normal	GSM1978263	7.046	MYOF
Pancreas - Normal	GSM2225777	14.17	MYOF
Pancreas - Normal	GSM1649192	6.01	MYOF
Pancreas - Normal	GSM2225766	13.83	MYOF
Pancreas - Normal	GSM2225753	12.99	MYOF
Pancreas - Normal	GSM1398965	9.057	MYOF
Pancreas - Normal	GSM2225784	12.29	MYOF
Pancreas - Normal	GSM1398980	10.12	MYOF
Pancreas - Normal	GSM2225811	13.35	MYOF
Pancreas - Normal	GSM2225760	13.25	MYOF
Pancreas - Normal	GSM1398964	7.998	MYOF
Pancreas - Normal	GSM1398978	12.5	MYOF
Pancreas - Normal	GSM1398981	8.587	MYOF
Pancreas - Normal	GSM2225769	13.06	MYOF
Pancreas - Normal	GSM2225754	13.1	MYOF
Pancreas - Normal	GSM2225790	11.63	MYOF
Pancreas - Normal	GSM2225817	12.97	MYOF
Pancreas - Normal	GSM1978265	7.556	MYOF
Pancreas - Normal	GSM2225751	14.68	MYOF
Pancreas - Normal	GSM2225816	11.92	MYOF
Pancreas - Normal	GSM2136971	5.569	MYOF
Pancreas - Normal	GSM2225804	13.79	MYOF
Pancreas - Normal	GSM2225750	11.7	MYOF
Pancreas - Normal	GSM2136967	9.011	MYOF
Pancreas - Normal	GSM2225749	10.01	MYOF
Pancreas - Normal	GSM1398982	11.15	MYOF
Pancreas - Normal	GSM2136956	6.734	MYOF
Pancreas - Normal	GSM2225807	14.07	MYOF
Pancreas - Normal	GSM2225786	12.26	MYOF
Pancreas - Normal	GSM2225773	14.95	MYOF
Pancreas - Normal	GSM2225796	14.02	MYOF
Pancreas - Normal	GSM2306836	10.61	MYOF
Pancreas - Normal	GSM1978262	6.856	MYOF
Pancreas - Normal	GSM1398962	8.903	MYOF
Pancreas - Normal	GSM2225805	14.19	MYOF
Pancreas - Normal	GSM2225789	13.81	MYOF
Pancreas - Normal	GSM1398968	7.264	MYOF
Pancreas - Normal	GSM1649197	5.251	MYOF
Pancreas - Normal	GSM1649198	7.393	MYOF
Pancreas - Normal	GSM2306851	11.19	MYOF
Pancreas - Normal	GSM1978254	6.632	MYOF
Pancreas - Normal	GSM2136972	6.181	MYOF
Pancreas - Normal	GSM1398975	10.02	MYOF
Pancreas - Normal	GSM2225776	14.97	MYOF
Pancreas - Normal	GSM2225765	13.09	MYOF
Pancreas - Normal	GSM1398987	5.989	MYOF
Pancreas - Normal	GSM2225758	14.22	MYOF
Pancreas - Normal	GSM2225767	14.14	MYOF
Pancreas - Normal	GSM1978258	8.548	MYOF
Pancreas - Normal	GSM2306849	9.951	MYOF
Pancreas - Normal	GSM1398967	7.069	MYOF
Pancreas - Normal	GSM2306840	10.38	MYOF
Pancreas - Normal	GSM1398973	8.109	MYOF
Pancreas - Normal	GSM2225791	11.91	MYOF
Pancreas - Normal	GSM1398983	7.584	MYOF
Pancreas - Normal	GSM2225793	13.73	MYOF
Pancreas - Normal	GSM2225806	14.1	MYOF
Pancreas - Normal	GSM2225787	13.71	MYOF
Pancreas - Normal	GSM1649195	6.193	MYOF
Pancreas - Normal	GSM2225802	13.86	MYOF
Pancreas - Normal	GSM2225768	12.96	MYOF
Pancreas - Normal	GSM1398969	13.57	MYOF
Pancreas - Normal	GSM1398976	6.182	MYOF
Pancreas - Normal	GSM2306835	9.82	MYOF
Pancreas - Normal	GSM1398966	8.868	MYOF
Pancreas - Normal	GSM2306839	9.619	MYOF
Pancreas - Normal	GSM2225764	12.92	MYOF
Pancreas - Normal	GSM1649203	7.031	MYOF
Pancreas - Normal	GSM1398986	6.973	MYOF
Pancreas - Normal	GSM2136963	7.808	MYOF
Pancreas - Normal	GSM1398961	9.281	MYOF
Pancreas - Normal	GSM2306834	11.5	MYOF
Pancreas - Normal	GSM1649200	6.246	MYOF
Pancreas - Normal	GSM1978260	6.28	MYOF
Pancreas - Normal	GSM2225792	11.79	MYOF
Pancreas - Normal	GSM2225782	14.36	MYOF
Pancreas - Normal	GSM2225774	13.89	MYOF
Pancreas - Normal	GSM1649191	6.458	MYOF
Pancreas - Normal	GSM2136964	8.349	MYOF
Pancreas - Normal	GSM2225814	11.88	MYOF
Pancreas - Normal	GSM2225759	13.15	MYOF
Pancreas - Normal	GSM2225748	11.27	MYOF
Pancreas - Normal	GSM2225756	14.12	MYOF
Pancreas - Normal	GSM2225772	14.78	MYOF
Pancreas - Normal	GSM1398970	8.321	MYOF
Pancreas - Normal	GSM2306841	10.95	MYOF
Pancreas - Normal	GSM1398963	10.7	MYOF
Pancreas - Normal	GSM2225757	12.93	MYOF
Pancreas - Normal	GSM1978251	8.505	MYOF
Pancreas - Normal	GSM2136968	9.109	MYOF
Pancreas - Normal	GSM1649196	6.824	MYOF
Pancreas - Normal	GSM2225780	12.63	MYOF
Pancreas - Normal	GSM2306846	10.93	MYOF
Pancreas - Normal	GSM1398971	10.73	MYOF
Pancreas - Normal	GSM2306850	10.53	MYOF
Pancreas - Normal	GSM1649202	8.01	MYOF
Pancreas - Normal	GSM1398979	13.86	MYOF
Pancreas - Normal	GSM2225799	12.15	MYOF
Pancreas - Normal	GSM2225795	13.68	MYOF
Pancreas - Normal	GSM2136977	6.568	MYOF
Pancreas - Normal	GSM1893657	10.62	MYOF
Pancreas - Normal	GSM1893658	14.69	MYOF
Pancreas - Normal	GSM1129244	8.855	MYOF
Pancreas - Normal	GSM1968735	4.265	MYOF
Pancreas - Normal	GSM1893650	12.33	MYOF
Pancreas - Normal	GSM1129245	8.72	MYOF
Pancreas - Normal	GSM1893654	14.72	MYOF
Pancreas - Normal	GSM1893652	15.22	MYOF
Pancreas - Normal	GSM1129243	8.615	MYOF
Pancreas - Normal	GSM1893656	11.28	MYOF
Pancreas - Normal	GSM1893651	12.8	MYOF
Pancreas - Normal	GSM1893653	10.45	MYOF
Pancreas - Normal	GSM1968732	5.125	MYOF
Pancreas - Normal	GSM1893655	11.34	MYOF
Pancreas - Normal	GSM1398974	8.129	MYOF
Pancreas - Normal	GSM1649194	6.076	MYOF
Pancreas - Normal	GSM2225752	14.29	MYOF
Pancreas - Normal	GSM2101630	12.11	MYOF
Pancreas - Normal	GSM2101631	11.13	MYOF
Pancreas - Normal	GSM2101629	10.98	MYOF
Pancreas - Normal	GSM2101628	11.86	MYOF
Pancreas - Normal	GSM2101627	13.03	MYOF
Pancreas - Normal	GSM2101626	11.98	MYOF
Pancreas - Normal	GSM1120309	8.787	MYOF
Pancreas - Normal	GSM1010966	8.734	MYOF
Pancreas - Normal	GSM2225810	12.51	MYOF
Pancreas - Normal	GSM2225797	14.07	MYOF
Pancreas - Normal	GSM2225818	12.9	MYOF
Pancreas - Normal	GSM2225785	12.28	MYOF
Pancreas - Normal	GSM2470070	9.28	MYOF
Pancreas - Normal	GSM2453416	9.259	MYOF
Pancreas - Normal	GSM2889004	10.02	MYOF
Pancreas - Normal	GSM2889005	11.8	MYOF
Pancreas - Normal	GSM2889006	10.52	MYOF
Pancreas - Normal	GSM2889007	11.13	MYOF
Pancreas - Normal	GSM2889008	10.73	MYOF
Pancreas - Normal	GSM2889009	10.84	MYOF
Pancreas - Normal	GSM2889010	9.697	MYOF
Pancreas - Normal	GSM2889011	11.12	MYOF
Pancreas - Normal	GSM2889012	10.62	MYOF
Pancreas - Normal	GSM2889013	11.24	MYOF
Pancreas - Normal	GSM2889014	10.67	MYOF
Pancreas - Normal	GSM2889015	10.99	MYOF
Pancreas - Normal	GSM2889016	10.36	MYOF
Pancreas - Normal	GSM2889017	10.73	MYOF
Pancreas - Normal	GSM2889018	10.88	MYOF
Pancreas - Normal	GSM2889019	10.49	MYOF
Pancreas - Normal	GSM2889020	11.13	MYOF
Pancreas - Normal	GSM2889021	10.85	MYOF
Pancreas - Normal	GSM2889022	11.06	MYOF
Pancreas - Normal	GSM2889023	10.27	MYOF
Pancreas - Normal	GSM2889024	11.59	MYOF
Pancreas - Normal	GSM2889026	11.45	MYOF
Pancreas - Normal	GSM2889027	10	MYOF
Pancreas - Normal	GSM2889028	10.36	MYOF
Pancreas - Normal	GSM2889029	11.26	MYOF
Pancreas - Normal	GSM2889030	11.16	MYOF
Pancreas - Normal	GSM2889031	10.16	MYOF
Pancreas - Normal	GSM2889032	11.22	MYOF
Pancreas - Normal	GSM2889033	10.02	MYOF
Pancreas - Normal	GSM2889034	11.26	MYOF
Pancreas - Normal	GSM2889035	11.02	MYOF
Pancreas - Normal	GSM2889036	10.11	MYOF
Pancreas - Normal	GSM2889037	11.3	MYOF
Pancreas - Normal	GSM2889038	10.56	MYOF
Pancreas - Normal	GSM2889039	10.93	MYOF
Pancreas - Normal	GSM2889040	9.519	MYOF
Pancreas - Normal	GSM2889041	11.03	MYOF
Pancreas - Normal	GSM2889042	9.51	MYOF
Pancreas - Normal	GSM2889043	9.62	MYOF
Pancreas - Normal	GSM2889044	11.48	MYOF
Pancreas - Normal	GSM2889045	10.52	MYOF
Pancreas - Normal	GSM2889046	11.01	MYOF
Pancreas - Normal	GSM2889047	10.87	MYOF
Pancreas - Normal	GSM2889048	10.9	MYOF
Pancreas - Normal	GSM2889049	9.874	MYOF
Pancreas - Normal	GSM2889050	10.46	MYOF
Pancreas - Normal	GSM2889051	11.06	MYOF
Pancreas - Normal	GSM2889052	11.05	MYOF
Pancreas - Normal	GSM2889053	10.48	MYOF
Pancreas - Normal	GSM2889054	11.18	MYOF
Pancreas - Normal	GSM2889055	10.03	MYOF
Pancreas - Normal	GSM2889056	10.66	MYOF
Pancreas - Normal	GSM2889057	11.52	MYOF
Pancreas - Normal	GSM2889058	10.84	MYOF
Pancreas - Normal	GSM2889059	11.06	MYOF
Pancreas - Normal	GSM2889060	10.35	MYOF
Pancreas - Normal	GSM2889061	11.57	MYOF
Pancreas - Normal	GSM2889062	11.36	MYOF
Pancreas - Normal	GSM2889063	9.177	MYOF
Pancreas - Normal	GSM2889064	9.14	MYOF
Pancreas - Normal	GSM2889065	10.11	MYOF
Pancreas - Normal	GSM2889066	10.18	MYOF
Pancreas - Normal	GSM2889067	10.61	MYOF
Pancreas - Normal	GSM2889068	10.66	MYOF
Pancreas - Normal	GSM2889069	11.06	MYOF
Pancreas - Normal	GSM2889070	10.55	MYOF
Pancreas - Normal	GSM2889071	10.01	MYOF
Pancreas - Normal	GSM2889072	11.11	MYOF
Pancreas - Normal	GSM2889073	10.77	MYOF
Pancreas - Normal	GSM2889074	11.67	MYOF
Pancreas - Normal	GSM2889075	10.4	MYOF
Pancreas - Normal	GSM2889076	10.99	MYOF
Pancreas - Normal	GSM2889077	10.4	MYOF
Pancreas - Normal	GSM2889078	9.719	MYOF
Pancreas - Normal	GSM2889079	11.59	MYOF
Pancreas - Normal	GSM2889080	11.86	MYOF
Pancreas - Normal	GSM2889082	9.232	MYOF
Pancreas - Normal	GSM2889083	10.62	MYOF
Pancreas - Normal	GSM2889084	10.43	MYOF
Pancreas - Normal	GSM2889085	11.7	MYOF
Pancreas - Normal	GSM2889086	9.439	MYOF
Pancreas - Normal	GSM2889087	10.73	MYOF
Pancreas - Normal	GSM2889088	10.64	MYOF
Pancreas - Normal	GSM2889089	11.23	MYOF
Pancreas - Normal	GSM2889090	9.679	MYOF
Pancreas - Normal	GSM2889091	10.83	MYOF
Pancreas - Normal	GSM2453415	7.78	MYOF
Pancreas - Normal	GSM2549709	14.4	MYOF
Pancreas - Normal	GSM2549710	13.95	MYOF
Pancreas - Normal	GSM2830482	7.999	MYOF
Pancreas - Normal	GSM2830483	8.924	MYOF
Pancreas - Normal	GSM2830484	7.448	MYOF
Pancreas - Normal	GSM2830485	8.594	MYOF
Pancreas - Normal	GSM2830486	7.4	MYOF
Pancreas - Normal	GSM2830487	8.313	MYOF
Pancreas - Normal	GSM2830488	6.454	MYOF
Pancreas - Normal	GSM2830489	7.006	MYOF
Pancreas - Normal	GSM2597305	3.464	MYOF
Pancreas - Normal	GSM2597306	3.464	MYOF
Pancreas - Normal	GSM2597307	3.464	MYOF
Pancreas - Normal	GSM2597308	3.464	MYOF
Pancreas - Normal	GSM2597309	3.672	MYOF
Pancreas - Normal	GSM2597310	3.464	MYOF
Pancreas - Normal	GSM2597311	3.702	MYOF
Pancreas - Normal	GSM2597312	3.735	MYOF
Pancreas - Normal	GSM2597313	3.668	MYOF
Pancreas - Normal	GSM2597314	3.692	MYOF
Pancreas - Normal	GSM2864650	3.947	MYOF
Pancreas - Normal	GSM2864651	3.464	MYOF
Pancreas - Normal	GSM2864652	4.147	MYOF
Pancreas - Normal	GSM2864653	4.288	MYOF
Pancreas - Normal	GSM2864654	3.464	MYOF
Pancreas - Normal	GSM2864655	4.252	MYOF
Pancreas - Normal	GSM2864656	4.553	MYOF
Pancreas - Normal	GSM2864657	4.672	MYOF
Pancreas - Normal	GSM2790219	13.72	MYOF
Pancreas - Normal	GSM2790220	13.01	MYOF
Pancreas - Normal	GSM2790221	11.05	MYOF
Pancreas - Normal	GSM2790222	9.15	MYOF
Pancreas - Normal	GSM1712007	11.98	MYOF
Pancreas - Normal	GSM1712008	12.17	MYOF
Pancreas - Normal	GSM1712009	11.77	MYOF
Pancreas - Normal	GSM1712010	11.76	MYOF
Pancreas - Normal	GSM1712011	11.86	MYOF
Pancreas - Normal	GSM1712012	11.8	MYOF
Pancreas - Normal	GSM1712013	10.98	MYOF
Pancreas - Normal	GSM1712014	10.82	MYOF
Pancreas - Normal	GSM1712015	10.7	MYOF
Pancreas - Normal	GSM1712016	10.76	MYOF
Pancreas - Normal	GSM1712017	10.83	MYOF
Pancreas - Normal	GSM1712018	11.16	MYOF
Pancreas - Normal	GSM1712019	9.943	MYOF
Pancreas - Normal	GSM1712020	9.457	MYOF
Pancreas - Normal	GSM1712021	9.957	MYOF
Pancreas - Normal	GSM1712022	10.22	MYOF
Pancreas - Normal	GSM1712023	9.89	MYOF
Pancreas - Normal	GSM1712024	9.29	MYOF
Pancreas - Normal	GSM2356897	12.34	MYOF
Pancreas - Normal	GSM2356898	12.78	MYOF
Pancreas - Normal	GSM2356899	12.75	MYOF
Pancreas - Normal	GSM2356900	14.1	MYOF
Pancreas - Normal	GSM2356901	13.64	MYOF
Pancreas - Normal	GSM2356902	13.67	MYOF
Pancreas - Normal	GSM2356903	13.61	MYOF
Pancreas - Normal	GSM2356904	13.45	MYOF
Pancreas - Normal	GSM2711742	13.71	MYOF
Pancreas - Normal	GSM2769683	3.464	MYOF
Pancreas - Normal	GSM2769684	3.464	MYOF
Pancreas - Normal	GSM2769685	3.464	MYOF
Pancreas - Normal	GSM2769686	3.464	MYOF
Pancreas - Normal	GSM2769687	3.464	MYOF
Pancreas - Normal	GSM2769688	3.464	MYOF
Pancreas - Normal	GSM2769689	3.464	MYOF
Pancreas - Normal	GSM2769690	3.464	MYOF
Pancreas - Normal	GSM2769691	3.464	MYOF
Pancreas - Normal	GSM2769692	3.464	MYOF
Pancreas - Normal	GSM2769693	3.464	MYOF
Pancreas - Normal	GSM2769694	3.464	MYOF
Pancreas - Normal	GSM2769695	3.464	MYOF
Pancreas - Normal	GSM2769696	3.464	MYOF
Pancreas - Normal	GSM2769697	3.945	MYOF
Pancreas - Normal	GSM2769698	3.464	MYOF
Pancreas - Normal	GSM2769699	3.464	MYOF
Pancreas - Normal	GSM2769700	3.464	MYOF
Pancreas - Normal	GSM2769701	3.957	MYOF
Pancreas - Normal	GSM2769702	3.464	MYOF
Pancreas - Normal	GSM2769703	3.464	MYOF
Pancreas - Normal	GSM2769704	3.464	MYOF
Pancreas - Normal	GSM2769705	3.464	MYOF
Pancreas - Normal	GSM2769706	3.464	MYOF
Pancreas - Normal	GSM2769707	3.464	MYOF
Pancreas - Normal	GSM2769708	3.464	MYOF
Pancreas - Normal	GSM2769709	3.464	MYOF
Pancreas - Normal	GSM2544105	12.31	MYOF
Pancreas - Normal	GSM2544106	11.93	MYOF
Pancreas - Normal	GSM3019086	8.883	MYOF
Pancreas - Normal	GSM3019087	8.869	MYOF
Pancreas - Normal	GSM3019088	8.73	MYOF
Pancreas - Normal	GSM3019089	9.522	MYOF
Pancreas - Normal	GSM3019090	9.886	MYOF
Pancreas - Normal	GSM3019091	9.716	MYOF
Pancreas - Normal	GSM3019092	8.735	MYOF
Pancreas - Normal	GSM3019093	8.868	MYOF
Pancreas - Normal	GSM3019094	7.688	MYOF
Pancreas - Normal	GSM3019095	9.291	MYOF
Pancreas - Normal	GSM1557098	14.82	MYOF
Pancreas - Normal	GSM1557099	14.79	MYOF
Pancreas - Normal	GSM1557100	14.53	MYOF
Pancreas - Normal	GSM1557101	14.13	MYOF
Pancreas - Normal	GSM1557102	14.16	MYOF
Pancreas - Normal	GSM1557103	14.7	MYOF
Pancreas - Normal	GSM1557104	14.65	MYOF
Pancreas - Normal	GSM1557105	14.65	MYOF
Pancreas - Normal	GSM1557106	14.84	MYOF
Pancreas - Normal	GSM1557107	14.47	MYOF
Pancreas - Normal	GSM1557108	14.42	MYOF
Pancreas - Normal	GSM1557109	14.95	MYOF
Pancreas - Normal	GSM1557110	13.75	MYOF
Pancreas - Normal	GSM1557111	13.87	MYOF
Pancreas - Normal	GSM1557112	13.84	MYOF
Pancreas - Normal	GSM1557113	13.08	MYOF
Pancreas - Normal	GSM1557114	13.22	MYOF
Pancreas - Normal	GSM1557115	12.77	MYOF
Pancreas - Normal	GSM3230057	6.909	MYOF
Pancreas - Normal	GSM3230058	5.823	MYOF
Pancreas - Normal	GSM3230059	6.697	MYOF
Pancreas - Normal	GSM3230060	7.166	MYOF
Pancreas - Normal	GSM3230061	7.614	MYOF
Pancreas - Normal	GSM3230062	6.702	MYOF
Pancreas - Normal	GSM3230063	4.335	MYOF
Pancreas - Normal	GSM3230064	6.077	MYOF
Pancreas - Normal	GSM2897819	11.51	MYOF
Pancreas - Normal	GSM2897822	11.31	MYOF
Pancreas - Normal	GSM2897823	10.09	MYOF
Pancreas - Normal	GSM2897826	12.03	MYOF
Pancreas - Normal	GSM2897827	11.79	MYOF
Pancreas - Normal	GSM3415834	8.812	MYOF
Pancreas - Normal	GSM3415848	7.41	MYOF
Pancreas - Normal	GSM3415861	8.983	MYOF
Pancreas - Normal	GSM3415870	9.706	MYOF
Pancreas - Normal	GSM3242807	7.231	MYOF
Pancreas - Normal	GSM3242808	7.706	MYOF
Pancreas - Normal	GSM3242809	8.362	MYOF
Pancreas - Normal	GSM3242810	10.09	MYOF
Pancreas - Normal	GSM3242811	7.835	MYOF
Pancreas - Normal	GSM3397934	8.457	MYOF
Pancreas - Normal	GSM3397935	8.311	MYOF
Pancreas - Normal	GSM3398188	7.999	MYOF
Pancreas - Normal	GSM3398189	8.924	MYOF
Pancreas - Normal	GSM3398190	7.448	MYOF
Pancreas - Normal	GSM3398191	8.594	MYOF
Pancreas - Normal	GSM3398192	7.4	MYOF
Pancreas - Normal	GSM3398193	7.231	MYOF
Pancreas - Normal	GSM3398194	7.706	MYOF
Pancreas - Normal	GSM3398195	8.362	MYOF
Pancreas - Normal	GSM3398196	10.09	MYOF
Pancreas - Normal	GSM3398197	7.835	MYOF
Pancreas - Normal	GSM3359583	12.5	MYOF
Pancreas - Normal	GSM3359584	12.53	MYOF
Pancreas - Normal	GSM3359585	13.12	MYOF
Pancreas - Normal	GSM3359586	13.14	MYOF
Pancreas - Normal	GSM3383891	9.31	MYOF
Pancreas - Normal	GSM3383892	9.194	MYOF
Pancreas - Normal	GSM3383893	11.77	MYOF
Pancreas - Normal	GSM3383894	8.867	MYOF
Pancreas - Normal	GSM3383895	11.76	MYOF
Pancreas - Normal	GSM3383896	11.27	MYOF
Pancreas - Normal	GSM3383897	11.59	MYOF
Pancreas - Normal	GSM3383898	12.15	MYOF
Pancreas - Normal	GSM3383899	12.54	MYOF
Pancreas - Normal	GSM3383900	11.3	MYOF
Pancreas - Normal	GSM3576158	12.76	MYOF
Pancreas - Normal	GSM3576159	9.683	MYOF
Pancreas - Normal	GSM3576160	12.99	MYOF
Pancreas - Normal	GSM3576161	13.27	MYOF
Pancreas - Normal	GSM3576162	12.03	MYOF
Pancreas - Normal	GSM3576163	9.965	MYOF
Pancreas - Normal	GSM3576164	12.98	MYOF
Pancreas - Normal	GSM3576165	10.84	MYOF
Pancreas - Normal	GSM3576166	13	MYOF
Pancreas - Normal	GSM3576167	10.87	MYOF
Pancreas - Normal	GSM3576168	9.852	MYOF
Pancreas - Normal	GSM3576169	13.3	MYOF
Pancreas - Normal	GSM3576170	10.49	MYOF
Pancreas - Normal	GSM3576171	13.28	MYOF
Pancreas - Normal	GSM3295672	6.78	MYOF
Pancreas - Normal	GSM3295673	6.176	MYOF
Pancreas - Normal	GSM3295675	6.692	MYOF
Pancreas - Normal	GSM3295676	7.159	MYOF
Pancreas - Normal	GSM3295678	5.729	MYOF
Pancreas - Normal	GSM3295679	7.675	MYOF
Pancreas - Normal	GSM3295681	5.247	MYOF
Pancreas - Normal	GSM3295682	6.77	MYOF
Pancreas - Normal	GSM3295684	5.063	MYOF
Pancreas - Normal	GSM3295685	6.525	MYOF
Pancreas - Normal	GSM3295687	6.915	MYOF
Pancreas - Normal	GSM3295689	5.394	MYOF
Pancreas - Normal	GSM3295690	3.464	MYOF
Pancreas - Normal	GSM3295692	4.708	MYOF
Pancreas - Normal	GSM3295693	4.187	MYOF
Pancreas - Normal	GSM3295694	4.706	MYOF
Pancreas - Normal	GSM3295696	5.362	MYOF
Pancreas - Normal	GSM3295697	6.314	MYOF
Pancreas - Normal	GSM3295699	4.355	MYOF
Pancreas - Normal	GSM3295700	5.642	MYOF
Pancreas - Normal	GSM3295702	5.782	MYOF
Pancreas - Normal	GSM3295703	7.758	MYOF
Pancreas - Normal	GSM3295705	5.745	MYOF
Pancreas - Normal	GSM3295706	6.639	MYOF
Pancreas - Normal	GSM3295708	8.693	MYOF
Pancreas - Normal	GSM3295709	7.154	MYOF
Pancreas - Normal	GSM3295711	9.485	MYOF
Pancreas - Normal	GSM3295713	9.314	MYOF
Pancreas - Normal	GSM3295714	7.716	MYOF
Pancreas - Normal	GSM3295715	7.06	MYOF
Pancreas - Normal	GSM3295717	4.184	MYOF
Pancreas - Normal	GSM3295718	4.128	MYOF
Pancreas - Normal	GSM3295720	5.815	MYOF
Pancreas - Normal	GSM3295721	7.214	MYOF
Pancreas - Normal	GSM3295723	6.417	MYOF
Pancreas - Normal	GSM3295724	5.159	MYOF
Pancreas - Normal	GSM3295725	7.182	MYOF
Pancreas - Normal	GSM3295727	6.911	MYOF
Pancreas - Normal	GSM3295728	4.005	MYOF
Pancreas - Normal	GSM3416495	12.3	MYOF
Pancreas - Normal	GSM3416497	13.16	MYOF
Pancreas - Normal	GSM3416498	13.08	MYOF
Pancreas - Normal	GSM3416499	12.98	MYOF
Pancreas - Normal	GSM3416500	12.79	MYOF
Pancreas - Normal	GSM3416501	13.35	MYOF
Pancreas - Normal	GSM3416502	13.2	MYOF
Pancreas - Normal	GSM3416503	13.36	MYOF
Pancreas - Normal	GSM3416504	13.48	MYOF
Pancreas - Normal	GSM3416505	13.39	MYOF
Pancreas - Normal	GSM3416506	13.52	MYOF
Pancreas - Normal	GSM3416507	12.94	MYOF
Pancreas - Normal	GSM3416508	13.23	MYOF
Pancreas - Normal	GSM3416509	12.22	MYOF
Pancreas - Normal	GSM3416510	13.1	MYOF
Pancreas - Normal	GSM3416511	13.27	MYOF
Pancreas - Normal	GSM3416512	12.92	MYOF
Pancreas - Normal	GSM3416513	11.81	MYOF
Pancreas - Normal	GSM3416514	13.17	MYOF
Pancreas - Normal	GSM3416515	13.15	MYOF
Pancreas - Normal	GSM3416516	12.16	MYOF
Pancreas - Normal	GSM3271610	13.34	MYOF
Pancreas - Normal	GSM3271611	13.33	MYOF
Pancreas - Normal	GSM3271612	13.36	MYOF
Pancreas - Normal	GSM3271616	12.71	MYOF
Pancreas - Normal	GSM3271617	13.06	MYOF
Pancreas - Normal	GSM3271618	12.79	MYOF
Pancreas - Normal	GSM2967469	10.74	MYOF
Pancreas - Normal	GSM2967470	7.566	MYOF
Pancreas - Normal	GSM3399516	9.971	MYOF
Pancreas - Normal	GSM3399517	10.02	MYOF
Pancreas - Normal	GSM3399518	10.34	MYOF
Pancreas - Normal	GSM3399519	10.41	MYOF
Pancreas - Normal	GSM3399520	10.9	MYOF
Pancreas - Normal	GSM3399521	10.81	MYOF
Pancreas - Normal	GSM3399522	11.53	MYOF
Pancreas - Normal	GSM3399523	11.22	MYOF
Pancreas - Normal	GSM2451247	12.38	MYOF
Pancreas - Normal	GSM2451249	12.06	MYOF
Pancreas - Normal	GSM2451251	12.67	MYOF
Pancreas - Normal	GSM2451253	12.66	MYOF
Pancreas - Normal	GSM2451257	12.33	MYOF
Pancreas - Normal	GSM2451258	10.16	MYOF
Pancreas - Normal	GSM2451260	10.73	MYOF
Pancreas - Normal	GSM2451262	13.25	MYOF
Pancreas - Normal	GSM2451264	12.64	MYOF
Pancreas - Normal	GSM2451266	12.62	MYOF
Pancreas - Normal	GSM2451273	14.1	MYOF
Pancreas - Normal	GSM2451275	13.52	MYOF
Pancreas - Normal	GSM2451277	12.53	MYOF
Pancreas - Normal	GSM2451279	13.93	MYOF
Pancreas - Normal	GSM2451283	13.87	MYOF
Pancreas - Normal	GSM2451285	13.85	MYOF
Pancreas - Normal	GSM2451287	13.66	MYOF
Pancreas - Normal	GSM2451289	13.11	MYOF
Pancreas - Normal	GSM2451291	12.75	MYOF
Pancreas - Normal	GSM2451293	12.94	MYOF
Pancreas - Normal	GSM2451298	13.82	MYOF
Pancreas - Normal	GSM2451299	13.09	MYOF
Pancreas - Normal	GSM2451301	12.94	MYOF
Pancreas - Normal	GSM2451302	13.43	MYOF
Pancreas - Normal	GSM2451305	14.52	MYOF
Pancreas - Normal	GSM2451307	13.1	MYOF
Pancreas - Normal	GSM2451309	13.87	MYOF
Pancreas - Normal	GSM2451311	12.82	MYOF
Pancreas - Normal	GSM2451313	13.2	MYOF
Pancreas - Normal	GSM2451315	13.04	MYOF
Pancreas - Normal	GSM2451317	13.52	MYOF
Pancreas - Normal	GSM2451321	12.52	MYOF
Pancreas - Normal	GSM2451323	12.75	MYOF
Pancreas - Normal	GSM2451325	13.56	MYOF
Pancreas - Normal	GSM2451327	13.06	MYOF
Pancreas - Normal	GSM2451329	13.88	MYOF
Pancreas - Normal	GSM2451331	12.83	MYOF
Pancreas - Normal	GSM2451333	12.96	MYOF
Pancreas - Normal	GSM2451339	13.02	MYOF
Pancreas - Normal	GSM2451341	13.78	MYOF
Pancreas - Normal	GSM2451343	13.7	MYOF
Pancreas - Normal	GSM2451345	14.44	MYOF
Pancreas - Normal	GSM2451347	12.56	MYOF
Pancreas - Normal	GSM2451349	12.75	MYOF
Pancreas - Normal	GSM2451351	12.83	MYOF
Pancreas - Normal	GSM2451353	13.83	MYOF
Pancreas - Normal	GSM2451355	12.4	MYOF
Pancreas - Normal	GSM2451357	12.07	MYOF
Pancreas - Normal	GSM2451359	13.15	MYOF
Pancreas - Normal	GSM2451361	13.25	MYOF
Pancreas - Normal	GSM2451365	13.49	MYOF
Pancreas - Normal	GSM2451367	13.43	MYOF
Pancreas - Normal	GSM2451369	12.69	MYOF
Pancreas - Normal	GSM2451377	13.14	MYOF
Pancreas - Normal	GSM2451379	13.46	MYOF
Pancreas - Normal	GSM2451381	12.74	MYOF
Pancreas - Normal	GSM2451383	13.15	MYOF
Pancreas - Normal	GSM2451385	12.99	MYOF
Pancreas - Normal	GSM2451387	13.26	MYOF
Pancreas - Normal	GSM3416460	12.37	MYOF
Pancreas - Normal	GSM3416461	13.18	MYOF
Pancreas - Normal	GSM3416462	13.27	MYOF
Pancreas - Normal	GSM3416463	12.5	MYOF
Pancreas - Normal	GSM3416464	13.54	MYOF
Pancreas - Normal	GSM3416465	12.06	MYOF
Pancreas - Normal	GSM3416466	12.69	MYOF
Pancreas - Normal	GSM3416467	12.62	MYOF
Pancreas - Normal	GSM3416468	12.18	MYOF
Pancreas - Normal	GSM3416469	13.4	MYOF
Pancreas - Normal	GSM3416470	13.29	MYOF
Pancreas - Normal	GSM3416471	12.94	MYOF
Pancreas - Normal	GSM3416472	13.26	MYOF
Pancreas - Normal	GSM3416473	13.07	MYOF
Pancreas - Normal	GSM3416474	13.14	MYOF
Pancreas - Normal	GSM3416475	12.37	MYOF
Pancreas - Normal	GSM3416476	11.51	MYOF
Pancreas - Normal	GSM3416477	13.21	MYOF
Pancreas - Normal	GSM3416478	13.59	MYOF
Pancreas - Normal	GSM3416479	13.6	MYOF
Pancreas - Normal	GSM3416480	12	MYOF
Pancreas - Normal	GSM3416481	12.84	MYOF
Pancreas - Normal	GSM3416482	12.77	MYOF
Pancreas - Normal	GSM3416483	13.03	MYOF
Pancreas - Normal	GSM3416484	13.69	MYOF
Pancreas - Normal	GSM3416485	13.32	MYOF
Pancreas - Normal	GSM3416486	12.46	MYOF
Pancreas - Normal	GSM3416487	13.32	MYOF
Pancreas - Normal	GSM3416488	12.71	MYOF
Pancreas - Normal	GSM3416489	12.61	MYOF
Pancreas - Normal	GSM3416490	12.32	MYOF
Pancreas - Normal	GSM3416491	12.81	MYOF
Pancreas - Normal	GSM3416492	12.77	MYOF
Pancreas - Normal	GSM3416493	12.67	MYOF
Pancreas - Normal	GSM3416494	12.38	MYOF
Pancreas - Normal	GSM3554333	11.14	MYOF
Pancreas - Normal	GSM3554334	11.4	MYOF
Pancreas - Normal	GSM3554335	11.62	MYOF
Pancreas - Normal	GSM3554336	11.74	MYOF
Pancreas - Normal	GSM3554337	11.83	MYOF
Pancreas - Normal	GSM3554338	11.57	MYOF
Pancreas - Normal	GSM3395508	14.27	MYOF
Pancreas - Normal	GSM3395520	14.06	MYOF
Pancreas - Normal	GSM3935889	9.314	MYOF
Pancreas - Normal	GSM3935890	9.783	MYOF
Pancreas - Normal	GSM3935891	10.05	MYOF
Pancreas - Normal	GSM3935892	10.73	MYOF
Pancreas - Normal	GSM3935893	11.04	MYOF
Pancreas - Normal	GSM3935894	9.711	MYOF
Pancreas - Normal	GSM3935895	11.67	MYOF
Pancreas - Normal	GSM3935896	9.727	MYOF
Pancreas - Normal	GSM3935897	9.607	MYOF
Pancreas - Normal	GSM3935898	11.03	MYOF
Pancreas - Normal	GSM3935899	9.503	MYOF
Pancreas - Normal	GSM3935900	10.05	MYOF
Pancreas - Normal	GSM3935901	9.961	MYOF
Pancreas - Normal	GSM3935902	9.478	MYOF
Pancreas - Normal	GSM3935903	10.14	MYOF
Pancreas - Normal	GSM3935904	10.92	MYOF
Pancreas - Normal	GSM3935905	11.21	MYOF
Pancreas - Normal	GSM3935906	10.48	MYOF
Pancreas - Normal	GSM4051660	10.38	MYOF
Pancreas - Normal	GSM4051661	10.96	MYOF
Pancreas - Normal	GSM4051662	8.155	MYOF
Pancreas - Normal	GSM4051663	9.838	MYOF
Pancreas - Normal	GSM4051664	10.6	MYOF
Pancreas - Normal	GSM3929497	10.21	MYOF
Pancreas - Normal	GSM3929498	10.28	MYOF
Pancreas - Normal	GSM3929499	10.61	MYOF
Pancreas - Normal	GSM3929500	10.1	MYOF
Pancreas - Normal	GSM3929501	11.29	MYOF
Pancreas - Normal	GSM3929502	10.08	MYOF
Pancreas - Normal	GSM3929503	10.25	MYOF
Pancreas - Normal	GSM3929504	10.04	MYOF
Pancreas - Normal	GSM3929505	10.68	MYOF
Pancreas - Normal	GSM3769106	9.759	MYOF
Pancreas - Normal	GSM3769107	9.207	MYOF
Pancreas - Normal	GSM3769111	10.24	MYOF
Pancreas - Normal	GSM3769112	9.272	MYOF
Pancreas - Normal	GSM3769114	10.38	MYOF
Pancreas - Normal	GSM3769115	10.45	MYOF
Pancreas - Normal	GSM3769116	10.28	MYOF
Pancreas - Normal	GSM3769117	10.5	MYOF
Pancreas - Normal	GSM3769118	10.2	MYOF
Pancreas - Normal	GSM3769121	10.03	MYOF
Pancreas - Normal	GSM3769122	10.01	MYOF
Pancreas - Normal	GSM3769123	10.68	MYOF
Pancreas - Normal	GSM3769124	10.41	MYOF
Pancreas - Normal	GSM3769125	10.33	MYOF
Pancreas - Normal	GSM3769126	10.61	MYOF
Pancreas - Normal	GSM3769127	10.23	MYOF
Pancreas - Normal	GSM3769130	9.623	MYOF
Pancreas - Normal	GSM3769131	9.567	MYOF
Pancreas - Normal	GSM3769132	10.14	MYOF
Pancreas - Normal	GSM3769134	10.04	MYOF
Pancreas - Normal	GSM3769135	10.14	MYOF
Pancreas - Normal	GSM3769136	10.38	MYOF
Pancreas - Normal	GSM3769138	9.998	MYOF
Pancreas - Normal	GSM3769139	10.29	MYOF
Pancreas - Normal	GSM3769141	10.09	MYOF
Pancreas - Normal	GSM3769142	10.57	MYOF
Pancreas - Normal	GSM3769143	10.48	MYOF
Pancreas - Normal	GSM3769145	10.51	MYOF
Pancreas - Normal	GSM3769146	10.38	MYOF
Pancreas - Normal	GSM3769147	9.807	MYOF
Pancreas - Normal	GSM3937624	3.464	MYOF
Pancreas - Normal	GSM3937625	3.464	MYOF
Pancreas - Normal	GSM3937626	3.75	MYOF
Pancreas - Normal	GSM3937627	3.86	MYOF
Pancreas - Normal	GSM3937628	3.886	MYOF
Pancreas - Normal	GSM3937629	3.766	MYOF
Pancreas - Normal	GSM4160681	9.42	MYOF
Pancreas - Normal	GSM4160682	9.479	MYOF
Pancreas - Normal	GSM4160683	9.999	MYOF
Pancreas - Normal	GSM4067526	3.464	MYOF
Pancreas - Normal	GSM4067527	3.464	MYOF
Pancreas - Normal	GSM4067528	3.464	MYOF
Pancreas - Normal	GSM4067529	3.464	MYOF
Pancreas - Normal	GSM4067530	3.464	MYOF
Pancreas - Normal	GSM4067531	3.464	MYOF
Pancreas - Normal	GSM4067532	3.464	MYOF
Pancreas - Normal	GSM4067533	3.464	MYOF
Pancreas - Normal	GSM4067534	3.663	MYOF
Pancreas - Normal	GSM4067535	3.698	MYOF
Pancreas - Normal	GSM3762679	13.93	MYOF
Pancreas - Normal	GSM3762680	13.36	MYOF
Pancreas - Normal	GSM3762681	13.84	MYOF
Pancreas - Normal	GSM3762682	15.13	MYOF
Pancreas - Normal	GSM3762683	12.77	MYOF
Pancreas - Normal	GSM3762684	13.83	MYOF
Pancreas - Normal	GSM3762685	13.08	MYOF
Pancreas - Normal	GSM3762686	13.4	MYOF
Pancreas - Normal	GSM3762687	13.37	MYOF
Pancreas - Normal	GSM3762688	14.34	MYOF
Pancreas - Normal	GSM3762689	12.76	MYOF
Pancreas - Normal	GSM3762690	10.46	MYOF
Pancreas - Normal	GSM3762691	14.58	MYOF
Pancreas - Normal	GSM3762692	12.56	MYOF
Pancreas - Normal	GSM3762693	12.1	MYOF
Pancreas - Normal	GSM3762694	12.93	MYOF
Pancreas - Normal	GSM3762695	10.8	MYOF
Pancreas - Normal	GSM3762696	13.75	MYOF
Pancreas - Normal	GSM3762697	12.11	MYOF
Pancreas - Normal	GSM3762698	14	MYOF
Pancreas - Normal	GSM3762699	12.49	MYOF
Pancreas - Normal	GSM3762700	11.15	MYOF
Pancreas - Normal	GSM3762701	12.95	MYOF
Pancreas - Normal	GSM3762702	12.51	MYOF
Pancreas - Normal	GSM3762703	13.88	MYOF
Pancreas - Normal	GSM3762704	14.01	MYOF
Pancreas - Normal	GSM3762705	10.6	MYOF
Pancreas - Normal	GSM3762706	14.5	MYOF
Pancreas - Normal	GSM3762707	13.51	MYOF
Pancreas - Normal	GSM3762708	13.93	MYOF
Pancreas - Normal	GSM3762709	13.58	MYOF
Pancreas - Normal	GSM3762710	13.88	MYOF
Pancreas - Normal	GSM3762711	13.38	MYOF
Pancreas - Normal	GSM3762712	12.68	MYOF
Pancreas - Normal	GSM3762713	12.58	MYOF
Pancreas - Normal	GSM3762714	14.11	MYOF
Pancreas - Normal	GSM3762715	12.98	MYOF
Pancreas - Normal	GSM3762716	15.12	MYOF
Pancreas - Normal	GSM3762717	14.01	MYOF
Pancreas - Normal	GSM3762718	10.58	MYOF
Pancreas - Normal	GSM3762719	13.48	MYOF
Pancreas - Normal	GSM3762720	13.23	MYOF
Pancreas - Normal	GSM3762750	13.46	MYOF
Pancreas - Normal	GSM3762751	12.85	MYOF
Pancreas - Normal	GSM3762752	12.01	MYOF
Pancreas - Normal	GSM3762753	14.1	MYOF
Pancreas - Normal	GSM3762754	12.14	MYOF
Pancreas - Normal	GSM3762755	11.57	MYOF
Pancreas - Normal	GSM3762756	12.89	MYOF
Pancreas - Normal	GSM3762757	11.59	MYOF
Pancreas - Normal	GSM3762758	11.77	MYOF
Pancreas - Normal	GSM3762759	12.58	MYOF
Pancreas - Normal	GSM3762760	13.89	MYOF
Pancreas - Normal	GSM3762761	11.34	MYOF
Pancreas - Normal	GSM3762762	11.23	MYOF
Pancreas - Normal	GSM3762763	11.81	MYOF
Pancreas - Normal	GSM3762764	11.48	MYOF
Pancreas - Normal	GSM3762765	12.95	MYOF
Pancreas - Normal	GSM3762766	10.33	MYOF
Pancreas - Normal	GSM3762767	9.822	MYOF
Pancreas - Normal	GSM3762768	12.7	MYOF
Pancreas - Normal	GSM3762769	11.91	MYOF
Pancreas - Normal	GSM3762770	11.48	MYOF
Pancreas - Normal	GSM3762771	11.93	MYOF
Pancreas - Normal	GSM3762772	10.71	MYOF
Pancreas - Normal	GSM3762773	11.56	MYOF
Pancreas - Normal	GSM3762774	12.71	MYOF
Pancreas - Normal	GSM3762775	12.68	MYOF
Pancreas - Normal	GSM3762776	12.01	MYOF
Pancreas - Normal	GSM3762777	9.139	MYOF
Pancreas - Normal	GSM3762778	12.05	MYOF
Pancreas - Normal	GSM3762779	11.22	MYOF
Pancreas - Normal	GSM3762780	11.02	MYOF
Pancreas - Normal	GSM3762781	12.43	MYOF
Pancreas - Normal	GSM3762782	11.63	MYOF
Pancreas - Normal	GSM3762783	10.27	MYOF
Pancreas - Normal	GSM3762784	12.94	MYOF
Pancreas - Normal	GSM3762785	12.64	MYOF
Pancreas - Normal	GSM3762786	12.68	MYOF
Pancreas - Normal	GSM3762787	12.18	MYOF
Pancreas - Normal	GSM3762788	10.96	MYOF
Pancreas - Normal	GSM3762789	11.37	MYOF
Pancreas - Normal	GSM3762790	11.97	MYOF
Pancreas - Normal	GSM3762791	11.77	MYOF
Pancreas - Normal	GSM3762792	11.87	MYOF
Pancreas - Normal	GSM3762793	12.1	MYOF
Pancreas - Normal	GSM3762794	13.68	MYOF
Pancreas - Normal	GSM3762795	13.19	MYOF
Pancreas - Normal	GSM3762796	12.74	MYOF
Pancreas - Normal	GSM3762797	10.37	MYOF
Pancreas - Normal	GSM3762798	12.85	MYOF
Pancreas - Normal	GSM3762799	13	MYOF
Pancreas - Normal	GSM3762800	13.39	MYOF
Group	samples	VST	Gene
Pancreas - Cancer	GSM1070775	15.07	ITPR3
Pancreas - Cancer	GSM1070776	13.74	ITPR3
Pancreas - Cancer	GSM1070777	14	ITPR3
Pancreas - Cancer	GSM1070774	15.19	ITPR3
Pancreas - Cancer	GSM1556985	12.83	ITPR3
Pancreas - Cancer	GSM1950246	13.12	ITPR3
Pancreas - Cancer	GSM2100876	12.11	ITPR3
Pancreas - Cancer	GSM2086981	11.59	ITPR3
Pancreas - Cancer	GSM2100869	11.02	ITPR3
Pancreas - Cancer	GSM1950251	12.38	ITPR3
Pancreas - Cancer	GSM2100898	12.6	ITPR3
Pancreas - Cancer	GSM2100915	14.31	ITPR3
Pancreas - Cancer	GSM2100863	13.08	ITPR3
Pancreas - Cancer	GSM1950255	11.49	ITPR3
Pancreas - Cancer	GSM2100867	11.66	ITPR3
Pancreas - Cancer	GSM1950242	12.44	ITPR3
Pancreas - Cancer	GSM2100880	12.28	ITPR3
Pancreas - Cancer	GSM2100862	11.96	ITPR3
Pancreas - Cancer	GSM2100883	12.9	ITPR3
Pancreas - Cancer	GSM1950241	13.03	ITPR3
Pancreas - Cancer	GSM2100866	11.94	ITPR3
Pancreas - Cancer	GSM1556983	12.65	ITPR3
Pancreas - Cancer	GSM2100877	8.958	ITPR3
Pancreas - Cancer	GSM1950244	13.06	ITPR3
Pancreas - Cancer	GSM1950233	11.9	ITPR3
Pancreas - Cancer	GSM1950256	12.17	ITPR3
Pancreas - Cancer	GSM2100907	13.37	ITPR3
Pancreas - Cancer	GSM1950239	12.97	ITPR3
Pancreas - Cancer	GSM2100906	14.37	ITPR3
Pancreas - Cancer	GSM1556986	12.82	ITPR3
Pancreas - Cancer	GSM2086985	12.19	ITPR3
Pancreas - Cancer	GSM2100857	12.43	ITPR3
Pancreas - Cancer	GSM2100896	13.46	ITPR3
Pancreas - Cancer	GSM2100893	13.16	ITPR3
Pancreas - Cancer	GSM2100855	11.74	ITPR3
Pancreas - Cancer	GSM2100861	11.73	ITPR3
Pancreas - Cancer	GSM2086980	11.08	ITPR3
Pancreas - Cancer	GSM1950231	11.76	ITPR3
Pancreas - Cancer	GSM2100892	13.04	ITPR3
Pancreas - Cancer	GSM2100913	13.81	ITPR3
Pancreas - Cancer	GSM1642794	13.97	ITPR3
Pancreas - Cancer	GSM2100895	13.46	ITPR3
Pancreas - Cancer	GSM2100853	11.59	ITPR3
Pancreas - Cancer	GSM2100851	11.69	ITPR3
Pancreas - Cancer	GSM2100864	13.43	ITPR3
Pancreas - Cancer	GSM2100905	14	ITPR3
Pancreas - Cancer	GSM2100902	13.19	ITPR3
Pancreas - Cancer	GSM2100901	13.56	ITPR3
Pancreas - Cancer	GSM2100870	10.45	ITPR3
Pancreas - Cancer	GSM1556987	13.03	ITPR3
Pancreas - Cancer	GSM2100873	13.71	ITPR3
Pancreas - Cancer	GSM2100874	10.58	ITPR3
Pancreas - Cancer	GSM2100881	12.88	ITPR3
Pancreas - Cancer	GSM1556982	12.55	ITPR3
Pancreas - Cancer	GSM2100859	11.56	ITPR3
Pancreas - Cancer	GSM2100887	13.84	ITPR3
Pancreas - Cancer	GSM2100886	13.42	ITPR3
Pancreas - Cancer	GSM2100891	12.88	ITPR3
Pancreas - Cancer	GSM2100854	12.02	ITPR3
Pancreas - Cancer	GSM2086986	12.34	ITPR3
Pancreas - Cancer	GSM2100900	12.27	ITPR3
Pancreas - Cancer	GSM1950237	13.41	ITPR3
Pancreas - Cancer	GSM2100852	14.03	ITPR3
Pancreas - Cancer	GSM2100899	12.89	ITPR3
Pancreas - Cancer	GSM1950258	12.37	ITPR3
Pancreas - Cancer	GSM2100903	13.36	ITPR3
Pancreas - Cancer	GSM1950235	12.8	ITPR3
Pancreas - Cancer	GSM2100871	12.69	ITPR3
Pancreas - Cancer	GSM2100872	10.6	ITPR3
Pancreas - Cancer	GSM2100875	12.35	ITPR3
Pancreas - Cancer	GSM2100904	13.79	ITPR3
Pancreas - Cancer	GSM2100894	12.23	ITPR3
Pancreas - Cancer	GSM1950253	11.59	ITPR3
Pancreas - Cancer	GSM2100860	12.25	ITPR3
Pancreas - Cancer	GSM1950247	13.37	ITPR3
Pancreas - Cancer	GSM2100912	13.69	ITPR3
Pancreas - Cancer	GSM2100858	12.84	ITPR3
Pancreas - Cancer	GSM2100897	12.32	ITPR3
Pancreas - Cancer	GSM1950230	12.3	ITPR3
Pancreas - Cancer	GSM2086983	11.92	ITPR3
Pancreas - Cancer	GSM1950260	12.3	ITPR3
Pancreas - Cancer	GSM2100878	12.66	ITPR3
Pancreas - Cancer	GSM2100879	11.94	ITPR3
Pancreas - Cancer	GSM2086984	11.76	ITPR3
Pancreas - Cancer	GSM2100911	14.08	ITPR3
Pancreas - Cancer	GSM1950249	13.11	ITPR3
Pancreas - Cancer	GSM2100914	13.9	ITPR3
Pancreas - Cancer	GSM2100909	13.97	ITPR3
Pancreas - Cancer	GSM2100884	13.14	ITPR3
Pancreas - Cancer	GSM2100856	11.59	ITPR3
Pancreas - Cancer	GSM2100865	11.97	ITPR3
Pancreas - Cancer	GSM2100888	12.91	ITPR3
Pancreas - Cancer	GSM1556984	12.59	ITPR3
Pancreas - Cancer	GSM2086982	11.55	ITPR3
Pancreas - Cancer	GSM2100890	12.57	ITPR3
Pancreas - Cancer	GSM2100882	10.5	ITPR3
Pancreas - Cancer	GSM2100908	13.91	ITPR3
Pancreas - Cancer	GSM1642795	13.83	ITPR3
Pancreas - Cancer	GSM1967996	12.69	ITPR3
Pancreas - Cancer	GSM1501690	13.55	ITPR3
Pancreas - Cancer	GSM1519400	11.75	ITPR3
Pancreas - Cancer	GSM1501689	13.55	ITPR3
Pancreas - Cancer	GSM1968003	13.3	ITPR3
Pancreas - Cancer	GSM1967999	13.04	ITPR3
Pancreas - Cancer	GSM1967994	12.95	ITPR3
Pancreas - Cancer	GSM1968002	13.48	ITPR3
Pancreas - Cancer	GSM1519399	11.72	ITPR3
Pancreas - Cancer	GSM1519402	11.55	ITPR3
Pancreas - Cancer	GSM1519398	11.97	ITPR3
Pancreas - Cancer	GSM1968004	13.39	ITPR3
Pancreas - Cancer	GSM1968005	13.11	ITPR3
Pancreas - Cancer	GSM1519401	11.29	ITPR3
Pancreas - Cancer	GSM1968000	13.26	ITPR3
Pancreas - Cancer	GSM1967995	13.07	ITPR3
Pancreas - Cancer	GSM1968001	13.5	ITPR3
Pancreas - Cancer	GSM1967998	13.09	ITPR3
Pancreas - Cancer	GSM1967997	13.08	ITPR3
Pancreas - Cancer	GSM1519403	11.71	ITPR3
Pancreas - Cancer	GSM2086987	12.68	ITPR3
Pancreas - Cancer	GSM2100889	12.52	ITPR3
Pancreas - Cancer	GSM2100868	10.52	ITPR3
Pancreas - Cancer	GSM2100910	14.7	ITPR3
Pancreas - Cancer	GSM1574310	13.16	ITPR3
Pancreas - Cancer	GSM1574297	12.66	ITPR3
Pancreas - Cancer	GSM1574296	12.55	ITPR3
Pancreas - Cancer	GSM1574295	12.87	ITPR3
Pancreas - Cancer	GSM1574293	14.94	ITPR3
Pancreas - Cancer	GSM1574308	12.23	ITPR3
Pancreas - Cancer	GSM1574309	13.02	ITPR3
Pancreas - Cancer	GSM1574301	13.08	ITPR3
Pancreas - Cancer	GSM1574300	12.78	ITPR3
Pancreas - Cancer	GSM1574303	12.59	ITPR3
Pancreas - Cancer	GSM1574302	12.66	ITPR3
Pancreas - Cancer	GSM1574305	12.9	ITPR3
Pancreas - Cancer	GSM1574304	13.24	ITPR3
Pancreas - Cancer	GSM1574307	12.17	ITPR3
Pancreas - Cancer	GSM1574306	12.96	ITPR3
Pancreas - Cancer	GSM1574294	13.63	ITPR3
Pancreas - Cancer	GSM1574299	13.04	ITPR3
Pancreas - Cancer	GSM1574298	12.67	ITPR3
Pancreas - Cancer	GSM2109054	13.81	ITPR3
Pancreas - Cancer	GSM2109050	13.35	ITPR3
Pancreas - Cancer	GSM2109055	13.76	ITPR3
Pancreas - Cancer	GSM2109051	12.92	ITPR3
Pancreas - Cancer	GSM2109052	13.78	ITPR3
Pancreas - Cancer	GSM2109053	13.73	ITPR3
Pancreas - Cancer	GSM2398407	12.07	ITPR3
Pancreas - Cancer	GSM2398415	12.43	ITPR3
Pancreas - Cancer	GSM2398409	11.92	ITPR3
Pancreas - Cancer	GSM2398408	11.82	ITPR3
Pancreas - Cancer	GSM2398419	12.08	ITPR3
Pancreas - Cancer	GSM2398414	12.3	ITPR3
Pancreas - Cancer	GSM2398413	12.07	ITPR3
Pancreas - Cancer	GSM2398416	12.21	ITPR3
Pancreas - Cancer	GSM2398412	12.05	ITPR3
Pancreas - Cancer	GSM2398410	12.23	ITPR3
Pancreas - Cancer	GSM2398417	12.06	ITPR3
Pancreas - Cancer	GSM2398403	11.95	ITPR3
Pancreas - Cancer	GSM2398405	12.24	ITPR3
Pancreas - Cancer	GSM2398404	11.78	ITPR3
Pancreas - Cancer	GSM2398406	12.26	ITPR3
Pancreas - Cancer	GSM2398402	11.77	ITPR3
Pancreas - Cancer	GSM2398418	11.78	ITPR3
Pancreas - Cancer	GSM2398411	11.61	ITPR3
Pancreas - Cancer	GSM2406935	11.5	ITPR3
Pancreas - Cancer	GSM2406933	11.68	ITPR3
Pancreas - Cancer	GSM2406926	12.23	ITPR3
Pancreas - Cancer	GSM2406927	12.3	ITPR3
Pancreas - Cancer	GSM2406932	11.64	ITPR3
Pancreas - Cancer	GSM2406930	11.56	ITPR3
Pancreas - Cancer	GSM2406929	12.21	ITPR3
Pancreas - Cancer	GSM2406925	11.92	ITPR3
Pancreas - Cancer	GSM2406924	11.82	ITPR3
Pancreas - Cancer	GSM2406931	11.59	ITPR3
Pancreas - Cancer	GSM2406928	12.43	ITPR3
Pancreas - Cancer	GSM2406934	11.54	ITPR3
Pancreas - Cancer	GSM2466357	12.4	ITPR3
Pancreas - Cancer	GSM2466356	12.52	ITPR3
Pancreas - Cancer	GSM2466358	14.21	ITPR3
Pancreas - Cancer	GSM2466359	12.96	ITPR3
Pancreas - Cancer	GSM2466354	12.69	ITPR3
Pancreas - Cancer	GSM2466353	12.19	ITPR3
Pancreas - Cancer	GSM2466352	13.26	ITPR3
Pancreas - Cancer	GSM2466355	11.14	ITPR3
Pancreas - Cancer	GSM1642796	13.96	ITPR3
Pancreas - Cancer	GSM1642797	13.93	ITPR3
Pancreas - Cancer	GSM1642830	13.43	ITPR3
Pancreas - Cancer	GSM1642831	13.23	ITPR3
Pancreas - Cancer	GSM1642832	12.94	ITPR3
Pancreas - Cancer	GSM1642833	13.2	ITPR3
[truncated: 1,732 more rows]
