# Supplementary material for: Identification of myoferlin as a mitochondria-associated membranes component required for calcium signaling in PDAC cell lines
Source: Cell Commun Signal. 2024 Feb 17;22:133. doi: 10.1186/s12964-024-01514-z (PMC10874564; doi:10.1186/s12964-024-01514-z)
Supplement: Supplementary file 5 — Additional file 5. [file 12964_2024_1514_MOESM5_ESM.tsv]

geneName	Description	ITPR3_pancreas_normal	MYOF_pancreas_normal	average	variance
STX1A	syntaxin 1A	0.624	-0.48	0.072	0.609408
RUNX2	runt related transcription factor 2	-0.392	0.704	0.156	0.600608
TMEM198	transmembrane protein 198	0.489	-0.604	-0.0575	0.5973245
CELSR3	cadherin EGF LAG seven-pass G-type receptor 3	0.59	-0.493	0.0485	0.5864445
PMP22	peripheral myelin protein 22	-0.374	0.709	0.1675	0.5864445
NEXN	nexilin F-actin binding protein	-0.491	0.591	0.05	0.585362
RBMS3	RNA binding motif single stranded interacting protein 3	-0.61	0.466	-0.072	0.578888
CPED1	cadherin like and PC-esterase domain containing 1	-0.487	0.583	0.048	0.57245
CYBRD1	cytochrome b reductase 1	-0.302	0.766	0.232	0.570312
MANEAL	mannosidase endo-alpha like	0.594	-0.472	0.061	0.568178
REC8	REC8 meiotic recombination protein	0.497	-0.569	-0.036	0.568178
AACS	acetoacetyl-CoA synthetase	0.54	-0.524	0.00800000000000001	0.566048
GPRIN1	G protein regulated inducer of neurite outgrowth 1	0.612	-0.452	0.08	0.566048
DMTN	dematin actin binding protein	0.618	-0.442	0.088	0.5618
MAP7D2	MAP7 domain containing 2	0.376	-0.679	-0.1515	0.5565125
TUBB2B	tubulin beta 2B class IIb	0.489	-0.565	-0.038	0.555458
EEF1A2	eukaryotic translation elongation factor 1 alpha 2	0.661	-0.39	0.1355	0.5523005
RAP1GAP2	RAP1 GTPase activating protein 2	0.626	-0.423	0.1015	0.5502005
SEZ6L2	seizure related 6 homolog like 2	0.642	-0.407	0.1175	0.5502005
FAM222A	family with sequence similarity 222 member A	0.421	-0.627	-0.103	0.549152
UACA	uveal autoantigen with coiled-coil domains and ankyrin repeats	-0.307	0.74	0.2165	0.5481045
CAMSAP3	calmodulin regulated spectrin associated protein family member 3	0.661	-0.385	0.138	0.547058
SCML2	Scm polycomb group protein like 2	0.347	-0.693	-0.173	0.5408
BICDL1	BICD family like cargo adaptor 1	0.58	-0.459	0.0605	0.5397605
DAB2	DAB2, clathrin adaptor protein	-0.26	0.775	0.2575	0.5356125
PTPN3	protein tyrosine phosphatase, non-receptor type 3	0.632	-0.403	0.1145	0.5356125
NPR3	natriuretic peptide receptor 3	-0.553	0.481	-0.036	0.534578
FOXA2	forkhead box A2	0.559	-0.473	0.043	0.532512
MLXIPL	MLX interacting protein like	0.475	-0.556	-0.0405	0.5314805
CCDC80	coiled-coil domain containing 80	-0.478	0.552	0.037	0.53045
APLP1	amyloid beta precursor like protein 1	0.426	-0.602	-0.088	0.528392
VGLL3	vestigial like family member 3	-0.473	0.554	0.0405	0.5273645
ITGBL1	integrin subunit beta like 1	-0.451	0.576	0.0625	0.5273645
PDGFC	platelet derived growth factor C	-0.257	0.769	0.256	0.526338
CNIH2	cornichon family AMPA receptor auxiliary protein 2	0.398	-0.626	-0.114	0.524288
FOXO6	forkhead box O6	0.507	-0.517	-0.005	0.524288
MAPK8IP1	mitogen-activated protein kinase 8 interacting protein 1	0.456	-0.568	-0.056	0.524288
VWA5B2	von Willebrand factor A domain containing 5B2	0.299	-0.725	-0.213	0.524288
HCN3	hyperpolarization activated cyclic nucleotide gated potassium channel 3	0.451	-0.571	-0.06	0.522242
LSS	lanosterol synthase	0.588	-0.434	0.077	0.522242
HIP1R	huntingtin interacting protein 1 related	0.738	-0.281	0.2285	0.5191805
MSRB3	methionine sulfoxide reductase B3	-0.37	0.649	0.1395	0.5191805
ACAP3	ArfGAP with coiled-coil, ankyrin repeat and PH domains 3	0.607	-0.411	0.098	0.518162
MEF2C	myocyte enhancer factor 2C	-0.335	0.682	0.1735	0.5171445
DAGLA	diacylglycerol lipase alpha	0.625	-0.392	0.1165	0.5171445
GXYLT2	glucoside xylosyltransferase 2	-0.618	0.399	-0.1095	0.5171445
RUNX1	runt related transcription factor 1	-0.169	0.847	0.339	0.516128
DOCK3	dedicator of cytokinesis 3	0.409	-0.605	-0.098	0.514098
SSPN	sarcospan	-0.412	0.602	0.095	0.514098
FBXO41	F-box protein 41	0.609	-0.403	0.103	0.512072
MAP3K9	mitogen-activated protein kinase kinase kinase 9	0.662	-0.35	0.156	0.512072
DDR1	discoidin domain receptor tyrosine kinase 1	0.741	-0.27	0.2355	0.5110605
LARGE2	LARGE xylosyl- and glucuronyltransferase 2	0.488	-0.523	-0.0175	0.5110605
CARMIL3	capping protein regulator and myosin 1 linker 3	0.448	-0.562	-0.057	0.51005
NFIA	nuclear factor I A	-0.391	0.619	0.114	0.51005
PPFIA3	PTPRF interacting protein alpha 3	0.533	-0.477	0.028	0.51005
SPIRE2	spire type actin nucleation factor 2	0.507	-0.503	0.002	0.51005
STX3	syntaxin 3	0.624	-0.386	0.119	0.51005
HDAC6	histone deacetylase 6	0.611	-0.398	0.1065	0.5090405
MITF	melanocyte inducing transcription factor	-0.399	0.61	0.1055	0.5090405
MNX1	motor neuron and pancreas homeobox 1	0.476	-0.533	-0.0285	0.5090405
PPL	periplakin	0.723	-0.285	0.219	0.508032
BRSK2	BR serine/threonine kinase 2	0.451	-0.556	-0.0525	0.5070245
NINL	ninein like	0.574	-0.433	0.0705	0.5070245
GGT7	gamma-glutamyltransferase 7	0.691	-0.315	0.188	0.506018
RAP1GAP	RAP1 GTPase activating protein	0.601	-0.405	0.098	0.506018
SLC37A4	solute carrier family 37 member 4	0.561	-0.444	0.0585	0.5050125
AXL	AXL receptor tyrosine kinase	-0.185	0.82	0.3175	0.5050125
CDC42BPG	CDC42 binding protein kinase gamma	0.733	-0.272	0.2305	0.5050125
ARVCF	ARVCF, delta catenin family member	0.451	-0.55	-0.0495	0.5010005
BNC2	basonuclin 2	-0.465	0.536	0.0355	0.5010005
GLIPR1	GLI pathogenesis related 1	-0.284	0.717	0.2165	0.5010005
TRIM38	tripartite motif containing 38	-0.296	0.705	0.2045	0.5010005
KIRREL2	kirre like nephrin family adhesion molecule 2	0.418	-0.582	-0.082	0.5
MAPK8IP2	mitogen-activated protein kinase 8 interacting protein 2	0.412	-0.588	-0.088	0.5
MYLK	myosin light chain kinase	-0.46	0.54	0.04	0.5
PRR18	proline rich 18	0.333	-0.667	-0.167	0.5
ZFHX4	zinc finger homeobox 4	-0.627	0.373	-0.127	0.5
CAMKK1	calcium/calmodulin dependent protein kinase kinase 1	0.499	-0.499	0	0.498002
MATN3	matrilin 3	-0.435	0.563	0.064	0.498002
SYTL4	synaptotagmin like 4	-0.246	0.752	0.253	0.498002
TOM1L1	target of myb1 like 1 membrane trafficking protein	0.617	-0.38	0.1185	0.4970045
KNDC1	kinase non-catalytic C-lobe domain containing 1	0.481	-0.515	-0.017	0.496008
LPP	LIM domain containing preferred translocation partner in lipoma	-0.508	0.488	-0.01	0.496008
SOWAHA	sosondowah ankyrin repeat domain family member A	0.341	-0.654	-0.1565	0.4950125
DHRS13	dehydrogenase/reductase 13	0.565	-0.429	0.068	0.494018
RAB17	RAB17, member RAS oncogene family	0.542	-0.452	0.045	0.494018
TMCC2	transmembrane and coiled-coil domain family 2	0.437	-0.557	-0.06	0.494018
TMEM151A	transmembrane protein 151A	0.403	-0.591	-0.094	0.494018
KCNJ11	potassium voltage-gated channel subfamily J member 11	0.393	-0.6	-0.1035	0.4930245
GMPPB	GDP-mannose pyrophosphorylase B	0.577	-0.416	0.0805	0.4930245
MYT1	myelin transcription factor 1	0.282	-0.711	-0.2145	0.4930245
KCNH2	potassium voltage-gated channel subfamily H member 2	0.365	-0.626	-0.1305	0.4910405
QKI	QKI, KH domain containing RNA binding	-0.261	0.728	0.2335	0.4890605
RGL3	ral guanine nucleotide dissociation stimulator like 3	0.548	-0.44	0.054	0.488072
HHIP	hedgehog interacting protein	-0.617	0.37	-0.1235	0.4870845
SPTBN4	spectrin beta, non-erythrocytic 4	0.377	-0.61	-0.1165	0.4870845
ABCA3	ATP binding cassette subfamily A member 3	0.5	-0.485	0.00750000000000001	0.4851125
KCNQ2	potassium voltage-gated channel subfamily Q member 2	0.363	-0.622	-0.1295	0.4851125
MFAP5	microfibril associated protein 5	-0.606	0.379	-0.1135	0.4851125
CXCL14	C-X-C motif chemokine ligand 14	-0.61	0.374	-0.118	0.484128
EPOR	erythropoietin receptor	0.469	-0.515	-0.023	0.484128
C1QL1	complement C1q like 1	0.424	-0.559	-0.0675	0.4831445
CHST11	carbohydrate sulfotransferase 11	-0.228	0.755	0.2635	0.4831445
CLGN	calmegin	0.377	-0.606	-0.1145	0.4831445
MAST1	microtubule associated serine/threonine kinase 1	0.378	-0.605	-0.1135	0.4831445
GCK	glucokinase	0.292	-0.691	-0.1995	0.4831445
GBA2	glucosylceramidase beta 2	0.633	-0.349	0.142	0.482162
WDR6	WD repeat domain 6	0.623	-0.359	0.132	0.482162
KDF1	keratinocyte differentiation factor 1	0.61	-0.371	0.1195	0.4811805
COL8A1	collagen type VIII alpha 1 chain	-0.461	0.519	0.029	0.4802
GOLT1A	golgi transport 1A	0.525	-0.455	0.035	0.4802
ACTA2	actin, alpha 2, smooth muscle, aorta	-0.443	0.536	0.0465	0.4792205
TMEM63C	transmembrane protein 63C	0.437	-0.542	-0.0525	0.4792205
BSN	bassoon presynaptic cytomatrix protein	0.346	-0.633	-0.1435	0.4792205
IGSF9B	immunoglobulin superfamily member 9B	0.572	-0.407	0.0825	0.4792205
CPT1B	carnitine palmitoyltransferase 1B	0.604	-0.374	0.115	0.478242
NOX4	NADPH oxidase 4	-0.614	0.364	-0.125	0.478242
OMD	osteomodulin	-0.628	0.35	-0.139	0.478242
RAB26	RAB26, member RAS oncogene family	0.382	-0.596	-0.107	0.478242
RUNDC3A	RUN domain containing 3A	0.319	-0.659	-0.17	0.478242
HPCA	hippocalcin	0.336	-0.641	-0.1525	0.4772645
MCF2L	MCF.2 cell line derived transforming sequence like	0.426	-0.551	-0.0625	0.4772645
NPM2	nucleophosmin/nucleoplasmin 2	0.405	-0.572	-0.0835	0.4772645
ACTL6B	actin like 6B	0.287	-0.689	-0.201	0.476288
COL12A1	collagen type XII alpha 1 chain	-0.27	0.706	0.218	0.476288
SLFN12	schlafen family member 12	-0.356	0.62	0.132	0.476288
TM7SF2	transmembrane 7 superfamily member 2	0.486	-0.49	-0.002	0.476288
ZFYVE27	zinc finger FYVE-type containing 27	0.623	-0.353	0.135	0.476288
TMPRSS6	transmembrane serine protease 6	0.367	-0.608	-0.1205	0.4753125
TSPEAR	thrombospondin type laminin G domain and EAR repeats	0.262	-0.713	-0.2255	0.4753125
OGDHL	oxoglutarate dehydrogenase like	0.392	-0.582	-0.095	0.474338
SGSM2	small G protein signaling modulator 2	0.599	-0.375	0.112	0.474338
DIO2	iodothyronine deiodinase 2	-0.558	0.415	-0.0715	0.4733645
P4HTM	prolyl 4-hydroxylase, transmembrane	0.466	-0.507	-0.0205	0.4733645
RFTN2	raftlin family member 2	-0.642	0.331	-0.1555	0.4733645
ZFPM2	zinc finger protein, FOG family member 2	-0.549	0.424	-0.0625	0.4733645
PTPN14	protein tyrosine phosphatase, non-receptor type 14	-0.173	0.8	0.3135	0.4733645
TLR6	toll like receptor 6	-0.263	0.71	0.2235	0.4733645
CHRNB2	cholinergic receptor nicotinic beta 2 subunit	0.318	-0.654	-0.168	0.472392
PRELP	proline and arginine rich end leucine rich repeat protein	-0.615	0.356	-0.1295	0.4714205
CNN2	calponin 2	-0.145	0.826	0.3405	0.4714205
B9D1	B9 domain containing 1	0.497	-0.473	0.012	0.47045
CELF3	CUGBP Elav-like family member 3	0.344	-0.626	-0.141	0.47045
HMCN1	hemicentin 1	-0.508	0.461	-0.0235	0.4694805
SVEP1	sushi, von Willebrand factor type A, EGF and pentraxin domain containing 1	-0.452	0.517	0.0325	0.4694805
SLC7A4	solute carrier family 7 member 4	0.361	-0.608	-0.1235	0.4694805
TPM2	tropomyosin 2	-0.267	0.702	0.2175	0.4694805
CHGA	chromogranin A	0.323	-0.644	-0.1605	0.4675445
AMPD2	adenosine monophosphate deaminase 2	0.563	-0.404	0.0795	0.4675445
ECM2	extracellular matrix protein 2	-0.58	0.387	-0.0965	0.4675445
MN1	MN1 proto-oncogene, transcriptional regulator	-0.354	0.612	0.129	0.466578
PFKFB4	6-phosphofructo-2-kinase/fructose-2,6-biphosphatase 4	0.532	-0.433	0.0495	0.4656125
GNAZ	G protein subunit alpha z	0.359	-0.606	-0.1235	0.4656125
GRHL1	grainyhead like transcription factor 1	0.578	-0.387	0.0955	0.4656125
TRPS1	transcriptional repressor GATA binding 1	-0.412	0.552	0.07	0.464648
PDX1	pancreatic and duodenal homeobox 1	0.527	-0.436	0.0455	0.4636845
ABHD16A	abhydrolase domain containing 16A	0.561	-0.401	0.08	0.462722
SPTBN2	spectrin beta, non-erythrocytic 2	0.748	-0.214	0.267	0.462722
HOOK2	hook microtubule tethering protein 2	0.635	-0.326	0.1545	0.4617605
SH3D19	SH3 domain containing 19	-0.273	0.687	0.207	0.4608
HNMT	histamine N-methyltransferase	-0.199	0.761	0.281	0.4608
RBMS2	RNA binding motif single stranded interacting protein 2	-0.16	0.8	0.32	0.4608
GPAT4	glycerol-3-phosphate acyltransferase 4	0.646	-0.314	0.166	0.4608
HNF1A	HNF1 homeobox A	0.465	-0.495	-0.015	0.4608
LRP5L	LDL receptor related protein 5 like	0.486	-0.474	0.00600000000000001	0.4608
PODXL2	podocalyxin like 2	0.492	-0.467	0.0125	0.4598405
FAM131C	family with sequence similarity 131 member C	0.401	-0.557	-0.078	0.458882
BMPR1B	bone morphogenetic protein receptor type 1B	-0.425	0.533	0.054	0.458882
DKK2	dickkopf WNT signaling pathway inhibitor 2	-0.615	0.343	-0.136	0.458882
NDNF	neuron derived neurotrophic factor	-0.565	0.393	-0.086	0.458882
RNASE6	ribonuclease A family member k6	-0.493	0.465	-0.014	0.458882
TMEM86B	transmembrane protein 86B	0.438	-0.52	-0.041	0.458882
ATXN7L2	ataxin 7 like 2	0.555	-0.402	0.0765	0.4579245
NFIB	nuclear factor I B	-0.186	0.771	0.2925	0.4579245
PRDM6	PR/SET domain 6	-0.586	0.371	-0.1075	0.4579245
PICK1	protein interacting with PRKCA 1	0.682	-0.274	0.204	0.456968
KIAA0895	KIAA0895	0.416	-0.54	-0.062	0.456968
MRVI1	murine retrovirus integration site 1 homolog	-0.484	0.472	-0.00600000000000001	0.456968
PELI3	pellino E3 ubiquitin protein ligase family member 3	0.436	-0.52	-0.042	0.456968
CCDC188	coiled-coil domain containing 188	0.338	-0.617	-0.1395	0.4560125
COL11A1	collagen type XI alpha 1 chain	-0.501	0.454	-0.0235	0.4560125
DDC	dopa decarboxylase	0.335	-0.62	-0.1425	0.4560125
KIF1A	kinesin family member 1A	0.319	-0.636	-0.1585	0.4560125
SPECC1	sperm antigen with calponin homology and coiled-coil domains 1	-0.432	0.523	0.0455	0.4560125
TPM4	tropomyosin 4	-0.22	0.735	0.2575	0.4560125
ATG4D	autophagy related 4D cysteine peptidase	0.587	-0.367	0.11	0.455058
ATP1A3	ATPase Na+/K+ transporting subunit alpha 3	0.448	-0.506	-0.029	0.455058
TMEM179	transmembrane protein 179	0.289	-0.665	-0.188	0.455058
TTC39A	tetratricopeptide repeat domain 39A	0.488	-0.466	0.011	0.455058
ZNF76	zinc finger protein 76	0.583	-0.371	0.106	0.455058
NKX6-1	NK6 homeobox 1	0.424	-0.529	-0.0525	0.4541045
OSBPL1A	oxysterol binding protein like 1A	-0.149	0.804	0.3275	0.4541045
DGCR6	DiGeorge syndrome critical region gene 6	0.37	-0.583	-0.1065	0.4541045
SYP	synaptophysin	0.265	-0.687	-0.211	0.453152
ATP6V0E2	ATPase H+ transporting V0 subunit e2	0.382	-0.57	-0.094	0.453152
CDH22	cadherin 22	0.378	-0.574	-0.098	0.453152
DUSP8	dual specificity phosphatase 8	0.5	-0.452	0.024	0.453152
EPHA10	EPH receptor A10	0.491	-0.461	0.015	0.453152
GDAP1	ganglioside induced differentiation associated protein 1	0.407	-0.545	-0.069	0.453152
LEF1	lymphoid enhancer binding factor 1	-0.435	0.517	0.041	0.453152
LMOD1	leiomodin 1	-0.495	0.457	-0.019	0.453152
ZDHHC23	zinc finger DHHC-type containing 23	0.49	-0.462	0.014	0.453152
CACFD1	calcium channel flower domain containing 1	0.395	-0.556	-0.0805	0.4522005
NKX2-2	NK2 homeobox 2	0.309	-0.642	-0.1665	0.4522005
HCN4	hyperpolarization activated cyclic nucleotide gated potassium channel 4	0.367	-0.584	-0.1085	0.4522005
DOCK5	dedicator of cytokinesis 5	-0.133	0.817	0.342	0.45125
FAAH	fatty acid amide hydrolase	0.61	-0.34	0.135	0.45125
FOXJ1	forkhead box J1	0.371	-0.579	-0.104	0.45125
MPEG1	macrophage expressed 1	-0.504	0.446	-0.029	0.45125
DLGAP3	DLG associated protein 3	0.389	-0.56	-0.0855	0.4503005
STK17B	serine/threonine kinase 17b	-0.335	0.614	0.1395	0.4503005
FBXL16	F-box and leucine rich repeat protein 16	0.447	-0.501	-0.027	0.449352
SLITRK4	SLIT and NTRK like family member 4	-0.579	0.369	-0.105	0.449352
GJB2	gap junction protein beta 2	-0.2	0.747	0.2735	0.4484045
EPB41L4B	erythrocyte membrane protein band 4.1 like 4B	0.57	-0.377	0.0965	0.4484045
LUM	lumican	-0.363	0.584	0.1105	0.4484045
TPD52	tumor protein D52	0.473	-0.474	-5e-04	0.4484045
SLC25A29	solute carrier family 25 member 29	0.548	-0.398	0.075	0.447458
CNNM3	cyclin and CBS domain divalent metal cation transport mediator 3	0.616	-0.33	0.143	0.447458
FBLL1	fibrillarin like 1	0.312	-0.634	-0.161	0.447458
ATXN1	ataxin 1	-0.333	0.612	0.1395	0.4465125
HS6ST3	heparan sulfate 6-O-sulfotransferase 3	0.273	-0.672	-0.1995	0.4465125
PTGDR2	prostaglandin D2 receptor 2	0.27	-0.675	-0.2025	0.4465125
GRIPAP1	GRIP1 associated protein 1	0.589	-0.356	0.1165	0.4465125
TGFBR2	transforming growth factor beta receptor 2	-0.107	0.838	0.3655	0.4465125
EEF1A1P4	eukaryotic translation elongation factor 1 alpha 1 pseudogene 4	-0.56	0.384	-0.088	0.445568
ARHGEF6	Rac/Cdc42 guanine nucleotide exchange factor 6	-0.477	0.467	-0.00499999999999998	0.445568
BEX2	brain expressed X-linked 2	0.31	-0.634	-0.162	0.445568
CD4	CD4 molecule	-0.46	0.484	0.012	0.445568
DMAP1	DNA methyltransferase 1 associated protein 1	0.523	-0.421	0.051	0.445568
MIR1199	microRNA 1199	0.494	-0.45	0.022	0.445568
MMP19	matrix metallopeptidase 19	-0.349	0.595	0.123	0.445568
CMTM8	CKLF like MARVEL transmembrane domain containing 8	0.502	-0.441	0.0305	0.4446245
LOX	lysyl oxidase	-0.383	0.56	0.0885	0.4446245
STXBP5L	syntaxin binding protein 5 like	0.264	-0.679	-0.2075	0.4446245
ZEB2	zinc finger E-box binding homeobox 2	-0.464	0.479	0.00749999999999998	0.4446245
ZNF821	zinc finger protein 821	0.387	-0.556	-0.0845	0.4446245
APOD	apolipoprotein D	-0.476	0.466	-0.00499999999999998	0.443682
CCDC187	coiled-coil domain containing 187	0.296	-0.646	-0.175	0.443682
KCNG3	potassium voltage-gated channel modifier subfamily G member 3	0.284	-0.658	-0.187	0.443682
NR0B1	nuclear receptor subfamily 0 group B member 1	0.25	-0.692	-0.221	0.443682
PITPNM1	phosphatidylinositol transfer protein membrane associated 1	0.651	-0.291	0.18	0.443682
F2R	coagulation factor II thrombin receptor	-0.261	0.68	0.2095	0.4427405
STARD10	StAR related lipid transfer domain containing 10	0.517	-0.424	0.0465	0.4427405
DPH1	diphthamide biosynthesis 1	0.583	-0.357	0.113	0.4418
XKR7	XK related 7	0.319	-0.621	-0.151	0.4418
ZEB1	zinc finger E-box binding homeobox 1	-0.491	0.449	-0.021	0.4418
SFRP4	secreted frizzled related protein 4	-0.503	0.436	-0.0335	0.4408605
SSTR1	somatostatin receptor 1	0.326	-0.613	-0.1435	0.4408605
TAGLN3	transgelin 3	0.335	-0.604	-0.1345	0.4408605
FBN1	fibrillin 1	-0.361	0.578	0.1085	0.4408605
POMT1	protein O-mannosyltransferase 1	0.583	-0.356	0.1135	0.4408605
ASPN	asporin	-0.524	0.414	-0.055	0.439922
PHLDB3	pleckstrin homology like domain family B member 3	0.51	-0.428	0.041	0.439922
SLITRK5	SLIT and NTRK like family member 5	-0.69	0.248	-0.221	0.439922
SREBF1	sterol regulatory element binding transcription factor 1	0.613	-0.325	0.144	0.439922
UNC5A	unc-5 netrin receptor A	0.419	-0.519	-0.05	0.439922
AK7	adenylate kinase 7	0.45	-0.487	-0.0185	0.4389845
CMAHP	cytidine monophospho-N-acetylneuraminic acid hydroxylase, pseudogene	-0.438	0.499	0.0305	0.4389845
MS4A2	membrane spanning 4-domains A2	-0.624	0.313	-0.1555	0.4389845
CC2D1B	coiled-coil and C2 domain containing 1B	0.726	-0.211	0.2575	0.4389845
DXO	decapping exoribonuclease	0.567	-0.37	0.0985	0.4389845
PIK3CG	phosphatidylinositol-4,5-bisphosphate 3-kinase catalytic subunit gamma	-0.381	0.555	0.087	0.438048
PODNL1	podocan like 1	-0.565	0.371	-0.097	0.438048
SPEG	striated muscle enriched protein kinase	0.373	-0.563	-0.095	0.438048
FFAR1	free fatty acid receptor 1	0.254	-0.681	-0.2135	0.4371125
GPRC5C	G protein-coupled receptor class C group 5 member C	0.554	-0.381	0.0865	0.4371125
STON1	stonin 1	-0.527	0.408	-0.0595	0.4371125
CORIN	corin, serine peptidase	-0.672	0.262	-0.205	0.436178
ACVR1C	activin A receptor type 1C	0.231	-0.703	-0.236	0.436178
COL10A1	collagen type X alpha 1 chain	-0.521	0.413	-0.054	0.436178
CPSF1P1	cleavage and polyadenylation specific factor 1 pseudogene 1	0.452	-0.482	-0.015	0.436178
SRCIN1	SRC kinase signaling inhibitor 1	0.453	-0.481	-0.014	0.436178
TLR7	toll like receptor 7	-0.58	0.354	-0.113	0.436178
CARMIL2	capping protein regulator and myosin 1 linker 2	0.461	-0.472	-0.00549999999999998	0.4352445
CCDC92B	coiled-coil domain containing 92B	0.322	-0.611	-0.1445	0.4352445
DCN	decorin	-0.401	0.532	0.0655	0.4352445
DISP3	dispatched RND transporter family member 3	0.405	-0.528	-0.0615	0.4352445
SLC35F3	solute carrier family 35 member F3	0.412	-0.521	-0.0545	0.4352445
SAMD9L	sterile alpha motif domain containing 9 like	-0.213	0.72	0.2535	0.4352445
SVOP	SV2 related protein	0.222	-0.711	-0.2445	0.4352445
PLA2R1	phospholipase A2 receptor 1	-0.241	0.692	0.2255	0.4352445
EPB41L2	erythrocyte membrane protein band 4.1 like 2	-0.235	0.697	0.231	0.434312
EVI2B	ecotropic viral integration site 2B	-0.359	0.573	0.107	0.434312
FNDC1	fibronectin type III domain containing 1	-0.466	0.465	-5e-04	0.4333805
IGF1	insulin like growth factor 1	-0.611	0.32	-0.1455	0.4333805
LPAR1	lysophosphatidic acid receptor 1	-0.337	0.594	0.1285	0.4333805
PARP6	poly(ADP-ribose) polymerase family member 6	0.486	-0.445	0.0205	0.4333805
GIPR	gastric inhibitory polypeptide receptor	0.362	-0.569	-0.1035	0.4333805
FILIP1L	filamin A interacting protein 1 like	-0.377	0.553	0.088	0.43245
HEG1	heart development protein with EGF like domains 1	-0.265	0.665	0.2	0.43245
LATS2	large tumor suppressor kinase 2	-0.12	0.81	0.345	0.43245
DBNDD1	dysbindin domain containing 1	0.516	-0.414	0.051	0.43245
DUSP15	dual specificity phosphatase 15	0.299	-0.631	-0.166	0.43245
PLEKHG6	pleckstrin homology and RhoGEF domain containing G6	0.602	-0.328	0.137	0.43245
TLR4	toll like receptor 4	-0.235	0.695	0.23	0.43245
TMEM151B	transmembrane protein 151B	0.3	-0.63	-0.165	0.43245
TSEN54	tRNA splicing endonuclease subunit 54	0.634	-0.296	0.169	0.43245
ZBED6CL	ZBED6 C-terminal like	0.478	-0.452	0.013	0.43245
MMP24	matrix metallopeptidase 24	0.483	-0.446	0.0185	0.4315205
FAM19A4	family with sequence similarity 19 member A4, C-C motif chemokine like	0.21	-0.719	-0.2545	0.4315205
ARHGEF10L	Rho guanine nucleotide exchange factor 10 like	0.582	-0.347	0.1175	0.4315205
DHX30	DExH-box helicase 30	0.575	-0.354	0.1105	0.4315205
RHPN1	rhophilin Rho GTPase binding protein 1	0.548	-0.38	0.084	0.430592
TRIM22	tripartite motif containing 22	-0.376	0.552	0.088	0.430592
HOOK1	hook microtubule tethering protein 1	0.452	-0.476	-0.012	0.430592
NRK	Nik related kinase	-0.491	0.437	-0.027	0.430592
SSTR3	somatostatin receptor 3	0.288	-0.639	-0.1755	0.4296645
WIPF1	WAS/WASL interacting protein family member 1	-0.41	0.517	0.0535	0.4296645
SLC37A1	solute carrier family 37 member 1	0.692	-0.235	0.2285	0.4296645
ASPHD1	aspartate beta-hydroxylase domain containing 1	0.647	-0.279	0.184	0.428738
CKMT1B	creatine kinase, mitochondrial 1B	0.668	-0.258	0.205	0.428738
SEMA3C	semaphorin 3C	-0.177	0.749	0.286	0.428738
BASP1	brain abundant membrane attached signal protein 1	-0.41	0.516	0.053	0.428738
HSD11B1L	hydroxysteroid 11-beta dehydrogenase 1 like	0.288	-0.638	-0.175	0.428738
KCNH7	potassium voltage-gated channel subfamily H member 7	0.284	-0.642	-0.179	0.428738
MSI1	musashi RNA binding protein 1	0.292	-0.634	-0.171	0.428738
PRR36	proline rich 36	0.484	-0.442	0.021	0.428738
UNC13A	unc-13 homolog A	0.353	-0.573	-0.11	0.428738
ADGRA1	adhesion G protein-coupled receptor A1	0.311	-0.614	-0.1515	0.4278125
CDK5R2	cyclin dependent kinase 5 regulatory subunit 2	0.367	-0.558	-0.0955	0.4278125
HID1	HID1 domain containing	0.458	-0.467	-0.0045	0.4278125
LRRC15	leucine rich repeat containing 15	-0.47	0.455	-0.00749999999999998	0.4278125
PNMA3	PNMA family member 3	0.157	-0.768	-0.3055	0.4278125
ZNF620	zinc finger protein 620	0.243	-0.682	-0.2195	0.4278125
CELSR2	cadherin EGF LAG seven-pass G-type receptor 2	0.57	-0.355	0.1075	0.4278125
OSBP2	oxysterol binding protein 2	0.573	-0.352	0.1105	0.4278125
PLXNB1	plexin B1	0.663	-0.261	0.201	0.426888
RCOR2	REST corepressor 2	0.461	-0.463	-0.001	0.426888
TRMU	tRNA 5-methylaminomethyl-2-thiouridylate methyltransferase	0.549	-0.375	0.087	0.426888
CCDC183	coiled-coil domain containing 183	0.507	-0.417	0.045	0.426888
DLC1	DLC1 Rho GTPase activating protein	-0.282	0.642	0.18	0.426888
ULK3	unc-51 like kinase 3	0.593	-0.331	0.131	0.426888
TIGD3	tigger transposable element derived 3	0.372	-0.551	-0.0895	0.4259645
TMEM74B	transmembrane protein 74B	0.329	-0.594	-0.1325	0.4259645
RIIAD1	regulatory subunit of type II PKA R-subunit (RIIa) domain containing 1	0.223	-0.7	-0.2385	0.4259645
ZFP36L1	ZFP36 ring finger protein like 1	-0.0936	0.829	0.3677	0.42559538
GAB1	GRB2 associated binding protein 1	-0.384	0.538	0.077	0.425042
PPP2R5B	protein phosphatase 2 regulatory subunit B'beta	0.647	-0.275	0.186	0.425042
PROC	protein C, inactivator of coagulation factors Va and VIIIa	0.405	-0.517	-0.056	0.425042
CTSC	cathepsin C	-0.166	0.756	0.295	0.425042
GPR65	G protein-coupled receptor 65	-0.48	0.442	-0.019	0.425042
PRRG2	proline rich and Gla domain 2	0.639	-0.283	0.178	0.425042
AHNAK	AHNAK nucleoprotein	-0.0294	0.892	0.4313	0.42448898
GPX8	glutathione peroxidase 8 (putative)	-0.143	0.778	0.3175	0.4241205
HSD17B7	hydroxysteroid 17-beta dehydrogenase 7	0.338	-0.583	-0.1225	0.4241205
HIRA	histone cell cycle regulator	0.687	-0.233	0.227	0.4232
ABLIM2	actin binding LIM protein family member 2	0.452	-0.468	-0.00800000000000001	0.4232
CPLX1	complexin 1	0.365	-0.555	-0.095	0.4232
FTCD	formimidoyltransferase cyclodeaminase	0.242	-0.678	-0.218	0.4232
REST	RE1 silencing transcription factor	-0.136	0.784	0.324	0.4232
SYNPO2	synaptopodin 2	-0.552	0.368	-0.092	0.4232
APBB1	amyloid beta precursor protein binding family B member 1	0.44	-0.48	-0.02	0.4232
CFH	complement factor H	-0.216	0.704	0.244	0.4232
PON3	paraoxonase 3	0.351	-0.569	-0.109	0.4232
WNK4	WNK lysine deficient protein kinase 4	0.429	-0.491	-0.031	0.4232
COLEC12	collectin subfamily member 12	-0.55	0.369	-0.0905	0.4222805
MAP1LC3A	microtubule associated protein 1 light chain 3 alpha	0.449	-0.47	-0.0105	0.4222805
MZF1	myeloid zinc finger 1	0.482	-0.437	0.0225	0.4222805
AC026369.1	novel transcript, antisense to IQSEC3	0.139	-0.779	-0.32	0.421362
PDGFRA	platelet derived growth factor receptor alpha	-0.381	0.537	0.078	0.421362
PPFIBP1	PPFIA binding protein 1	-0.145	0.773	0.314	0.421362
CA8	carbonic anhydrase 8	0.326	-0.592	-0.133	0.421362
CEP85	centrosomal protein 85	0.579	-0.339	0.12	0.421362
OGN	osteoglycin	-0.564	0.354	-0.105	0.421362
PEAK1	pseudopodium enriched atypical kinase 1	-0.614	0.304	-0.155	0.421362
TRAC	T cell receptor alpha constant	-0.434	0.484	0.025	0.421362
CD84	CD84 molecule	-0.548	0.369	-0.0895	0.4204445
EDARADD	EDAR associated death domain	0.284	-0.633	-0.1745	0.4204445
ETNK2	ethanolamine kinase 2	0.368	-0.549	-0.0905	0.4204445
GPD1	glycerol-3-phosphate dehydrogenase 1	0.393	-0.524	-0.0655	0.4204445
RAB11FIP4	RAB11 family interacting protein 4	0.605	-0.312	0.1465	0.4204445
REEP1	receptor accessory protein 1	0.259	-0.658	-0.1995	0.4204445
IFI16	interferon gamma inducible protein 16	-0.102	0.815	0.3565	0.4204445
ADAMTS13	ADAM metallopeptidase with thrombospondin type 1 motif 13	0.558	-0.358	0.1	0.419528
GPR142	G protein-coupled receptor 142	0.251	-0.665	-0.207	0.419528
CCDC170	coiled-coil domain containing 170	-0.563	0.353	-0.105	0.419528
FAM155B	family with sequence similarity 155 member B	0.509	-0.407	0.051	0.419528
FXR2	FMR1 autosomal homolog 2	0.626	-0.29	0.168	0.419528
NABP1	nucleic acid binding protein 1	-0.415	0.501	0.043	0.419528
WFS1	wolframin ER transmembrane glycoprotein	0.494	-0.421	0.0365	0.4186125
KIF12	kinesin family member 12	0.379	-0.535	-0.078	0.417698
SPTB	spectrin beta, erythrocytic	0.378	-0.536	-0.079	0.417698
ZNF532	zinc finger protein 532	-0.39	0.524	0.067	0.417698
RSU1	Ras suppressor protein 1	-0.17	0.744	0.287	0.417698
SP100	SP100 nuclear antigen	-0.143	0.771	0.314	0.417698
CRB3	crumbs cell polarity complex component 3	0.588	-0.326	0.131	0.417698
PTGIS	prostaglandin I2 synthase	-0.436	0.478	0.021	0.417698
CALD1	caldesmon 1	-0.239	0.674	0.2175	0.4167845
GLYCTK	glycerate kinase	0.522	-0.391	0.0655	0.4167845
PTPRN2	protein tyrosine phosphatase, receptor type N2	0.354	-0.559	-0.1025	0.4167845
CLEC2D	C-type lectin domain family 2 member D	-0.566	0.347	-0.1095	0.4167845
GAS7	growth arrest specific 7	-0.395	0.517	0.061	0.415872
HLA-DPA1	major histocompatibility complex, class II, DP alpha 1	-0.302	0.61	0.154	0.415872
PTPRG	protein tyrosine phosphatase, receptor type G	-0.311	0.601	0.145	0.415872
THBS1	thrombospondin 1	-0.0913	0.82	0.36435	0.415233845
CNGA3	cyclic nucleotide gated channel alpha 3	0.368	-0.543	-0.0875	0.4149605
ENHO	energy homeostasis associated	0.292	-0.619	-0.1635	0.4149605
KHK	ketohexokinase	0.447	-0.464	-0.00850000000000001	0.4149605
KLC2	kinesin light chain 2	0.665	-0.246	0.2095	0.4149605
NEURL1	neuralized E3 ubiquitin protein ligase 1	0.318	-0.593	-0.1375	0.4149605
AC007325.4	protein DGCR6	0.356	-0.554	-0.099	0.41405
LRRC56	leucine rich repeat containing 56	0.516	-0.394	0.061	0.41405
PDZD4	PDZ domain containing 4	0.401	-0.509	-0.054	0.41405
SCAMP5	secretory carrier membrane protein 5	0.374	-0.536	-0.081	0.41405
SEPT5	septin 5	0.387	-0.523	-0.068	0.41405
IKZF1	IKAROS family zinc finger 1	-0.48	0.43	-0.025	0.41405
SGK2	SGK2, serine/threonine kinase 2	0.502	-0.408	0.047	0.41405
ENO2	enolase 2	0.489	-0.42	0.0345	0.4131405
GLB1L2	galactosidase beta 1 like 2	0.542	-0.367	0.0875	0.4131405
MADD	MAP kinase activating death domain	0.614	-0.295	0.1595	0.4131405
B4GALNT3	beta-1,4-N-acetyl-galactosaminyltransferase 3	0.693	-0.216	0.2385	0.4131405
F2RL2	coagulation factor II thrombin receptor like 2	-0.415	0.493	0.039	0.412232
MYL9	myosin light chain 9	-0.206	0.702	0.248	0.412232
PI4KA	phosphatidylinositol 4-kinase alpha	0.607	-0.301	0.153	0.412232
RIMKLA	ribosomal modification protein rimK like family member A	0.345	-0.563	-0.109	0.412232
ABI3BP	ABI family member 3 binding protein	-0.328	0.579	0.1255	0.4113245
BMPR2	bone morphogenetic protein receptor type 2	-0.423	0.484	0.0305	0.4113245
GAS8	growth arrest specific 8	0.599	-0.308	0.1455	0.4113245
HLA-DPB1	major histocompatibility complex, class II, DP beta 1	-0.351	0.556	0.1025	0.4113245
NAXD	NAD(P)HX dehydratase	0.518	-0.389	0.0645	0.4113245
PARD6A	par-6 family cell polarity regulator alpha	0.439	-0.468	-0.0145	0.4113245
SMIM6	small integral membrane protein 6	0.36	-0.547	-0.0935	0.4113245
SNX20	sorting nexin 20	-0.615	0.292	-0.1615	0.4113245
TEKT2	tektin 2	0.266	-0.641	-0.1875	0.4113245
ZNF521	zinc finger protein 521	-0.378	0.529	0.0755	0.4113245
ANTXR1	ANTXR cell adhesion molecule 1	-0.355	0.551	0.098	0.410418
GNPTAB	N-acetylglucosamine-1-phosphate transferase subunits alpha and beta	-0.385	0.521	0.068	0.410418
SREBF2	sterol regulatory element binding transcription factor 2	0.656	-0.25	0.203	0.410418
UBOX5	U-box domain containing 5	0.515	-0.391	0.062	0.410418
AKAP8L	A-kinase anchoring protein 8 like	0.623	-0.283	0.17	0.410418
GDAP1L1	ganglioside induced differentiation associated protein 1 like 1	0.212	-0.694	-0.241	0.410418
ADGRF3	adhesion G protein-coupled receptor F3	0.233	-0.672	-0.2195	0.4095125
C2CD2L	C2CD2 like	0.507	-0.398	0.0545	0.4095125
CDK5R1	cyclin dependent kinase 5 regulatory subunit 1	0.408	-0.497	-0.0445	0.4095125
PLEKHA2	pleckstrin homology domain containing A2	-0.153	0.752	0.2995	0.4095125
PLEKHG3	pleckstrin homology and RhoGEF domain containing G3	0.624	-0.281	0.1715	0.4095125
RAB31	RAB31, member RAS oncogene family	-0.238	0.667	0.2145	0.4095125
RFTN1	raftlin, lipid raft linker 1	-0.307	0.598	0.1455	0.4095125
ST6GAL2	ST6 beta-galactoside alpha-2,6-sialyltransferase 2	-0.585	0.32	-0.1325	0.4095125
VIM	vimentin	-0.18	0.725	0.2725	0.4095125
ATP2A3	ATPase sarcoplasmic/endoplasmic reticulum Ca2+ transporting 3	0.357	-0.547	-0.095	0.408608
DNAJC6	DnaJ heat shock protein family (Hsp40) member C6	0.375	-0.529	-0.077	0.408608
MED25	mediator complex subunit 25	0.63	-0.274	0.178	0.408608
MVK	mevalonate kinase	0.539	-0.365	0.087	0.408608
SP110	SP110 nuclear body protein	-0.25	0.654	0.202	0.408608
TBCC	tubulin folding cofactor C	0.455	-0.449	0.003	0.408608
CACNA1B	calcium voltage-gated channel subunit alpha1 B	0.282	-0.622	-0.17	0.408608
INPP5J	inositol polyphosphate-5-phosphatase J	0.488	-0.416	0.036	0.408608
PDXDC1	pyridoxal dependent decarboxylase domain containing 1	0.602	-0.302	0.15	0.408608
CKB	creatine kinase B	0.43	-0.473	-0.0215	0.4077045
SYNE4	spectrin repeat containing nuclear envelope family member 4	0.357	-0.546	-0.0945	0.4077045
ZNF513	zinc finger protein 513	0.657	-0.245	0.206	0.406802
ABCB6	ATP binding cassette subfamily B member 6 (Langereis blood group)	0.594	-0.308	0.143	0.406802
CBFA2T2	CBFA2/RUNX1 translocation partner 2	0.329	-0.573	-0.122	0.406802
CLEC2B	C-type lectin domain family 2 member B	-0.284	0.618	0.167	0.406802
PSEN2	presenilin 2	0.579	-0.323	0.128	0.406802
TNFRSF11A	TNF receptor superfamily member 11a	0.601	-0.301	0.15	0.406802
ATP11C	ATPase phospholipid transporting 11C	-0.14	0.761	0.3105	0.4059005
EGR2	early growth response 2	-0.43	0.471	0.0205	0.4059005
CACNG4	calcium voltage-gated channel auxiliary subunit gamma 4	0.382	-0.518	-0.068	0.405
SUGCT	succinyl-CoA:glutarate-CoA transferase	-0.388	0.512	0.062	0.405
CKMT1A	creatine kinase, mitochondrial 1A	0.696	-0.204	0.246	0.405
LLGL2	LLGL scribble cell polarity complex component 2	0.581	-0.319	0.131	0.405
MTUS2	microtubule associated scaffold protein 2	0.317	-0.583	-0.133	0.405
RASA4	RAS p21 protein activator 4	0.303	-0.597	-0.147	0.405
HAP1	huntingtin associated protein 1	0.294	-0.605	-0.1555	0.4041005
PRDM1	PR/SET domain 1	-0.296	0.603	0.1535	0.4041005
FANCF	FA complementation group F	0.556	-0.342	0.107	0.403202
SEZ6	seizure related 6 homolog	0.231	-0.667	-0.218	0.403202
TMEM37	transmembrane protein 37	0.49	-0.408	0.041	0.403202
ELK3	ELK3, ETS transcription factor	-0.0786	0.819	0.3702	0.40284288
FCGR2A	Fc fragment of IgG receptor IIa	-0.493	0.404	-0.0445	0.4023045
NTN1	netrin 1	0.431	-0.466	-0.0175	0.4023045
PAX6	paired box 6	0.305	-0.592	-0.1435	0.4023045
PCBP4	poly(rC) binding protein 4	0.554	-0.343	0.1055	0.4023045
SIM1	SIM bHLH transcription factor 1	0.259	-0.638	-0.1895	0.4023045
MMP15	matrix metallopeptidase 15	0.699	-0.198	0.2505	0.4023045
CDR1	cerebellar degeneration related protein 1	-0.555	0.341	-0.107	0.401408
DOCK11	dedicator of cytokinesis 11	-0.342	0.554	0.106	0.401408
KIAA0319	KIAA0319	0.338	-0.558	-0.11	0.401408
AATK	apoptosis associated tyrosine kinase	0.441	-0.455	-0.00700000000000001	0.401408
MAP3K15	mitogen-activated protein kinase kinase kinase 15	0.264	-0.632	-0.184	0.401408
MEOX2	mesenchyme homeobox 2	-0.502	0.394	-0.054	0.401408
BX842568.2	transcription factor Dp-1 (TFDP1) pseudogene	0.287	-0.609	-0.161	0.401408
RALGPS1	Ral GEF with PH domain and SH3 binding motif 1	0.41	-0.486	-0.038	0.401408
RIPK4	receptor interacting serine/threonine kinase 4	0.698	-0.198	0.25	0.401408
APOO	apolipoprotein O	0.44	-0.455	-0.00750000000000001	0.4005125
CNNM1	cyclin and CBS domain divalent metal cation transport mediator 1	0.367	-0.528	-0.0805	0.4005125
EPHA3	EPH receptor A3	-0.474	0.421	-0.0265	0.4005125
PDPN	podoplanin	-0.449	0.446	-0.0015	0.4005125
PHOSPHO2	phosphatase, orphan 2	0.48	-0.415	0.0325	0.4005125
PPP1R26	protein phosphatase 1 regulatory subunit 26	0.677	-0.218	0.2295	0.4005125
PREX2	phosphatidylinositol-3,4,5-trisphosphate dependent Rac exchange factor 2	-0.523	0.372	-0.0755	0.4005125
RPAIN	RPA interacting protein	0.375	-0.52	-0.0725	0.4005125
WNT2	Wnt family member 2	-0.494	0.401	-0.0465	0.4005125
CASZ1	castor zinc finger 1	0.683	-0.211	0.236	0.399618
CRISPLD2	cysteine rich secretory protein LCCL domain containing 2	-0.259	0.635	0.188	0.399618
MAPRE3	microtubule associated protein RP/EB family member 3	0.494	-0.4	0.047	0.399618
C2CD2	C2 calcium dependent domain containing 2	-0.167	0.727	0.28	0.399618
CAMKV	CaM kinase like vesicle associated	0.158	-0.736	-0.289	0.399618
CPA3	carboxypeptidase A3	-0.418	0.476	0.029	0.399618
UBE2E2	ubiquitin conjugating enzyme E2 E2	-0.302	0.592	0.145	0.399618
AOC3	amine oxidase, copper containing 3	-0.396	0.497	0.0505	0.3987245
HLA-DRB1	major histocompatibility complex, class II, DR beta 1	-0.239	0.654	0.2075	0.3987245
KCND2	potassium voltage-gated channel subfamily D member 2	-0.37	0.523	0.0765	0.3987245
KCTD8	potassium channel tetramerization domain containing 8	0.335	-0.558	-0.1115	0.3987245
KIFC2	kinesin family member C2	0.622	-0.271	0.1755	0.3987245
MMAB	metabolism of cobalamin associated B	0.479	-0.414	0.0325	0.3987245
PPP1R14C	protein phosphatase 1 regulatory inhibitor subunit 14C	0.442	-0.451	-0.0045	0.3987245
TAF6L	TATA-box binding protein associated factor 6 like	0.607	-0.286	0.1605	0.3987245
MXRA5	matrix remodeling associated 5	-0.214	0.678	0.232	0.397832
ARHGAP33	Rho GTPase activating protein 33	0.54	-0.352	0.094	0.397832
CDK20	cyclin dependent kinase 20	0.441	-0.451	-0.005	0.397832
LRRC73	leucine rich repeat containing 73	0.463	-0.429	0.017	0.397832
TMEM38A	transmembrane protein 38A	0.519	-0.373	0.073	0.397832
KCNK17	potassium two pore domain channel subfamily K member 17	0.161	-0.731	-0.285	0.397832
AKAP13	A-kinase anchoring protein 13	-0.327	0.565	0.119	0.397832
LYSMD2	LysM domain containing 2	0.48	-0.412	0.034	0.397832
SLC4A3	solute carrier family 4 member 3	0.592	-0.3	0.146	0.397832
TMEM145	transmembrane protein 145	0.288	-0.604	-0.158	0.397832
AP1G2	adaptor related protein complex 1 subunit gamma 2	0.629	-0.262	0.1835	0.3969405
AR	androgen receptor	-0.537	0.354	-0.0915	0.3969405
INSM1	INSM transcriptional repressor 1	0.24	-0.651	-0.2055	0.3969405
PAK6	p21 (RAC1) activated kinase 6	0.414	-0.477	-0.0315	0.3969405
SYTL2	synaptotagmin like 2	-0.207	0.683	0.238	0.39605
CTSK	cathepsin K	-0.451	0.438	-0.00650000000000001	0.3951605
HMGCLL1	3-hydroxymethyl-3-methylglutaryl-CoA lyase like 1	0.227	-0.662	-0.2175	0.3951605
RIPPLY2	ripply transcriptional repressor 2	0.251	-0.638	-0.1935	0.3951605
SLC29A2	solute carrier family 29 member 2	0.65	-0.239	0.2055	0.3951605
TMEM196	transmembrane protein 196	0.224	-0.665	-0.2205	0.3951605
CDHR2	cadherin related family member 2	0.53	-0.358	0.086	0.394272
HAGH	hydroxyacylglutathione hydrolase	0.483	-0.405	0.039	0.394272
MAGIX	MAGI family member, X-linked	0.344	-0.544	-0.1	0.394272
RASSF2	Ras association domain family member 2	-0.377	0.511	0.067	0.394272
RNF217	ring finger protein 217	-0.438	0.45	0.00600000000000001	0.394272
SCUBE2	signal peptide, CUB domain and EGF like domain containing 2	-0.505	0.383	-0.061	0.394272
KCNH6	potassium voltage-gated channel subfamily H member 6	0.148	-0.74	-0.296	0.394272
CLSTN3	calsyntenin 3	0.557	-0.33	0.1135	0.3933845
LEMD2	LEM domain containing 2	0.615	-0.272	0.1715	0.3933845
PCDHA8	protocadherin alpha 8	0.243	-0.644	-0.2005	0.3933845
RASA4CP	RAS p21 protein activator 4C, pseudogene	0.452	-0.435	0.00850000000000001	0.3933845
C1QTNF7	C1q and TNF related 7	-0.61	0.276	-0.167	0.392498
CLCN4	chloride voltage-gated channel 4	0.468	-0.418	0.025	0.392498
SMKR1	small lysine rich protein 1	0.46	-0.426	0.017	0.392498
TTBK1	tau tubulin kinase 1	0.367	-0.519	-0.076	0.392498
VWA7	von Willebrand factor A domain containing 7	0.518	-0.368	0.075	0.392498
TMEM132B	transmembrane protein 132B	0.143	-0.743	-0.3	0.392498
GOLGA2P7	GOLGA2 pseudogene 7	0.588	-0.298	0.145	0.392498
SLC22A5	solute carrier family 22 member 5	0.582	-0.304	0.139	0.392498
CASR	calcium sensing receptor	0.409	-0.476	-0.0335	0.3916125
DYRK1B	dual specificity tyrosine phosphorylation regulated kinase 1B	0.489	-0.396	0.0465	0.3916125
FAM171A2	family with sequence similarity 171 member A2	0.353	-0.532	-0.0895	0.3916125
FRMPD4	FERM and PDZ domain containing 4	0.232	-0.653	-0.2105	0.3916125
LRRC61	leucine rich repeat containing 61	0.41	-0.475	-0.0325	0.3916125
NECAB2	N-terminal EF-hand calcium binding protein 2	0.385	-0.5	-0.0575	0.3916125
SLC27A2	solute carrier family 27 member 2	0.485	-0.4	0.0425	0.3916125
ZBTB17	zinc finger and BTB domain containing 17	0.607	-0.278	0.1645	0.3916125
ZDHHC8P1	zinc finger DHHC-type containing 8 pseudogene 1	0.214	-0.671	-0.2285	0.3916125
CACNA2D2	calcium voltage-gated channel auxiliary subunit alpha2delta 2	0.334	-0.55	-0.108	0.390728
KPTN	kaptin, actin binding protein	0.549	-0.335	0.107	0.390728
RASA4B	RAS p21 protein activator 4B	0.322	-0.562	-0.12	0.390728
ING5	inhibitor of growth family member 5	0.5	-0.384	0.058	0.390728
PCDH18	protocadherin 18	-0.42	0.464	0.022	0.390728
LHFPL2	LHFPL tetraspan subfamily member 2	-0.192	0.692	0.25	0.390728
SULT4A1	sulfotransferase family 4A member 1	0.296	-0.588	-0.146	0.390728
SPRED1	sprouty related EVH1 domain containing 1	-0.0994	0.784	0.3423	0.39019778
ABCA7	ATP binding cassette subfamily A member 7	0.619	-0.264	0.1775	0.3898445
EVI2A	ecotropic viral integration site 2A	-0.45	0.433	-0.00850000000000001	0.3898445
NEURL4	neuralized E3 ubiquitin protein ligase 4	0.687	-0.196	0.2455	0.3898445
OLFML2B	olfactomedin like 2B	-0.375	0.508	0.0665	0.3898445
VCAN	versican	-0.282	0.601	0.1595	0.3898445
IRAK3	interleukin 1 receptor associated kinase 3	-0.203	0.679	0.238	0.388962
MOXD1	monooxygenase DBH like 1	-0.517	0.365	-0.076	0.388962
USH1C	USH1 protein network component harmonin	0.463	-0.419	0.022	0.388962
HES6	hes family bHLH transcription factor 6	0.318	-0.564	-0.123	0.388962
WWTR1	WW domain containing transcription regulator 1	-0.0676	0.814	0.3732	0.38860928
CCDC120	coiled-coil domain containing 120	0.637	-0.244	0.1965	0.3880805
DCX	doublecortin	0.132	-0.749	-0.3085	0.3880805
DHCR7	7-dehydrocholesterol reductase	0.581	-0.3	0.1405	0.3880805
NPRL2	NPR2 like, GATOR1 complex subunit	0.526	-0.355	0.0855	0.3880805
PLN	phospholamban	-0.612	0.269	-0.1715	0.3880805
PQLC2	PQ loop repeat containing 2	0.44	-0.441	-5e-04	0.3880805
TSNAXIP1	translin associated factor X interacting protein 1	0.418	-0.463	-0.0225	0.3880805
MAPKBP1	mitogen-activated protein kinase binding protein 1	0.657	-0.223	0.217	0.3872
ARFIP2	ADP ribosylation factor interacting protein 2	0.516	-0.364	0.076	0.3872
HOOK3	hook microtubule tethering protein 3	-0.506	0.374	-0.066	0.3872
LYSMD4	LysM domain containing 4	0.487	-0.393	0.047	0.3872
RPH3AL	rabphilin 3A like (without C2 domains)	0.436	-0.444	-0.004	0.3872
A1CF	APOBEC1 complementation factor	0.285	-0.595	-0.155	0.3872
NKX6-3	NK6 homeobox 3	0.312	-0.568	-0.128	0.3872
ANGPT1	angiopoietin 1	-0.507	0.372	-0.0675	0.3863205
KLHL25	kelch like family member 25	0.543	-0.336	0.1035	0.3863205
OLR1	oxidized low density lipoprotein receptor 1	-0.429	0.45	0.0105	0.3863205
EME2	essential meiotic structure-specific endonuclease subunit 2	0.547	-0.331	0.108	0.385442
FAM180A	family with sequence similarity 180 member A	-0.476	0.402	-0.037	0.385442
KCNK16	potassium two pore domain channel subfamily K member 16	0.276	-0.602	-0.163	0.385442
SLIT2	slit guidance ligand 2	-0.402	0.476	0.037	0.385442
SYT7	synaptotagmin 7	0.426	-0.452	-0.013	0.385442
ZCCHC24	zinc finger CCHC-type containing 24	-0.311	0.567	0.128	0.385442
ALOX12B	arachidonate 12-lipoxygenase, 12R type	0.348	-0.529	-0.0905	0.3845645
APOBEC3C	apolipoprotein B mRNA editing enzyme catalytic subunit 3C	-0.13	0.747	0.3085	0.3845645
BTBD17	BTB domain containing 17	0.116	-0.761	-0.3225	0.3845645
CAMK2N2	calcium/calmodulin dependent protein kinase II inhibitor 2	0.402	-0.475	-0.0365	0.3845645
CES4A	carboxylesterase 4A	0.335	-0.542	-0.1035	0.3845645
GPR183	G protein-coupled receptor 183	-0.469	0.408	-0.0305	0.3845645
HMGCR	3-hydroxy-3-methylglutaryl-CoA reductase	0.46	-0.417	0.0215	0.3845645
ITGA11	integrin subunit alpha 11	-0.412	0.465	0.0265	0.3845645
LTBP2	latent transforming growth factor beta binding protein 2	-0.214	0.663	0.2245	0.3845645
PARVA	parvin alpha	-0.2	0.677	0.2385	0.3845645
FAM71E1	family with sequence similarity 71 member E1	0.446	-0.43	0.00800000000000001	0.383688
PRPSAP2	phosphoribosyl pyrophosphate synthetase associated protein 2	0.516	-0.36	0.078	0.383688
KERA	keratocan	-0.565	0.311	-0.127	0.383688
OAS2	2'-5'-oligoadenylate synthetase 2	-0.244	0.631	0.1935	0.3828125
SLC16A11	solute carrier family 16 member 11	0.216	-0.659	-0.2215	0.3828125
SURF2	surfeit 2	0.498	-0.377	0.0605	0.3828125
TTLL6	tubulin tyrosine ligase like 6	0.341	-0.534	-0.0965	0.3828125
VMP1	vacuole membrane protein 1	-0.295	0.58	0.1425	0.3828125
RTN2	reticulon 2	0.561	-0.313	0.124	0.381938
JAM2	junctional adhesion molecule 2	-0.649	0.225	-0.212	0.381938
IGKC	immunoglobulin kappa constant	-0.43	0.444	0.00700000000000001	0.381938
MYH14	myosin heavy chain 14	0.743	-0.131	0.306	0.381938
IL7R	interleukin 7 receptor	-0.295	0.579	0.142	0.381938
AMER3	APC membrane recruitment protein 3	0.209	-0.664	-0.2275	0.3810645
ATG4B	autophagy related 4B cysteine peptidase	0.639	-0.234	0.2025	0.3810645
ATOH7	atonal bHLH transcription factor 7	0.259	-0.614	-0.1775	0.3810645
BEX1	brain expressed X-linked 1	0.262	-0.611	-0.1745	0.3810645
GNL1	G protein nucleolar 1 (putative)	0.549	-0.324	0.1125	0.3810645
HACD4	3-hydroxyacyl-CoA dehydratase 4	-0.642	0.231	-0.2055	0.3810645
HLA-DQB1	major histocompatibility complex, class II, DQ beta 1	-0.34	0.533	0.0965	0.3810645
MAPK13	mitogen-activated protein kinase 13	0.581	-0.292	0.1445	0.3810645
MRAS	muscle RAS oncogene homolog	-0.439	0.434	-0.0025	0.3810645
SLC35G2	solute carrier family 35 member G2	0.374	-0.499	-0.0625	0.3810645
TIMM17B	translocase of inner mitochondrial membrane 17B	0.467	-0.406	0.0305	0.3810645
PILRB	paired immunoglobin-like type 2 receptor beta	0.554	-0.318	0.118	0.380192
PEX5	peroxisomal biogenesis factor 5	0.652	-0.22	0.216	0.380192
CRELD1	cysteine rich with EGF like domains 1	0.484	-0.388	0.048	0.380192
IL16	interleukin 16	-0.446	0.426	-0.01	0.380192
MAPK4	mitogen-activated protein kinase 4	0.25	-0.622	-0.186	0.380192
NCAPH2	non-SMC condensin II complex subunit H2	0.599	-0.273	0.163	0.380192
RPS6KL1	ribosomal protein S6 kinase like 1	0.285	-0.587	-0.151	0.380192
GALNT14	polypeptide N-acetylgalactosaminyltransferase 14	0.479	-0.392	0.0435	0.3793205
GSTM3P1	glutathione S-transferase mu 3 pseudogene 1	0.275	-0.596	-0.1605	0.3793205
MYT1L	myelin transcription factor 1 like	0.189	-0.682	-0.2465	0.3793205
SLC25A42	solute carrier family 25 member 42	0.405	-0.466	-0.0305	0.3793205
BCL2L10	BCL2 like 10	0.323	-0.547	-0.112	0.37845
ZFAND2B	zinc finger AN1-type containing 2B	0.558	-0.312	0.123	0.37845
GPSM1	G protein signaling modulator 1	0.525	-0.345	0.09	0.37845
MGP	matrix Gla protein	-0.345	0.525	0.09	0.37845
NOL4	nucleolar protein 4	0.249	-0.621	-0.186	0.37845
SPHK2	sphingosine kinase 2	0.508	-0.362	0.073	0.37845
ABCA6	ATP binding cassette subfamily A member 6	-0.574	0.296	-0.139	0.37845
PRICKLE1	prickle planar cell polarity protein 1	-0.298	0.572	0.137	0.37845
BCR	BCR, RhoGEF and GTPase activating protein	0.789	-0.0806	0.3542	0.37810208
CCDC24	coiled-coil domain containing 24	0.564	-0.305	0.1295	0.3775805
JPH1	junctophilin 1	0.646	-0.223	0.2115	0.3775805
KLHL22	kelch like family member 22	0.534	-0.335	0.0995	0.3775805
PPP4R4	protein phosphatase 4 regulatory subunit 4	0.39	-0.479	-0.0445	0.3775805
RIBC1	RIB43A domain with coiled-coils 1	0.311	-0.558	-0.1235	0.3775805
RUNDC1	RUN domain containing 1	0.545	-0.324	0.1105	0.3775805
SUSD4	sushi domain containing 4	0.336	-0.533	-0.0985	0.3775805
WDR83	WD repeat domain 83	0.435	-0.434	5e-04	0.3775805
GLTPD2	glycolipid transfer protein domain containing 2	0.319	-0.549	-0.115	0.376712
MPP2	membrane palmitoylated protein 2	0.332	-0.536	-0.102	0.376712
RTKN	rhotekin	0.649	-0.219	0.215	0.376712
SRGAP1	SLIT-ROBO Rho GTPase activating protein 1	-0.231	0.637	0.203	0.376712
LHFPL4	LHFPL tetraspan subfamily member 4	0.266	-0.602	-0.168	0.376712
PDZK1	PDZ domain containing 1	0.354	-0.514	-0.08	0.376712
ACTG2	actin, gamma 2, smooth muscle, enteric	-0.475	0.392	-0.0415	0.3758445
AP1M2	adaptor related protein complex 1 subunit mu 2	0.608	-0.259	0.1745	0.3758445
AQP4	aquaporin 4	0.266	-0.601	-0.1675	0.3758445
CXXC1	CXXC finger protein 1	0.563	-0.304	0.1295	0.3758445
FGL2	fibrinogen like 2	-0.412	0.455	0.0215	0.3758445
KCNB2	potassium voltage-gated channel subfamily B member 2	0.285	-0.582	-0.1485	0.3758445
LRRC10B	leucine rich repeat containing 10B	0.252	-0.615	-0.1815	0.3758445
NAPA	NSF attachment protein alpha	0.563	-0.304	0.1295	0.3758445
PSD	pleckstrin and Sec7 domain containing	0.343	-0.524	-0.0905	0.3758445
SEMA4F	ssemaphorin 4F	0.548	-0.319	0.1145	0.3758445
SLC25A22	solute carrier family 25 member 22	0.569	-0.298	0.1355	0.3758445
SLC29A4	solute carrier family 29 member 4	0.237	-0.63	-0.1965	0.3758445
SLC2A6	solute carrier family 2 member 6	0.434	-0.433	5e-04	0.3758445
TACC1	transforming acidic coiled-coil containing protein 1	-0.4	0.467	0.0335	0.3758445
OLFML1	olfactomedin like 1	-0.554	0.312	-0.121	0.374978
PRRT3	proline rich transmembrane protein 3	0.335	-0.531	-0.098	0.374978
SESN2	sestrin 2	0.467	-0.399	0.034	0.374978
FRRS1	ferric chelate reductase 1	-0.226	0.64	0.207	0.374978
FLI1	Fli-1 proto-oncogene, ETS transcription factor	-0.348	0.518	0.085	0.374978
HEPACAM2	HEPACAM family member 2	0.257	-0.609	-0.176	0.374978
SLC26A1	solute carrier family 26 member 1	0.517	-0.349	0.084	0.374978
TTC22	tetratricopeptide repeat domain 22	0.575	-0.291	0.142	0.374978
ABHD3	abhydrolase domain containing 3	0.524	-0.341	0.0915	0.3741125
APBB3	amyloid beta precursor protein binding family B member 3	0.585	-0.28	0.1525	0.3741125
GRB14	growth factor receptor bound protein 14	0.436	-0.429	0.0035	0.3741125
MOB3B	MOB kinase activator 3B	-0.312	0.553	0.1205	0.3741125
PCLO	piccolo presynaptic cytomatrix protein	0.382	-0.483	-0.0505	0.3741125
PLEKHA6	pleckstrin homology domain containing A6	0.665	-0.2	0.2325	0.3741125
PPIP5K1	diphosphoinositol pentakisphosphate kinase 1	0.643	-0.222	0.2105	0.3741125
PPP1R1A	protein phosphatase 1 regulatory inhibitor subunit 1A	0.256	-0.609	-0.1765	0.3741125
RAB15	RAB15, member RAS oncogene family	0.436	-0.429	0.0035	0.3741125
RRNAD1	ribosomal RNA adenine dimethylase domain containing 1	0.699	-0.166	0.2665	0.3741125
TRIM46	tripartite motif containing 46	0.435	-0.43	0.0025	0.3741125
ACLY	ATP citrate lyase	0.537	-0.327	0.105	0.373248
IGLL5	immunoglobulin lambda like polypeptide 5	-0.462	0.402	-0.03	0.373248
RGS1	regulator of G protein signaling 1	-0.458	0.406	-0.026	0.373248
UGT8	UDP glycosyltransferase 8	0.397	-0.467	-0.035	0.373248
SEC11C	SEC11 homolog C, signal peptidase complex subunit	0.363	-0.501	-0.069	0.373248
TMEM199	transmembrane protein 199	0.497	-0.367	0.065	0.373248
BAHD1	bromo adjacent homology domain containing 1	0.577	-0.287	0.145	0.373248
E4F1	E4F transcription factor 1	0.568	-0.296	0.136	0.373248
SRRT	serrate, RNA effector molecule	0.69	-0.174	0.258	0.373248
CRYBA2	crystallin beta A2	0.232	-0.631	-0.1995	0.3723845
L1CAM	L1 cell adhesion molecule	0.535	-0.328	0.1035	0.3723845
MSR1	macrophage scavenger receptor 1	-0.469	0.394	-0.0375	0.3723845
RAB3IP	RAB3A interacting protein	0.346	-0.517	-0.0855	0.3723845
SNAP25	synaptosome associated protein 25	0.249	-0.614	-0.1825	0.3723845
WDR24	WD repeat domain 24	0.606	-0.257	0.1745	0.3723845
ABCC8	ATP binding cassette subfamily C member 8	0.336	-0.526	-0.095	0.371522
ARHGDIB	Rho GDP dissociation inhibitor beta	-0.179	0.683	0.252	0.371522
LAMA4	laminin subunit alpha 4	-0.212	0.65	0.219	0.371522
CALCRL	calcitonin receptor like receptor	-0.367	0.495	0.064	0.371522
SH3GL2	SH3 domain containing GRB2 like 2, endophilin A1	0.263	-0.599	-0.168	0.371522
SLA	Src like adaptor	-0.407	0.455	0.024	0.371522
CCL5	C-C motif chemokine ligand 5	-0.494	0.367	-0.0635	0.3706605
CD28	CD28 molecule	-0.529	0.332	-0.0985	0.3706605
JCHAIN	joining chain of multimeric IgA and IgM	-0.469	0.392	-0.0385	0.3706605
MYCN	MYCN proto-oncogene, bHLH transcription factor	0.296	-0.565	-0.1345	0.3706605
KIAA0895L	KIAA0895 like	0.322	-0.538	-0.108	0.3698
TRIM3	tripartite motif containing 3	0.54	-0.32	0.11	0.3698
MED24	mediator complex subunit 24	0.653	-0.207	0.223	0.3698
ARF5	ADP ribosylation factor 5	0.589	-0.271	0.159	0.3698
CHST9	carbohydrate sulfotransferase 9	0.243	-0.617	-0.187	0.3698
PTPN20	protein tyrosine phosphatase, non-receptor type 20	0.448	-0.412	0.018	0.3698
STEAP2	STEAP2 metalloreductase	-0.281	0.579	0.149	0.3698
ZBED9	zinc finger BED-type containing 9	0.383	-0.477	-0.047	0.3698
FRMD6	FERM domain containing 6	-0.0814	0.778	0.3483	0.36928418
ACOT8	acyl-CoA thioesterase 8	0.514	-0.345	0.0845	0.3689405
ASRGL1	asparaginase like 1	0.28	-0.579	-0.1495	0.3689405
IFI44L	interferon induced protein 44 like	-0.371	0.488	0.0585	0.3689405
KMT5C	lysine methyltransferase 5C	0.553	-0.306	0.1235	0.3689405
LMTK2	lemur tyrosine kinase 2	0.564	-0.295	0.1345	0.3689405
PASK	PAS domain containing serine/threonine kinase	0.599	-0.26	0.1695	0.3689405
PLEKHB1	pleckstrin homology domain containing B1	0.368	-0.491	-0.0615	0.3689405
SYT13	synaptotagmin 13	0.436	-0.423	0.00650000000000001	0.3689405
ARHGEF16	Rho guanine nucleotide exchange factor 16	0.776	-0.0821	0.34695	0.368167805
CHRNA5	cholinergic receptor nicotinic alpha 5 subunit	0.394	-0.464	-0.035	0.368082
TTC32	tetratricopeptide repeat domain 32	0.314	-0.544	-0.115	0.368082
GLI2	GLI family zinc finger 2	-0.215	0.643	0.214	0.368082
BCAT2	branched chain amino acid transaminase 2	0.505	-0.353	0.076	0.368082
CHSY3	chondroitin sulfate synthase 3	-0.27	0.588	0.159	0.368082
LRWD1	leucine rich repeats and WD repeat domain containing 1	0.565	-0.293	0.136	0.368082
CARD6	caspase recruitment domain family member 6	-0.0648	0.793	0.3641	0.36791042
AKAP17A	A-kinase anchoring protein 17A	0.591	-0.266	0.1625	0.3672245
CAMK2B	calcium/calmodulin dependent protein kinase II beta	0.269	-0.588	-0.1595	0.3672245
CTNNA2	catenin alpha 2	0.253	-0.604	-0.1755	0.3672245
KBTBD4	kelch repeat and BTB domain containing 4	0.541	-0.316	0.1125	0.3672245
MLYCD	malonyl-CoA decarboxylase	0.345	-0.512	-0.0835	0.3672245
PCSK9	proprotein convertase subtilisin/kexin type 9	0.486	-0.371	0.0575	0.3672245
PRPH	peripherin	0.406	-0.451	-0.0225	0.3672245
RAI14	retinoic acid induced 14	-0.107	0.75	0.3215	0.3672245
SH3TC1	SH3 domain and tetratricopeptide repeats 1	0.562	-0.295	0.1335	0.3672245
TUBGCP6	tubulin gamma complex associated protein 6	0.614	-0.243	0.1855	0.3672245
FGF17	fibroblast growth factor 17	0.304	-0.552	-0.124	0.366368
SLC16A12	solute carrier family 16 member 12	0.319	-0.537	-0.109	0.366368
ABCA2	ATP binding cassette subfamily A member 2	0.588	-0.268	0.16	0.366368
B4GALNT4	beta-1,4-N-acetyl-galactosaminyltransferase 4	0.434	-0.422	0.00600000000000001	0.366368
GAL3ST1	galactose-3-O-sulfotransferase 1	0.407	-0.449	-0.021	0.366368
PDXP	pyridoxal phosphatase	0.378	-0.478	-0.05	0.366368
SLC26A11	solute carrier family 26 member 11	0.352	-0.504	-0.076	0.366368
SNPH	syntaphilin	0.471	-0.385	0.043	0.366368
TMEM125	transmembrane protein 125	0.447	-0.409	0.019	0.366368
TMEM175	transmembrane protein 175	0.482	-0.374	0.054	0.366368
TOLLIP	toll interacting protein	0.485	-0.371	0.057	0.366368
TRIM9	tripartite motif containing 9	0.351	-0.505	-0.077	0.366368
XAF1	XIAP associated factor 1	-0.485	0.371	-0.057	0.366368
ASCL2	achaete-scute family bHLH transcription factor 2	0.206	-0.649	-0.2215	0.3655125
BAIAP3	BAI1 associated protein 3	0.447	-0.408	0.0195	0.3655125
CLIC2	chloride intracellular channel 2	-0.393	0.462	0.0345	0.3655125
DEAF1	DEAF1 transcription factor	0.53	-0.325	0.1025	0.3655125
IGSF6	immunoglobulin superfamily member 6	-0.504	0.351	-0.0765	0.3655125
MYEF2	myelin expression factor 2	0.272	-0.583	-0.1555	0.3655125
SNAI2	snail family transcriptional repressor 2	-0.105	0.75	0.3225	0.3655125
TCF12	transcription factor 12	-0.366	0.489	0.0615	0.3655125
TPI1P2	triosephosphate isomerase 1 pseudogene 2	0.383	-0.472	-0.0445	0.3655125
BCAM	basal cell adhesion molecule (Lutheran blood group)	0.553	-0.301	0.126	0.364658
MARCH9	membrane associated ring-CH-type finger 9	0.521	-0.333	0.094	0.364658
SDR42E1	short chain dehydrogenase/reductase family 42E, member 1	0.512	-0.342	0.085	0.364658
TAF1C	TATA-box binding protein associated factor, RNA polymerase I subunit C	0.624	-0.23	0.197	0.364658
ACTR3B	ARP3 actin related protein 3 homolog B	0.354	-0.5	-0.073	0.364658
DIRAS1	DIRAS family GTPase 1	0.35	-0.504	-0.077	0.364658
KCNH3	potassium voltage-gated channel subfamily H member 3	0.38	-0.474	-0.047	0.364658
PTPN22	protein tyrosine phosphatase, non-receptor type 22	-0.421	0.433	0.00600000000000001	0.364658
AHR	aryl hydrocarbon receptor	-0.167	0.686	0.2595	0.3638045
MAGEL2	MAGE family member L2	0.169	-0.684	-0.2575	0.3638045
AKAP12	A-kinase anchoring protein 12	-0.201	0.652	0.2255	0.3638045
FIBIN	fin bud initiation factor homolog	-0.391	0.462	0.0355	0.3638045
GAS1	growth arrest specific 1	-0.444	0.409	-0.0175	0.3638045
IGFBPL1	insulin like growth factor binding protein like 1	0.258	-0.595	-0.1685	0.3638045
MSH5-SAPCD1	MSH5-SAPCD1 readthrough (NMD candidate)	0.494	-0.359	0.0675	0.3638045
MYH11	myosin heavy chain 11	-0.459	0.394	-0.0325	0.3638045
NAA40	N(alpha)-acetyltransferase 40, NatD catalytic subunit	0.512	-0.341	0.0855	0.3638045
NELFCD	negative elongation factor complex member C/D	0.559	-0.294	0.1325	0.3638045
PHKG2	phosphorylase kinase catalytic subunit gamma 2	0.604	-0.249	0.1775	0.3638045
SERPINI1	serpin family I member 1	0.272	-0.581	-0.1545	0.3638045
SMIM24	small integral membrane protein 24	0.354	-0.499	-0.0725	0.3638045
SPSB2	splA/ryanodine receptor domain and SOCS box containing 2	0.526	-0.327	0.0995	0.3638045
VPS37D	VPS37D, ESCRT-I subunit	0.418	-0.435	-0.00850000000000001	0.3638045
CALY	calcyon neuron specific vesicular protein	0.234	-0.618	-0.192	0.362952
CDK5RAP1	CDK5 regulatory subunit associated protein 1	0.548	-0.304	0.122	0.362952
DUSP26	dual specificity phosphatase 26	0.215	-0.637	-0.211	0.362952
RIMBP2	RIMS binding protein 2	0.232	-0.62	-0.194	0.362952
NPHS1	NPHS1, nephrin	0.267	-0.585	-0.159	0.362952
PRR16	proline rich 16	-0.443	0.409	-0.017	0.362952
CHRM4	cholinergic receptor muscarinic 4	0.367	-0.484	-0.0585	0.3621005
IRF4	interferon regulatory factor 4	-0.516	0.335	-0.0905	0.3621005
PLXNA3	plexin A3	0.668	-0.183	0.2425	0.3621005
SLC16A4	solute carrier family 16 member 4	-0.284	0.567	0.1415	0.3621005
CPNE4	copine 4	0.308	-0.542	-0.117	0.36125
EBP	EBP, cholestenol delta-isomerase	0.548	-0.302	0.123	0.36125
EFEMP1	EGF containing fibulin extracellular matrix protein 1	-0.215	0.635	0.21	0.36125
ZCCHC18	zinc finger CCHC-type containing 18	0.227	-0.623	-0.198	0.36125
PMM1	phosphomannomutase 1	0.493	-0.357	0.068	0.36125
SPAG6	sperm associated antigen 6	0.26	-0.59	-0.165	0.36125
TUBB1	tubulin beta 1 class VI	0.351	-0.499	-0.074	0.36125
ISL1	ISL LIM homeobox 1	0.285	-0.565	-0.14	0.36125
RANGAP1	Ran GTPase activating protein 1	0.675	-0.174	0.2505	0.3604005
PPP2R3B	protein phosphatase 2 regulatory subunit B''beta	0.564	-0.285	0.1395	0.3604005
TCF21	transcription factor 21	-0.412	0.437	0.0125	0.3604005
TSNARE1	t-SNARE domain containing 1	0.624	-0.224	0.2	0.359552
RFX6	regulatory factor X6	0.272	-0.576	-0.152	0.359552
SLC25A33	solute carrier family 25 member 33	0.35	-0.498	-0.074	0.359552
NRP2	neuropilin 2	-0.0872	0.76	0.3364	0.35887392
CORO7	coronin 7	0.445	-0.402	0.0215	0.3587045
FBXO44	F-box protein 44	0.427	-0.42	0.0035	0.3587045
MNDA	myeloid cell nuclear differentiation antigen	-0.411	0.436	0.0125	0.3587045
SLC46A1	solute carrier family 46 member 1	0.471	-0.376	0.0475	0.3587045
SPPL2B	signal peptide peptidase like 2B	0.521	-0.326	0.0975	0.3587045
TCEAL2	transcription elongation factor A like 2	0.257	-0.59	-0.1665	0.3587045
TMEM132D	transmembrane protein 132D	0.266	-0.581	-0.1575	0.3587045
USP20	ubiquitin specific peptidase 20	0.564	-0.283	0.1405	0.3587045
ANO5	anoctamin 5	0.378	-0.468	-0.045	0.357858
ZSCAN2	zinc finger and SCAN domain containing 2	0.323	-0.523	-0.1	0.357858
PPP6R2	protein phosphatase 6 regulatory subunit 2	0.62	-0.226	0.197	0.357858
SH3GLB2	SH3 domain containing GRB2 like, endophilin B2	0.627	-0.219	0.204	0.357858
CPZ	carboxypeptidase Z	-0.258	0.588	0.165	0.357858
CUL7	cullin 7	0.605	-0.241	0.182	0.357858
HOXB3	homeobox B3	-0.127	0.719	0.296	0.357858
PAK5	p21 (RAC1) activated kinase 5	0.27	-0.576	-0.153	0.357858
SARM1	sterile alpha and TIR motif containing 1	0.28	-0.566	-0.143	0.357858
CLDN9	claudin 9	0.457	-0.388	0.0345	0.3570125
EPHX2	epoxide hydrolase 2	0.384	-0.461	-0.0385	0.3570125
PLEKHH1	pleckstrin homology, MyTH4 and FERM domain containing H1	0.486	-0.359	0.0635	0.3570125
POLR3A	RNA polymerase III subunit A	0.578	-0.267	0.1555	0.3570125
RNF157	ring finger protein 157	0.431	-0.414	0.00850000000000001	0.3570125
SERPINF1	serpin family F member 1	-0.358	0.487	0.0645	0.3570125
SNRNP70	small nuclear ribonucleoprotein U1 subunit 70	0.65	-0.195	0.2275	0.3570125
NRG2	neuregulin 2	0.462	-0.382	0.04	0.356168
POSTN	periostin	-0.303	0.541	0.119	0.356168
TRAPPC12	trafficking protein particle complex 12	0.526	-0.318	0.104	0.356168
EDC4	enhancer of mRNA decapping 4	0.633	-0.211	0.211	0.356168
FAM83G	family with sequence similarity 83 member G	0.718	-0.126	0.296	0.356168
ISM1	isthmin 1	-0.36	0.484	0.062	0.356168
MAFA	MAF bZIP transcription factor A	0.358	-0.486	-0.064	0.356168
ENTPD6	ectonucleoside triphosphate diphosphohydrolase 6 (putative)	0.677	-0.166	0.2555	0.3553245
C3AR1	complement C3a receptor 1	-0.375	0.468	0.0465	0.3553245
CACNG5	calcium voltage-gated channel auxiliary subunit gamma 5	0.218	-0.625	-0.2035	0.3553245
CSF1R	colony stimulating factor 1 receptor	-0.381	0.462	0.0405	0.3553245
FPR3	formyl peptide receptor 3	-0.372	0.471	0.0495	0.3553245
GCC1	GRIP and coiled-coil domain containing 1	0.578	-0.265	0.1565	0.3553245
NDRG4	NDRG family member 4	0.366	-0.477	-0.0555	0.3553245
PIGG	phosphatidylinositol glycan anchor biosynthesis class G	0.645	-0.198	0.2235	0.3553245
PRKCZ	protein kinase C zeta	0.708	-0.135	0.2865	0.3553245
PTOV1	PTOV1, extended AT-hook containing adaptor protein	0.548	-0.295	0.1265	0.3553245
RAB11FIP3	RAB11 family interacting protein 3	0.622	-0.221	0.2005	0.3553245
RAB40C	RAB40C, member RAS oncogene family	0.541	-0.302	0.1195	0.3553245
TBC1D25	TBC1 domain family member 25	0.631	-0.212	0.2095	0.3553245
ACYP1	acylphosphatase 1	0.443	-0.399	0.022	0.354482
FCER1A	Fc fragment of IgE receptor Ia	-0.459	0.383	-0.038	0.354482
IMMP1L	inner mitochondrial membrane peptidase subunit 1	0.28	-0.562	-0.141	0.354482
SGSM3	small G protein signaling modulator 3	0.609	-0.233	0.188	0.354482
SEPT11	septin 11	-0.408	0.434	0.013	0.354482
ADCK2	aarF domain containing kinase 2	0.596	-0.245	0.1755	0.3536405
CBLN1	cerebellin 1 precursor	0.214	-0.627	-0.2065	0.3536405
CCDC130	coiled-coil domain containing 130	0.609	-0.232	0.1885	0.3536405
CFAP65	cilia and flagella associated protein 65	0.199	-0.642	-0.2215	0.3536405
CPT2	carnitine palmitoyltransferase 2	0.475	-0.366	0.0545	0.3536405
FGFR4	fibroblast growth factor receptor 4	0.583	-0.258	0.1625	0.3536405
NOC2LP1	NOC2 like nucleolar associated transcriptional repressor pseudogene 1	0.287	-0.554	-0.1335	0.3536405
P2RX6	purinergic receptor P2X 6	0.378	-0.463	-0.0425	0.3536405
P2RY10	P2Y receptor family member 10	-0.434	0.407	-0.0135	0.3536405
TUBA4A	tubulin alpha 4a	0.583	-0.258	0.1625	0.3536405
WRNIP1	Werner helicase interacting protein 1	0.534	-0.307	0.1135	0.3536405
CCR5	C-C motif chemokine receptor 5 (gene/pseudogene)	-0.44	0.4	-0.02	0.3528
GAL3ST4	galactose-3-O-sulfotransferase 4	-0.5	0.34	-0.08	0.3528
MORN1	MORN repeat containing 1	0.452	-0.388	0.032	0.3528
TNFRSF1B	TNF receptor superfamily member 1B	-0.155	0.685	0.265	0.3528
ZSWIM5	zinc finger SWIM-type containing 5	0.332	-0.508	-0.088	0.3528
SGSM1	small G protein signaling modulator 1	0.272	-0.568	-0.148	0.3528
CMYA5	cardiomyopathy associated 5	-0.492	0.347	-0.0725	0.3519605
HRASLS	HRAS like suppressor	0.24	-0.599	-0.1795	0.3519605
NR2F2	nuclear receptor subfamily 2 group F member 2	-0.138	0.701	0.2815	0.3519605
SNAPC4	small nuclear RNA activating complex polypeptide 4	0.637	-0.202	0.2175	0.3519605
SYNGR3	synaptogyrin 3	0.377	-0.462	-0.0425	0.3519605
TMEM80	transmembrane protein 80	0.395	-0.444	-0.0245	0.3519605
TTC36	tetratricopeptide repeat domain 36	0.24	-0.599	-0.1795	0.3519605
UBN1	ubinuclein 1	0.705	-0.134	0.2855	0.3519605
THSD4	thrombospondin type 1 domain containing 4	-0.0404	0.798	0.3788	0.35145728
COX11	cytochrome c oxidase copper chaperone COX11	0.374	-0.464	-0.045	0.351122
FCGR3A	Fc fragment of IgG receptor IIIa	-0.375	0.463	0.044	0.351122
IGSF11	immunoglobulin superfamily member 11	0.322	-0.516	-0.097	0.351122
LIN7B	lin-7 homolog B, crumbs cell polarity complex component	0.326	-0.512	-0.093	0.351122
LRRC20	leucine rich repeat containing 20	0.56	-0.278	0.141	0.351122
PPP1R37	protein phosphatase 1 regulatory subunit 37	0.669	-0.169	0.25	0.351122
VARS2	valyl-tRNA synthetase 2, mitochondrial	0.687	-0.151	0.268	0.351122
C5AR1	complement C5a receptor 1	-0.413	0.425	0.00600000000000001	0.351122
IGHA1	immunoglobulin heavy constant alpha 1	-0.411	0.427	0.00800000000000001	0.351122
LRFN2	leucine rich repeat and fibronectin type III domain containing 2	0.362	-0.476	-0.057	0.351122
MS4A7	membrane spanning 4-domains A7	-0.416	0.422	0.003	0.351122
NCKIPSD	NCK interacting protein with SH3 domain	0.587	-0.251	0.168	0.351122
QDPR	quinoid dihydropteridine reductase	0.424	-0.414	0.005	0.351122
ETV6	ETS variant 6	-0.275	0.562	0.1435	0.3502845
ATP6AP1	ATPase H+ transporting accessory protein 1	0.501	-0.336	0.0825	0.3502845
CDH11	cadherin 11	-0.362	0.475	0.0565	0.3502845
FCER1G	Fc fragment of IgE receptor Ig	-0.357	0.48	0.0615	0.3502845
SOGA3	SOGA family member 3	0.259	-0.578	-0.1595	0.3502845
SPRY1	sprouty RTK signaling antagonist 1	-0.343	0.494	0.0755	0.3502845
TTC38	tetratricopeptide repeat domain 38	0.605	-0.232	0.1865	0.3502845
WRAP53	WD repeat containing antisense to TP53	0.595	-0.242	0.1765	0.3502845
ANK1	ankyrin 1	0.442	-0.394	0.024	0.349448
BEX5	brain expressed X-linked 5	0.376	-0.46	-0.042	0.349448
MTHFR	methylenetetrahydrofolate reductase	0.531	-0.305	0.113	0.349448
PTPRC	protein tyrosine phosphatase, receptor type C	-0.458	0.378	-0.04	0.349448
RAB3A	RAB3A, member RAS oncogene family	0.456	-0.38	0.038	0.349448
GEMIN8P4	gem nuclear organelle associated protein 8 pseudogene 4	0.347	-0.489	-0.071	0.349448
HOXA4	homeobox A4	-0.349	0.487	0.069	0.349448
IP6K1	inositol hexakisphosphate kinase 1	0.572	-0.264	0.154	0.349448
UNC79	unc-79 homolog, NALCN channel complex subunit	0.232	-0.604	-0.186	0.349448
YRDC	yrdC N6-threonylcarbamoyltransferase domain containing	0.566	-0.27	0.148	0.349448
GAPT	GRB2 binding adaptor protein, transmembrane	-0.553	0.282	-0.1355	0.3486125
HSF4	heat shock transcription factor 4	0.571	-0.264	0.1535	0.3486125
LRRC1	leucine rich repeat containing 1	0.697	-0.138	0.2795	0.3486125
NPDC1	neural proliferation, differentiation and control 1	0.467	-0.368	0.0495	0.3486125
PPP1R16A	protein phosphatase 1 regulatory subunit 16A	0.552	-0.283	0.1345	0.3486125
QSOX2	quiescin sulfhydryl oxidase 2	0.576	-0.259	0.1585	0.3486125
SKIL	SKI like proto-oncogene	-0.384	0.451	0.0335	0.3486125
SYT9	synaptotagmin 9	0.339	-0.496	-0.0785	0.3486125
UCK1	uridine-cytidine kinase 1	0.46	-0.375	0.0425	0.3486125
ZC2HC1C	zinc finger C2HC-type containing 1C	0.44	-0.395	0.0225	0.3486125
ZNF653	zinc finger protein 653	0.578	-0.257	0.1605	0.3486125
CD86	CD86 molecule	-0.389	0.445	0.028	0.347778
CDK10	cyclin dependent kinase 10	0.531	-0.303	0.114	0.347778
DNM1	dynamin 1	0.37	-0.464	-0.047	0.347778
ELMO3	engulfment and cell motility 3	0.671	-0.163	0.254	0.347778
INMT	indolethylamine N-methyltransferase	-0.638	0.196	-0.221	0.347778
SYNC	syncoilin, intermediate filament protein	-0.283	0.551	0.134	0.347778
PCSK2	proprotein convertase subtilisin/kexin type 2	0.21	-0.624	-0.207	0.347778
CH25H	cholesterol 25-hydroxylase	-0.414	0.42	0.003	0.347778
GLS2	glutaminase 2	0.412	-0.422	-0.005	0.347778
HIP1	huntingtin interacting protein 1	-0.114	0.72	0.303	0.347778
PTPRN	protein tyrosine phosphatase, receptor type N	0.255	-0.579	-0.162	0.347778
RNF128	ring finger protein 128, E3 ubiquitin protein ligase	0.594	-0.24	0.177	0.347778
TCAF1P1	TRPM8 channel associated factor 1 pseudogene 1	0.59	-0.244	0.173	0.347778
CD109	CD109 molecule	-0.0729	0.761	0.34405	0.347694605
MINK1	misshapen like kinase 1	0.761	-0.0728	0.3441	0.34761122
ATP8B4	ATPase phospholipid transporting 8B4 (putative)	-0.485	0.348	-0.0685	0.3469445
CTHRC1	collagen triple helix repeat containing 1	-0.382	0.451	0.0345	0.3469445
EPYC	epiphycan	-0.474	0.359	-0.0575	0.3469445
FAT4	FAT atypical cadherin 4	-0.451	0.382	-0.0345	0.3469445
MAPK8IP3	mitogen-activated protein kinase 8 interacting protein 3	0.626	-0.207	0.2095	0.3469445
MILR1	mast cell immunoglobulin like receptor 1	-0.263	0.57	0.1535	0.3469445
SFXN5	sideroflexin 5	0.301	-0.532	-0.1155	0.3469445
SLC4A8	solute carrier family 4 member 8	0.213	-0.62	-0.2035	0.3469445
SYT4	synaptotagmin 4	0.242	-0.591	-0.1745	0.3469445
TDRKH	tudor and KH domain containing	0.508	-0.325	0.0915	0.3469445
TMEM61	transmembrane protein 61	0.318	-0.515	-0.0985	0.3469445
BRINP1	BMP/retinoic acid inducible neural specific 1	0.182	-0.65	-0.234	0.346112
PGBD5	piggyBac transposable element derived 5	0.297	-0.535	-0.119	0.346112
SHISA7	shisa family member 7	0.15	-0.682	-0.266	0.346112
SLC1A3	solute carrier family 1 member 3	-0.193	0.639	0.223	0.346112
SMOC2	SPARC related modular calcium binding 2	-0.461	0.371	-0.045	0.346112
C1S	complement C1s	-0.231	0.601	0.185	0.346112
B3GAT3	beta-1,3-glucuronyltransferase 3	0.486	-0.346	0.07	0.346112
OLFML3	olfactomedin like 3	-0.487	0.345	-0.071	0.346112
RAB3D	RAB3D, member RAS oncogene family	0.483	-0.349	0.067	0.346112
RALGDS	ral guanine nucleotide dissociation stimulator	0.571	-0.261	0.155	0.346112
ZNF48	zinc finger protein 48	0.572	-0.26	0.156	0.346112
IFITM2	interferon induced transmembrane protein 2	-0.0608	0.771	0.3551	0.34594562
ARFGEF3	ARFGEF family member 3	0.406	-0.425	-0.00949999999999998	0.3452805
CD180	CD180 molecule	-0.544	0.287	-0.1285	0.3452805
CLEC7A	C-type lectin domain containing 7A	-0.48	0.351	-0.0645	0.3452805
DNAJB2	DnaJ heat shock protein family (Hsp40) member B2	0.632	-0.199	0.2165	0.3452805
DSP	desmoplakin	0.578	-0.253	0.1625	0.3452805
EIF2B5	eukaryotic translation initiation factor 2B subunit epsilon	0.613	-0.218	0.1975	0.3452805
FMO2	flavin containing monooxygenase 2	-0.448	0.383	-0.0325	0.3452805
GNG4	G protein subunit gamma 4	0.226	-0.605	-0.1895	0.3452805
IL2RG	interleukin 2 receptor subunit gamma	-0.294	0.537	0.1215	0.3452805
IQCC	IQ motif containing C	0.371	-0.46	-0.0445	0.3452805
PDLIM3	PDZ and LIM domain 3	-0.337	0.494	0.0785	0.3452805
RXFP3	relaxin family peptide receptor 3	0.233	-0.598	-0.1825	0.3452805
SLC29A1	solute carrier family 29 member 1 (Augustine blood group)	0.383	-0.448	-0.0325	0.3452805
TMEM132A	transmembrane protein 132A	0.544	-0.287	0.1285	0.3452805
UNC13B	unc-13 homolog B	0.484	-0.347	0.0685	0.3452805
VGF	VGF nerve growth factor inducible	0.383	-0.448	-0.0325	0.3452805
ARIH2	ariadne RBR E3 ubiquitin protein ligase 2	0.539	-0.291	0.124	0.34445
ATP6V0B	ATPase H+ transporting V0 subunit b	0.462	-0.368	0.047	0.34445
HECW1	HECT, C2 and WW domain containing E3 ubiquitin protein ligase 1	-0.455	0.375	-0.04	0.34445
HLA-DRA	major histocompatibility complex, class II, DR alpha	-0.192	0.638	0.223	0.34445
LRRC17	leucine rich repeat containing 17	-0.437	0.393	-0.022	0.34445
MAMDC4	MAM domain containing 4	0.426	-0.404	0.011	0.34445
RAB24	RAB24, member RAS oncogene family	0.534	-0.296	0.119	0.34445
TFPI	tissue factor pathway inhibitor	-0.269	0.561	0.146	0.34445
AIF1	allograft inflammatory factor 1	-0.474	0.356	-0.059	0.34445
ARHGEF10	Rho guanine nucleotide exchange factor 10	-0.113	0.717	0.302	0.34445
PEPD	peptidase D	0.556	-0.273	0.1415	0.3436205
TMSB15B	thymosin beta 15B	0.142	-0.687	-0.2725	0.3436205
CAPN13	calpain 13	0.511	-0.318	0.0965	0.3436205
CCDC78	coiled-coil domain containing 78	0.451	-0.378	0.0365	0.3436205
EGFL7	EGF like domain multiple 7	0.421	-0.408	0.00650000000000001	0.3436205
ERCC3	ERCC excision repair 3, TFIIH core complex helicase subunit	0.621	-0.208	0.2065	0.3436205
FAM169A	family with sequence similarity 169 member A	0.35	-0.479	-0.0645	0.3436205
NUP210	nucleoporin 210	0.471	-0.358	0.0565	0.3436205
RNF182	ring finger protein 182	0.204	-0.625	-0.2105	0.3436205
SLC17A6	solute carrier family 17 member 6	0.331	-0.498	-0.0835	0.3436205
SMOC1	SPARC related modular calcium binding 1	0.413	-0.416	-0.0015	0.3436205
SYTL1	synaptotagmin like 1	0.433	-0.396	0.0185	0.3436205
ZNF3	zinc finger protein 3	0.381	-0.448	-0.0335	0.3436205
HGF	hepatocyte growth factor	-0.396	0.432	0.018	0.342792
NFAT5	nuclear factor of activated T cells 5	-0.405	0.423	0.00899999999999998	0.342792
RNF43	ring finger protein 43	0.491	-0.337	0.077	0.342792
SCGN	secretagogin, EF-hand calcium binding protein	0.294	-0.534	-0.12	0.342792
SLC6A19	solute carrier family 6 member 19	0.321	-0.507	-0.093	0.342792
USP43	ubiquitin specific peptidase 43	0.668	-0.16	0.254	0.342792
GRM4	glutamate metabotropic receptor 4	0.238	-0.59	-0.176	0.342792
COL14A1	collagen type XIV alpha 1 chain	-0.385	0.442	0.0285	0.3419645
GMEB2	glucocorticoid modulatory element binding protein 2	0.608	-0.219	0.1945	0.3419645
HAND2	heart and neural crest derivatives expressed 2	-0.404	0.423	0.00949999999999998	0.3419645
PABPC4L	poly(A) binding protein cytoplasmic 4 like	-0.637	0.19	-0.2235	0.3419645
PARP14	poly(ADP-ribose) polymerase family member 14	-0.264	0.563	0.1495	0.3419645
SYT17	synaptotagmin 17	0.363	-0.464	-0.0505	0.3419645
UNC45A	unc-45 myosin chaperone A	0.636	-0.191	0.2225	0.3419645
EMP1	epithelial membrane protein 1	0.0316	0.858	0.4448	0.34146848
F7	coagulation factor VII	0.0603	-0.766	-0.35285	0.341385845
FNDC11	fibronectin type III domain containing 11	0.432	-0.394	0.019	0.341138
KATNB1	katanin regulatory subunit B1	0.547	-0.279	0.134	0.341138
PRRX1	paired related homeobox 1	-0.358	0.468	0.055	0.341138
SMG5	SMG5, nonsense mediated mRNA decay factor	0.664	-0.162	0.251	0.341138
TNFSF13B	TNF superfamily member 13b	-0.451	0.375	-0.038	0.341138
WDR45B	WD repeat domain 45B	0.636	-0.19	0.223	0.341138
ARHGAP31	Rho GTPase activating protein 31	-0.224	0.602	0.189	0.341138
PHKA2	phosphorylase kinase regulatory subunit alpha 2	0.604	-0.222	0.191	0.341138
AFG3L1P	AFG3 like matrix AAA peptidase subunit 1, pseudogene	0.386	-0.439	-0.0265	0.3403125
CDHR1	cadherin related family member 1	0.256	-0.569	-0.1565	0.3403125
CYB561D1	cytochrome b561 family member D1	0.443	-0.382	0.0305	0.3403125
FGF1	fibroblast growth factor 1	-0.511	0.314	-0.0985	0.3403125
SEPT3	septin 3	0.288	-0.537	-0.1245	0.3403125
SLFN5	schlafen family member 5	-0.119	0.706	0.2935	0.3403125
TNFRSF13C	TNF receptor superfamily member 13C	-0.665	0.159	-0.253	0.339488
USP11	ubiquitin specific peptidase 11	0.378	-0.446	-0.034	0.339488
ARHGAP42	Rho GTPase activating protein 42	-0.047	0.777	0.365	0.339488
HRAS	HRas proto-oncogene, GTPase	0.587	-0.237	0.175	0.339488
CCDC28B	coiled-coil domain containing 28B	0.213	-0.61	-0.1985	0.3386645
CD3G	CD3g molecule	-0.572	0.251	-0.1605	0.3386645
FAM131A	family with sequence similarity 131 member A	0.51	-0.313	0.0985	0.3386645
FBXL7	F-box and leucine rich repeat protein 7	-0.478	0.345	-0.0665	0.3386645
GPR179	G protein-coupled receptor 179	0.238	-0.585	-0.1735	0.3386645
KIF5C	kinesin family member 5C	0.236	-0.587	-0.1755	0.3386645
LMO1	LIM domain only 1	0.336	-0.487	-0.0755	0.3386645
LRRC24	leucine rich repeat containing 24	0.301	-0.522	-0.1105	0.3386645
SCAP	SREBF chaperone	0.646	-0.177	0.2345	0.3386645
TCTEX1D2	Tctex1 domain containing 2	0.424	-0.399	0.0125	0.3386645
CHKB-CPT1B	CHKB-CPT1B readthrough (NMD candidate)	0.542	-0.28	0.131	0.337842
DIO3	iodothyronine deiodinase 3	-0.388	0.434	0.023	0.337842
ELAVL4	ELAV like RNA binding protein 4	0.198	-0.624	-0.213	0.337842
GADD45G	growth arrest and DNA damage inducible gamma	0.321	-0.501	-0.09	0.337842
HLA-DMA	major histocompatibility complex, class II, DM alpha	-0.159	0.663	0.252	0.337842
NECAB3	N-terminal EF-hand calcium binding protein 3	0.493	-0.329	0.082	0.337842
SHROOM1	shroom family member 1	0.644	-0.178	0.233	0.337842
VIL1	villin 1	0.376	-0.446	-0.035	0.337842
CD2	CD2 molecule	-0.407	0.415	0.004	0.337842
FOXRED1	FAD dependent oxidoreductase domain containing 1	0.613	-0.209	0.202	0.337842
HEPH	hephaestin	-0.237	0.585	0.174	0.337842
OSMR	oncostatin M receptor	0.046	0.867	0.4565	0.3370205
ABCC6P2	ATP binding cassette subfamily C member 6 pseudogene 2	0.253	-0.568	-0.1575	0.3370205
CNBD2	cyclic nucleotide binding domain containing 2	0.109	-0.712	-0.3015	0.3370205
DHRS11	dehydrogenase/reductase 11	0.581	-0.24	0.1705	0.3370205
DOCK2	dedicator of cytokinesis 2	-0.322	0.499	0.0885	0.3370205
LGI3	leucine rich repeat LGI family member 3	0.303	-0.518	-0.1075	0.3370205
TFEC	transcription factor EC	-0.395	0.426	0.0155	0.3370205
ZNF423	zinc finger protein 423	-0.445	0.376	-0.0345	0.3370205
DSCR8	Down syndrome critical region 8	0.0926	-0.728	-0.3177	0.33669218
B3GNT8	UDP-GlcNAc:betaGal beta-1,3-N-acetylglucosaminyltransferase 8	0.341	-0.479	-0.069	0.3362
CBX8	chromobox 8	0.551	-0.269	0.141	0.3362
CD320	CD320 molecule	0.459	-0.361	0.049	0.3362
IGKV1-39	immunoglobulin kappa variable 1-39 (gene/pseudogene)	-0.518	0.302	-0.108	0.3362
INSM2	INSM transcriptional repressor 2	0.141	-0.679	-0.269	0.3362
LINGO2	leucine rich repeat and Ig domain containing 2	0.182	-0.638	-0.228	0.3362
MFSD11	major facilitator superfamily domain containing 11	0.533	-0.287	0.123	0.3362
MYO9A	myosin IXA	-0.437	0.383	-0.027	0.3362
TMED6	transmembrane p24 trafficking protein 6	0.323	-0.497	-0.087	0.3362
WDR73	WD repeat domain 73	0.414	-0.406	0.00399999999999998	0.3362
LRRC43	leucine rich repeat containing 43	0.214	-0.606	-0.196	0.3362
TMEM184A	transmembrane protein 184A	0.597	-0.223	0.187	0.3362
CPNE8	copine 8	-0.247	0.573	0.163	0.3362
TARBP2	TARBP2, RISC loading complex RNA binding subunit	0.578	-0.242	0.168	0.3362
ZNF217	zinc finger protein 217	0.000321	0.82	0.4101605	0.3359368315205
IGFALS	insulin like growth factor binding protein acid labile subunit	0.272	-0.547	-0.1375	0.3353805
ADGRV1	adhesion G protein-coupled receptor V1	0.245	-0.574	-0.1645	0.3353805
APLNR	apelin receptor	-0.397	0.422	0.0125	0.3353805
CC2D1A	coiled-coil and C2 domain containing 1A	0.619	-0.2	0.2095	0.3353805
CCAR2	cell cycle and apoptosis regulator 2	0.657	-0.162	0.2475	0.3353805
CST1	cystatin SN	-0.325	0.494	0.0845	0.3353805
DACH2	dachshund family transcription factor 2	0.23	-0.589	-0.1795	0.3353805
DGKQ	diacylglycerol kinase theta	0.67	-0.149	0.2605	0.3353805
DISC1	DISC1 scaffold protein	-0.357	0.462	0.0525	0.3353805
DPP6	dipeptidyl peptidase like 6	0.165	-0.654	-0.2445	0.3353805
FEM1A	fem-1 homolog A	0.496	-0.323	0.0865	0.3353805
GSE1	Gse1 coiled-coil protein	0.478	-0.341	0.0685	0.3353805
LRRC42	leucine rich repeat containing 42	0.608	-0.211	0.1985	0.3353805
MAP4K2	mitogen-activated protein kinase kinase kinase kinase 2	0.471	-0.348	0.0615	0.3353805
MAU2	MAU2 sister chromatid cohesion factor	0.529	-0.29	0.1195	0.3353805
NCAM2	neural cell adhesion molecule 2	-0.531	0.288	-0.1215	0.3353805
STOM	stomatin	-0.143	0.676	0.2665	0.3353805
ZDHHC13	zinc finger DHHC-type containing 13	0.604	-0.215	0.1945	0.3353805
CDH12	cadherin 12	0.0419	-0.777	-0.36755	0.335298605
CD34	CD34 molecule	-0.397	0.421	0.012	0.334562
FBLN1	fibulin 1	-0.329	0.489	0.08	0.334562
NAPB	NSF attachment protein beta	0.307	-0.511	-0.102	0.334562
PISD	phosphatidylserine decarboxylase	0.558	-0.26	0.149	0.334562
STK11IP	serine/threonine kinase 11 interacting protein	0.677	-0.141	0.268	0.334562
STRIP1	striatin interacting protein 1	0.606	-0.212	0.197	0.334562
CDHR5	cadherin related family member 5	0.45	-0.367	0.0415	0.3337445
DGKZ	diacylglycerol kinase zeta	0.636	-0.181	0.2275	0.3337445
MS4A14	membrane spanning 4-domains A14	-0.442	0.375	-0.0335	0.3337445
PPM1E	protein phosphatase, Mg2+/Mn2+ dependent 1E	0.233	-0.584	-0.1755	0.3337445
RFPL2	ret finger protein like 2	0.289	-0.528	-0.1195	0.3337445
TDRD5	tudor domain containing 5	0.376	-0.441	-0.0325	0.3337445
CELF4	CUGBP Elav-like family member 4	0.0906	-0.726	-0.3177	0.33341778
ARHGAP21	Rho GTPase activating protein 21	-0.142	0.674	0.266	0.332928
CCDC146	coiled-coil domain containing 146	-0.364	0.452	0.044	0.332928
CYP2R1	cytochrome P450 family 2 subfamily R member 1	0.449	-0.367	0.041	0.332928
FAM219A	family with sequence similarity 219 member A	0.493	-0.323	0.085	0.332928
ISLR	immunoglobulin superfamily containing leucine rich repeat	-0.402	0.414	0.00599999999999998	0.332928
NSMF	NMDA receptor synaptonuclear signaling and neuronal migration factor	0.663	-0.153	0.255	0.332928
PRPF40B	pre-mRNA processing factor 40 homolog B	0.615	-0.201	0.207	0.332928
RELL2	RELT like 2	0.537	-0.279	0.129	0.332928
SLC34A3	solute carrier family 34 member 3	0.328	-0.488	-0.08	0.332928
UNC5D	unc-5 netrin receptor D	0.372	-0.444	-0.036	0.332928
FILIP1	filamin A interacting protein 1	-0.535	0.28	-0.1275	0.3321125
RARB	retinoic acid receptor beta	-0.255	0.56	0.1525	0.3321125
ARG2	arginase 2	0.297	-0.518	-0.1105	0.3321125
EVI5L	ecotropic viral integration site 5 like	0.63	-0.185	0.2225	0.3321125
PPP6R1	protein phosphatase 6 regulatory subunit 1	0.631	-0.184	0.2235	0.3321125
PQBP1	polyglutamine binding protein 1	0.531	-0.284	0.1235	0.3321125
PRLHR	prolactin releasing hormone receptor	0.105	-0.71	-0.3025	0.3321125
SPINT2	serine peptidase inhibitor, Kunitz type 2	0.52	-0.295	0.1125	0.3321125
SPTLC3	serine palmitoyltransferase long chain base subunit 3	-0.487	0.328	-0.0795	0.3321125
ASPRV1	aspartic peptidase retroviral like 1	0.376	-0.438	-0.031	0.331298
CCDC87	coiled-coil domain containing 87	0.372	-0.442	-0.035	0.331298
CTC1	CST telomere replication complex component 1	0.541	-0.273	0.134	0.331298
GOLGA7B	golgin A7 family member B	0.529	-0.285	0.122	0.331298
HPGDS	hematopoietic prostaglandin D synthase	-0.412	0.402	-0.00499999999999998	0.331298
NAV3	neuron navigator 3	-0.53	0.284	-0.123	0.331298
PPP1R3F	protein phosphatase 1 regulatory subunit 3F	0.383	-0.431	-0.024	0.331298
PTGES2	prostaglandin E synthase 2	0.625	-0.189	0.218	0.331298
SCUBE3	signal peptide, CUB domain and EGF like domain containing 3	-0.611	0.203	-0.204	0.331298
SLC25A10	solute carrier family 25 member 10	0.571	-0.243	0.164	0.331298
CHST8	carbohydrate sulfotransferase 8	0.301	-0.512	-0.1055	0.3304845
FLVCR1	feline leukemia virus subgroup C cellular receptor 1	0.218	-0.595	-0.1885	0.3304845
MFSD13A	major facilitator superfamily domain containing 13A	0.355	-0.458	-0.0515	0.3304845
REEP2	receptor accessory protein 2	0.287	-0.526	-0.1195	0.3304845
TDRD3	tudor domain containing 3	-0.405	0.408	0.00149999999999997	0.3304845
TLR8	toll like receptor 8	-0.416	0.397	-0.00949999999999998	0.3304845
XK	X-linked Kx blood group	0.424	-0.389	0.0175	0.3304845
ANXA1	annexin A1	0.0535	0.866	0.45975	0.330078125
FAM174B	family with sequence similarity 174 member B	0.312	-0.5	-0.094	0.329672
HCN2	hyperpolarization activated cyclic nucleotide gated potassium and sodium channel 2	0.558	-0.254	0.152	0.329672
KCNQ5	potassium voltage-gated channel subfamily Q member 5	-0.417	0.395	-0.011	0.329672
S100Z	S100 calcium binding protein Z	0.128	-0.684	-0.278	0.329672
SSTR5	somatostatin receptor 5	0.396	-0.416	-0.00999999999999998	0.329672
THSD7B	thrombospondin type 1 domain containing 7B	-0.427	0.385	-0.021	0.329672
ACAD10	acyl-CoA dehydrogenase family member 10	0.57	-0.242	0.164	0.329672
RBPMS	RNA binding protein, mRNA processing factor	-0.0868	0.725	0.3191	0.32950962
SH3BP4	SH3 domain binding protein 4	0.0112	0.823	0.4171	0.32950962
ABCB9	ATP binding cassette subfamily B member 9	0.357	-0.454	-0.0485	0.3288605
ALOX5AP	arachidonate 5-lipoxygenase activating protein	-0.328	0.483	0.0775	0.3288605
CCS	copper chaperone for superoxide dismutase	0.495	-0.316	0.0895	0.3288605
DISP2	dispatched RND transporter family member 2	0.23	-0.581	-0.1755	0.3288605
INA	internexin neuronal intermediate filament protein alpha	0.198	-0.613	-0.2075	0.3288605
LAPTM5	lysosomal protein transmembrane 5	-0.195	0.616	0.2105	0.3288605
NECAP1	NECAP endocytosis associated 1	0.386	-0.425	-0.0195	0.3288605
PCDHA2	protocadherin alpha 2	0.187	-0.624	-0.2185	0.3288605
SS18L1	SS18L1, nBAF chromatin remodeling complex subunit	0.574	-0.237	0.1685	0.3288605
SYN1	synapsin I	0.188	-0.623	-0.2175	0.3288605
TLE2	TLE family member 2, transcriptional corepressor	0.501	-0.31	0.0955	0.3288605
TPSG1	tryptase gamma 1	0.326	-0.485	-0.0795	0.3288605
TRIB3	tribbles pseudokinase 3	0.483	-0.328	0.0775	0.3288605
CADM4	cell adhesion molecule 4	0.504	-0.306	0.099	0.32805
COL8A2	collagen type VIII alpha 2 chain	-0.447	0.363	-0.042	0.32805
ENGASE	endo-beta-N-acetylglucosaminidase	0.652	-0.158	0.247	0.32805
FXYD2	FXYD domain containing ion transport regulator 2	0.314	-0.496	-0.091	0.32805
GFOD2	glucose-fructose oxidoreductase domain containing 2	0.254	-0.556	-0.151	0.32805
LONP1	lon peptidase 1, mitochondrial	0.616	-0.194	0.211	0.32805
MAGED4	MAGE family member D4	0.336	-0.474	-0.069	0.32805
MXRA8	matrix remodeling associated 8	-0.266	0.544	0.139	0.32805
NEBL	nebulette	0.439	-0.371	0.034	0.32805
PIGA	phosphatidylinositol glycan anchor biosynthesis class A	0.438	-0.372	0.033	0.32805
PKIB	cAMP-dependent protein kinase inhibitor beta	0.362	-0.448	-0.043	0.32805
SDF2L1	stromal cell derived factor 2 like 1	0.443	-0.367	0.038	0.32805
SPATA25	spermatogenesis associated 25	0.46	-0.35	0.055	0.32805
STON1-GTF2A1L	STON1-GTF2A1L readthrough	-0.439	0.371	-0.034	0.32805
TMEM106A	transmembrane protein 106A	-0.314	0.496	0.091	0.32805
FUK	fucokinase	0.585	-0.225	0.18	0.32805
TUFT1	tuftelin 1	0.712	-0.098	0.307	0.32805
MROH1	maestro heat like repeat family member 1	0.683	-0.126	0.2785	0.3272405
OVOL2	ovo like zinc finger 2	0.563	-0.246	0.1585	0.3272405
POMGNT1	protein O-linked mannose N-acetylglucosaminyltransferase 1 (beta 1,2-)	0.635	-0.174	0.2305	0.3272405
PTN	pleiotrophin	-0.414	0.395	-0.00949999999999998	0.3272405
PYGO1	pygopus family PHD finger 1	-0.567	0.242	-0.1625	0.3272405
SAFB2	scaffold attachment factor B2	0.589	-0.22	0.1845	0.3272405
DVL2	dishevelled segment polarity protein 2	0.538	-0.27	0.134	0.326432
FAM114A1	family with sequence similarity 114 member A1	-0.125	0.683	0.279	0.326432
GPR171	G protein-coupled receptor 171	-0.541	0.267	-0.137	0.326432
HDAC11	histone deacetylase 11	0.613	-0.195	0.209	0.326432
NMNAT2	nicotinamide nucleotide adenylyltransferase 2	0.383	-0.425	-0.021	0.326432
SNTA1	syntrophin alpha 1	0.503	-0.305	0.099	0.326432
PRODH2	proline dehydrogenase 2	0.127	-0.68	-0.2765	0.3256245
COQ10A	coenzyme Q10A	0.31	-0.497	-0.0935	0.3256245
DDR2	discoidin domain receptor tyrosine kinase 2	-0.408	0.399	-0.00449999999999998	0.3256245
FDPS	farnesyl diphosphate synthase	0.52	-0.287	0.1165	0.3256245
SLAIN1	SLAIN motif family member 1	0.345	-0.462	-0.0585	0.3256245
SMPD2	sphingomyelin phosphodiesterase 2	0.618	-0.189	0.2145	0.3256245
HMCES	5-hydroxymethylcytosine binding, ES cell specific	0.603	-0.203	0.2	0.324818
IGHMBP2	immunoglobulin mu DNA binding protein 2	0.634	-0.172	0.231	0.324818
MIEF2	mitochondrial elongation factor 2	0.458	-0.348	0.055	0.324818
NUDT16L1	nudix hydrolase 16 like 1	0.388	-0.418	-0.015	0.324818
PFKFB2	6-phosphofructo-2-kinase/fructose-2,6-biphosphatase 2	0.498	-0.308	0.095	0.324818
RPS2P32	ribosomal protein S2 pseudogene 32	0.322	-0.484	-0.081	0.324818
SNCB	synuclein beta	0.364	-0.442	-0.039	0.324818
TRAF2	TNF receptor associated factor 2	0.618	-0.188	0.215	0.324818
ANKZF1	ankyrin repeat and zinc finger domain containing 1	0.58	-0.226	0.177	0.324818
ARFGAP2	ADP ribosylation factor GTPase activating protein 2	0.576	-0.23	0.173	0.324818
DHPS	deoxyhypusine synthase	0.583	-0.223	0.18	0.324818
CLASRP	CLK4 associating serine/arginine rich protein	0.686	-0.119	0.2835	0.3240125
PAFAH1B3	platelet activating factor acetylhydrolase 1b catalytic subunit 3	0.463	-0.342	0.0605	0.3240125
SLC2A3	solute carrier family 2 member 3	-0.246	0.559	0.1565	0.3240125
CR392000.1	TEC	0.21	-0.595	-0.1925	0.3240125
GIT1	GIT ArfGAP 1	0.599	-0.206	0.1965	0.3240125
GLI3	GLI family zinc finger 3	-0.475	0.33	-0.0725	0.3240125
MTERF2	mitochondrial transcription termination factor 2	0.395	-0.41	-0.00749999999999998	0.3240125
NUP62CL	nucleoporin 62 C-terminal like	0.599	-0.206	0.1965	0.3240125
RSPO3	R-spondin 3	-0.353	0.452	0.0495	0.3240125
TOR2A	torsin family 2 member A	0.42	-0.385	0.0175	0.3240125
ZGLP1	zinc finger, GATA-like protein 1	0.361	-0.444	-0.0415	0.3240125
ASB9	ankyrin repeat and SOCS box containing 9	0.394	-0.41	-0.00799999999999998	0.323208
DPH7	diphthamide biosynthesis 7	0.541	-0.263	0.139	0.323208
SNAP47	synaptosome associated protein 47	0.559	-0.245	0.157	0.323208
C1R	complement C1r	-0.215	0.589	0.187	0.323208
PDCD1LG2	programmed cell death 1 ligand 2	-0.218	0.586	0.184	0.323208
GTF3C5	general transcription factor IIIC subunit 5	0.542	-0.261	0.1405	0.3224045
SLC8A2	solute carrier family 8 member A2	0.339	-0.464	-0.0625	0.3224045
CUL9	cullin 9	0.641	-0.162	0.2395	0.3224045
EML2	EMAP like 2	0.652	-0.151	0.2505	0.3224045
TCEAL5	transcription elongation factor A like 5	0.148	-0.655	-0.2535	0.3224045
AQP11	aquaporin 11	0.29	-0.513	-0.1115	0.3224045
DGCR2	DiGeorge syndrome critical region gene 2	0.594	-0.209	0.1925	0.3224045
GAST	gastrin	0.307	-0.496	-0.0945	0.3224045
GFER	growth factor, augmenter of liver regeneration	0.606	-0.197	0.2045	0.3224045
GIMAP4	GTPase, IMAP family member 4	-0.324	0.479	0.0775	0.3224045
GPNMB	glycoprotein nmb	-0.318	0.485	0.0835	0.3224045
GRASP	general receptor for phosphoinositides 1 associated scaffold protein	0.324	-0.479	-0.0775	0.3224045
RASSF7	Ras association domain family member 7	0.606	-0.197	0.2045	0.3224045
ZNF786	zinc finger protein 786	0.495	-0.308	0.0935	0.3224045
C2CD4C	C2 calcium dependent domain containing 4C	0.323	-0.479	-0.078	0.321602
CHKA	choline kinase alpha	0.6	-0.202	0.199	0.321602
IGFL2	IGF like family member 2	-0.522	0.28	-0.121	0.321602
LPIN1	lipin 1	0.309	-0.493	-0.092	0.321602
MED12L	mediator complex subunit 12 like	0.177	-0.625	-0.224	0.321602
MVD	mevalonate diphosphate decarboxylase	0.492	-0.31	0.091	0.321602
RNASE2	ribonuclease A family member 2	-0.458	0.344	-0.057	0.321602
SLC25A4	solute carrier family 25 member 4	0.297	-0.505	-0.104	0.321602
SPINT1	serine peptidase inhibitor, Kunitz type 1	0.664	-0.138	0.263	0.321602
ATRNL1	attractin like 1	0.207	-0.595	-0.194	0.321602
ZNF335	zinc finger protein 335	0.584	-0.218	0.183	0.321602
IRF2BP1	interferon regulatory factor 2 binding protein 1	0.566	-0.236	0.165	0.321602
TNK1	tyrosine kinase non receptor 1	0.711	-0.0905	0.31025	0.321201125
GAK	cyclin G associated kinase	0.652	-0.149	0.2515	0.3208005
MARVELD3	MARVEL domain containing 3	0.479	-0.322	0.0785	0.3208005
P2RY13	purinergic receptor P2Y13	-0.488	0.313	-0.0875	0.3208005
ZBTB48	zinc finger and BTB domain containing 48	0.486	-0.315	0.0855	0.3208005
CAPN10	calpain 10	0.547	-0.253	0.147	0.32
CYTH2	cytohesin 2	0.675	-0.125	0.275	0.32
ECEL1	endothelin converting enzyme like 1	0.343	-0.457	-0.057	0.32
NPTX2	neuronal pentraxin 2	0.289	-0.511	-0.111	0.32
PEX16	peroxisomal biogenesis factor 16	0.561	-0.239	0.161	0.32
SLCO2B1	solute carrier organic anion transporter family member 2B1	-0.376	0.424	0.024	0.32
TRPC4AP	transient receptor potential cation channel subfamily C member 4 associated protein	0.65	-0.15	0.25	0.32
BRSK1	BR serine/threonine kinase 1	0.589	-0.211	0.189	0.32
STK16	serine/threonine kinase 16	0.575	-0.225	0.175	0.32
SFRP2	secreted frizzled related protein 2	-0.341	0.458	0.0585	0.3192005
SLAMF7	SLAM family member 7	-0.251	0.548	0.1485	0.3192005
AMIGO1	adhesion molecule with Ig like domain 1	0.304	-0.495	-0.0955	0.3192005
BCL2	BCL2, apoptosis regulator	-0.37	0.429	0.0295	0.3192005
CSPG4P10	chondroitin sulfate proteoglycan 4 pseudogene 10	0.424	-0.375	0.0245	0.3192005
EDNRA	endothelin receptor type A	-0.326	0.473	0.0735	0.3192005
PCSK1N	proprotein convertase subtilisin/kexin type 1 inhibitor	0.183	-0.616	-0.2165	0.3192005
RRP36	ribosomal RNA processing 36	0.59	-0.209	0.1905	0.3192005
TIMM44	translocase of inner mitochondrial membrane 44	0.625	-0.174	0.2255	0.3192005
GPATCH3	G-patch domain containing 3	0.536	-0.262	0.137	0.318402
LPAR5	lysophosphatidic acid receptor 5	-0.282	0.516	0.117	0.318402
OBSL1	obscurin like 1	0.481	-0.317	0.082	0.318402
PCP4	Purkinje cell protein 4	0.237	-0.561	-0.162	0.318402
PID1	phosphotyrosine interaction domain containing 1	-0.25	0.548	0.149	0.318402
PIN1	peptidylprolyl cis/trans isomerase, NIMA-interacting 1	0.37	-0.428	-0.029	0.318402
PLS1	plastin 1	0.661	-0.137	0.262	0.318402
TP53I13	tumor protein p53 inducible protein 13	0.452	-0.346	0.053	0.318402
DNAJA3	DnaJ heat shock protein family (Hsp40) member A3	0.582	-0.216	0.183	0.318402
DSCAM	DS cell adhesion molecule	0.225	-0.573	-0.174	0.318402
ABCA1	ATP binding cassette subfamily A member 1	-0.269	0.528	0.1295	0.3176045
CYP1B1	cytochrome P450 family 1 subfamily B member 1	-0.116	0.681	0.2825	0.3176045
RBM14	RNA binding motif protein 14	0.555	-0.242	0.1565	0.3176045
RNF224	ring finger protein 224	0.341	-0.456	-0.0575	0.3176045
ANKRD54	ankyrin repeat domain 54	0.352	-0.445	-0.0465	0.3176045
ARHGAP39	Rho GTPase activating protein 39	0.613	-0.184	0.2145	0.3176045
FCGR2C	Fc fragment of IgG receptor IIc (gene/pseudogene)	-0.375	0.422	0.0235	0.3176045
GPR148	G protein-coupled receptor 148	0.191	-0.606	-0.2075	0.3176045
LRRK2	leucine rich repeat kinase 2	-0.363	0.434	0.0355	0.3176045
PCSK1	proprotein convertase subtilisin/kexin type 1	0.292	-0.505	-0.1065	0.3176045
PRKCG	protein kinase C gamma	0.312	-0.485	-0.0865	0.3176045
PRKG1	protein kinase cGMP-dependent 1	-0.288	0.509	0.1105	0.3176045
REM2	RRAD and GEM like GTPase 2	0.317	-0.48	-0.0815	0.3176045
ALPK2	alpha kinase 2	-0.389	0.407	0.00899999999999998	0.316808
CDK9	cyclin dependent kinase 9	0.649	-0.147	0.251	0.316808
CLDN7	claudin 7	0.625	-0.171	0.227	0.316808
CPLX2	complexin 2	0.277	-0.519	-0.121	0.316808
LRRC69	leucine rich repeat containing 69	-0.617	0.179	-0.219	0.316808
RTBDN	retbindin	0.275	-0.521	-0.123	0.316808
SPARCL1	SPARC like 1	-0.401	0.395	-0.003	0.316808
TMEM119	transmembrane protein 119	-0.418	0.378	-0.02	0.316808
TPPP	tubulin polymerization promoting protein	0.451	-0.345	0.053	0.316808
GPKOW	G-patch domain and KOW motifs	0.581	-0.215	0.183	0.316808
MTMR7	myotubularin related protein 7	0.214	-0.582	-0.184	0.316808
SERPING1	serpin family G member 1	-0.233	0.562	0.1645	0.3160125
DSCR4	Down syndrome critical region 4	0.111	-0.684	-0.2865	0.3160125
PIEZO2	piezo type mechanosensitive ion channel component 2	-0.328	0.467	0.0695	0.3160125
TNR	tenascin R	0.125	-0.67	-0.2725	0.3160125
PDE9A	phosphodiesterase 9A	0.641	-0.154	0.2435	0.3160125
RIMS2	regulating synaptic membrane exocytosis 2	0.162	-0.633	-0.2355	0.3160125
DDX51	DEAD-box helicase 51	0.572	-0.223	0.1745	0.3160125
FKBP14	FKBP prolyl isomerase 14	-0.358	0.437	0.0395	0.3160125
ILVBL	ilvB acetolactate synthase like	0.578	-0.217	0.1805	0.3160125
PVR	poliovirus receptor	0.615	-0.18	0.2175	0.3160125
SLC26A6	solute carrier family 26 member 6	0.621	-0.174	0.2235	0.3160125
ANOS1	anosmin 1	-0.418	0.376	-0.021	0.315218
ERO1B	endoplasmic reticulum oxidoreductase 1 beta	0.167	-0.627	-0.23	0.315218
IGLC2	immunoglobulin lambda constant 2	-0.366	0.428	0.031	0.315218
NUDT14	nudix hydrolase 14	0.446	-0.348	0.049	0.315218
RPS6KB2	ribosomal protein S6 kinase B2	0.555	-0.239	0.158	0.315218
SLC12A5	solute carrier family 12 member 5	0.112	-0.682	-0.285	0.315218
STK19	serine/threonine kinase 19	0.485	-0.309	0.088	0.315218
UPF1	UPF1, RNA helicase and ATPase	0.665	-0.129	0.268	0.315218
URAHP	urate (hydroxyiso-) hydrolase, pseudogene	0.364	-0.43	-0.033	0.315218
ABHD12	abhydrolase domain containing 12	0.587	-0.207	0.19	0.315218
ABCB8	ATP binding cassette subfamily B member 8	0.52	-0.273	0.1235	0.3144245
NR0B2	nuclear receptor subfamily 0 group B member 2	0.339	-0.454	-0.0575	0.3144245
ST8SIA3	ST8 alpha-N-acetyl-neuraminide alpha-2,8-sialyltransferase 3	0.244	-0.549	-0.1525	0.3144245
TMEM108	transmembrane protein 108	0.25	-0.543	-0.1465	0.3144245
VHL	von Hippel-Lindau tumor suppressor	0.539	-0.254	0.1425	0.3144245
FASTKD5	FAST kinase domains 5	0.499	-0.294	0.1025	0.3144245
IL2RA	interleukin 2 receptor subunit alpha	-0.483	0.31	-0.0865	0.3144245
NIPA1	NIPA magnesium transporter 1	0.5	-0.293	0.1035	0.3144245
SCG3	secretogranin III	0.189	-0.604	-0.2075	0.3144245
TSTD1	thiosulfate sulfurtransferase like domain containing 1	0.499	-0.294	0.1025	0.3144245
FAS	Fas cell surface death receptor	-0.0959	0.697	0.30055	0.314345205
BCS1L	BCS1 homolog, ubiquinol-cytochrome c reductase complex chaperone	0.608	-0.184	0.212	0.313632
CNN1	calponin 1	-0.429	0.363	-0.033	0.313632
CST2	cystatin SA	-0.346	0.446	0.05	0.313632
DHDH	dihydrodiol dehydrogenase	0.468	-0.324	0.072	0.313632
KDELR3	KDEL endoplasmic reticulum protein retention receptor 3	-0.128	0.664	0.268	0.313632
MYL7	myosin light chain 7	0.135	-0.657	-0.261	0.313632
OCIAD2	OCIA domain containing 2	0.659	-0.133	0.263	0.313632
OTUD3	OTU deubiquitinase 3	0.504	-0.288	0.108	0.313632
TRAF5	TNF receptor associated factor 5	-0.213	0.579	0.183	0.313632
ABHD8	abhydrolase domain containing 8	0.552	-0.239	0.1565	0.3128405
FBXL20	F-box and leucine rich repeat protein 20	-0.512	0.279	-0.1165	0.3128405
IL1R1	interleukin 1 receptor type 1	-0.277	0.514	0.1185	0.3128405
TRBC2	T cell receptor beta constant 2	-0.251	0.54	0.1445	0.3128405
TUBA3FP	tubulin alpha 3f pseudogene	0.115	-0.676	-0.2805	0.3128405
ACP1	acid phosphatase 1	0.411	-0.38	0.0155	0.3128405
CDAN1	codanin 1	0.574	-0.217	0.1785	0.3128405
GSS	glutathione synthetase	0.65	-0.141	0.2545	0.3128405
IQSEC3	IQ motif and Sec7 domain 3	0.168	-0.623	-0.2275	0.3128405
MOAP1	modulator of apoptosis 1	0.35	-0.441	-0.0455	0.3128405
MS4A8	membrane spanning 4-domains A8	0.366	-0.425	-0.0295	0.3128405
NAALADL2	N-acetylated alpha-linked acidic dipeptidase like 2	-0.314	0.477	0.0815	0.3128405
TMEM47	transmembrane protein 47	-0.433	0.358	-0.0375	0.3128405
LRRC32	leucine rich repeat containing 32	-0.296	0.494	0.099	0.31205
NPTX1	neuronal pentraxin 1	-0.412	0.378	-0.017	0.31205
PANK4	pantothenate kinase 4	0.597	-0.193	0.202	0.31205
RECQL5	RecQ like helicase 5	0.633	-0.157	0.238	0.31205
SLIT3	slit guidance ligand 3	-0.358	0.432	0.037	0.31205
USP2	ubiquitin specific peptidase 2	0.287	-0.503	-0.108	0.31205
WDR59	WD repeat domain 59	0.616	-0.174	0.221	0.31205
MTMR3	myotubularin related protein 3	0.565	-0.225	0.17	0.31205
SH3GL3	SH3 domain containing GRB2 like 3, endophilin A3	0.069	-0.721	-0.326	0.31205
EDA	ectodysplasin A	0.395	-0.394	5e-04	0.3112605
MFSD9	major facilitator superfamily domain containing 9	0.523	-0.266	0.1285	0.3112605
ZNF862	zinc finger protein 862	0.525	-0.264	0.1305	0.3112605
RGL2	ral guanine nucleotide dissociation stimulator like 2	0.633	-0.156	0.2385	0.3112605
VPS33B	VPS33B, late endosome and lysosome associated	0.633	-0.156	0.2385	0.3112605
ABCC10	ATP binding cassette subfamily C member 10	0.577	-0.212	0.1825	0.3112605
DUS1L	dihydrouridine synthase 1 like	0.585	-0.204	0.1905	0.3112605
ITSN1	intersectin 1	-0.283	0.506	0.1115	0.3112605
KLHL17	kelch like family member 17	0.581	-0.208	0.1865	0.3112605
NSUN7	NOP2/Sun RNA methyltransferase family member 7	0.435	-0.354	0.0405	0.3112605
SMPDL3B	sphingomyelin phosphodiesterase acid like 3B	0.444	-0.345	0.0495	0.3112605
ZNF324B	zinc finger protein 324B	0.486	-0.303	0.0915	0.3112605
ZNF446	zinc finger protein 446	0.421	-0.368	0.0265	0.3112605
ZNF692	zinc finger protein 692	0.567	-0.222	0.1725	0.3112605
EPB41L5	erythrocyte membrane protein band 4.1 like 5	0.498	-0.29	0.104	0.310472
FAM234A	family with sequence similarity 234 member A	0.595	-0.193	0.201	0.310472
HAVCR2	hepatitis A virus cellular receptor 2	-0.403	0.385	-0.00900000000000001	0.310472
HLA-DOA	major histocompatibility complex, class II, DO alpha	-0.45	0.338	-0.056	0.310472
KHNYN	KH and NYN domain containing	0.629	-0.159	0.235	0.310472
KIF21A	kinesin family member 21A	0.359	-0.429	-0.035	0.310472
MYO16	myosin XVI	0.195	-0.593	-0.199	0.310472
RMND5B	required for meiotic nuclear division 5 homolog B	0.461	-0.327	0.067	0.310472
SRRM3	serine/arginine repetitive matrix 3	0.326	-0.462	-0.068	0.310472
UCN3	urocortin 3	0.321	-0.467	-0.073	0.310472
KIAA1217	KIAA1217	-0.213	0.575	0.181	0.310472
SEC23B	Sec23 homolog B, coat complex II component	0.558	-0.229	0.1645	0.3096845
GLI1	GLI family zinc finger 1	-0.342	0.445	0.0515	0.3096845
KRT10	keratin 10	0.535	-0.252	0.1415	0.3096845
PI4KAP2	phosphatidylinositol 4-kinase alpha pseudogene 2	0.511	-0.276	0.1175	0.3096845
STK3	serine/threonine kinase 3	-0.276	0.511	0.1175	0.3096845
TMEM177	transmembrane protein 177	0.534	-0.253	0.1405	0.3096845
VSIG4	V-set and immunoglobulin domain containing 4	-0.335	0.452	0.0585	0.3096845
CLPTM1L	CLPTM1 like	0.631	-0.156	0.2375	0.3096845
CD96	CD96 molecule	-0.475	0.312	-0.0815	0.3096845
CELF6	CUGBP Elav-like family member 6	0.293	-0.494	-0.1005	0.3096845
DNAJC12	DnaJ heat shock protein family (Hsp40) member C12	0.285	-0.502	-0.1085	0.3096845
DNAJC5	DnaJ heat shock protein family (Hsp40) member C5	0.689	-0.098	0.2955	0.3096845
FMNL3	formin like 3	-0.315	0.472	0.0785	0.3096845
FSTL1	follistatin like 1	-0.185	0.602	0.2085	0.3096845
MAP7D3	MAP7 domain containing 3	-0.424	0.363	-0.0305	0.3096845
SCRT2	scratch family transcriptional repressor 2	0.209	-0.578	-0.1845	0.3096845
ADPRHL2	ADP-ribosylhydrolase like 2	0.521	-0.265	0.128	0.308898
CSNK1D	casein kinase 1 delta	0.683	-0.103	0.29	0.308898
EPCAM	epithelial cell adhesion molecule	0.538	-0.248	0.145	0.308898
FBXO32	F-box protein 32	-0.352	0.434	0.041	0.308898
GLYR1	glyoxylate reductase 1 homolog	0.625	-0.161	0.232	0.308898
GPANK1	G-patch domain and ankyrin repeats 1	0.516	-0.27	0.123	0.308898
SNRPCP3	small nuclear ribonucleoprotein polypeptide C pseudogene 3	0.164	-0.622	-0.229	0.308898
TAGLN	transgelin	-0.231	0.555	0.162	0.308898
UCKL1	uridine-cytidine kinase 1 like 1	0.556	-0.229	0.1635	0.3081125
CD38	CD38 molecule	-0.537	0.248	-0.1445	0.3081125
CMTR1	cap methyltransferase 1	0.637	-0.148	0.2445	0.3081125
HMGN3	high mobility group nucleosomal binding domain 3	0.442	-0.343	0.0495	0.3081125
IFNLR1	interferon lambda receptor 1	0.505	-0.28	0.1125	0.3081125
MRPS26	mitochondrial ribosomal protein S26	0.443	-0.342	0.0505	0.3081125
ARMC6	armadillo repeat containing 6	0.568	-0.217	0.1755	0.3081125
BRMS1	BRMS1, transcriptional repressor and anoikis regulator	0.589	-0.196	0.1965	0.3081125
CCDC85C	coiled-coil domain containing 85C	0.573	-0.212	0.1805	0.3081125
FBLN2	fibulin 2	-0.312	0.473	0.0805	0.3081125
IGHM	immunoglobulin heavy constant mu	-0.369	0.416	0.0235	0.3081125
ITGA9	integrin subunit alpha 9	-0.427	0.358	-0.0345	0.3081125
SIRT7	sirtuin 7	0.592	-0.193	0.1995	0.3081125
URGCP	upregulator of cell proliferation	0.569	-0.216	0.1765	0.3081125
WDR25	WD repeat domain 25	0.489	-0.296	0.0965	0.3081125
ATPAF2	ATP synthase mitochondrial F1 complex assembly factor 2	0.485	-0.299	0.093	0.307328
CCDC151	coiled-coil domain containing 151	0.23	-0.554	-0.162	0.307328
FOXP4	forkhead box P4	0.462	-0.322	0.07	0.307328
GAS2	growth arrest specific 2	0.307	-0.477	-0.085	0.307328
IP6K2	inositol hexakisphosphate kinase 2	0.298	-0.486	-0.094	0.307328
ISX	intestine specific homeobox	0.166	-0.618	-0.226	0.307328
KIF9	kinesin family member 9	0.338	-0.446	-0.054	0.307328
NAT14	N-acetyltransferase 14 (putative)	0.344	-0.44	-0.048	0.307328
NHSL2	NHS like 2	-0.606	0.178	-0.214	0.307328
PRTG	protogenin	-0.374	0.41	0.018	0.307328
SLC43A2	solute carrier family 43 member 2	0.414	-0.37	0.022	0.307328
TCERG1L	transcription elongation regulator 1 like	0.285	-0.499	-0.107	0.307328
TEPSIN	TEPSIN, adaptor related protein complex 4 accessory protein	0.593	-0.191	0.201	0.307328
ZNF157	zinc finger protein 157	0.101	-0.683	-0.291	0.307328
UBE2O	ubiquitin conjugating enzyme E2 O	0.572	-0.212	0.18	0.307328
CCND1	cyclin D1	-0.0171	0.766	0.37445	0.306622805
CENPT	centromere protein T	0.557	-0.226	0.1655	0.3065445
KIAA0825	KIAA0825	-0.549	0.234	-0.1575	0.3065445
LCN12	lipocalin 12	0.231	-0.552	-0.1605	0.3065445
ELL3	elongation factor for RNA polymerase II 3	0.521	-0.262	0.1295	0.3065445
MAGEE1	MAGE family member E1	0.328	-0.455	-0.0635	0.3065445
NFATC1	nuclear factor of activated T cells 1	-0.132	0.651	0.2595	0.3065445
POLR3E	RNA polymerase III subunit E	0.638	-0.145	0.2465	0.3065445
SRGN	serglycin	-0.12	0.663	0.2715	0.3065445
ALDH5A1	aldehyde dehydrogenase 5 family member A1	0.366	-0.417	-0.0255	0.3065445
ANKRD13D	ankyrin repeat domain 13D	0.598	-0.185	0.2065	0.3065445
FBLN5	fibulin 5	-0.363	0.42	0.0285	0.3065445
FZR1	fizzy and cell division cycle 20 related 1	0.596	-0.187	0.2045	0.3065445
NKAIN1	sodium/potassium transporting ATPase interacting 1	0.207	-0.576	-0.1845	0.3065445
ASIC2	acid sensing ion channel subunit 2	0.189	-0.593	-0.202	0.305762
CCDC50	coiled-coil domain containing 50	-0.225	0.557	0.166	0.305762
CDKN1C	cyclin dependent kinase inhibitor 1C	0.302	-0.48	-0.089	0.305762
CERS1	ceramide synthase 1	0.144	-0.638	-0.247	0.305762
DEF8	differentially expressed in FDCP 8 homolog	0.533	-0.249	0.142	0.305762
EMX1	empty spiracles homeobox 1	0.139	-0.643	-0.252	0.305762
GAD2	glutamate decarboxylase 2	0.244	-0.538	-0.147	0.305762
GZMK	granzyme K	-0.414	0.368	-0.023	0.305762
KLHDC9	kelch domain containing 9	0.419	-0.363	0.028	0.305762
PCDH7	protocadherin 7	-0.151	0.631	0.24	0.305762
RHBDD3	rhomboid domain containing 3	0.408	-0.374	0.017	0.305762
RINL	Ras and Rab interactor like	0.478	-0.304	0.087	0.305762
RXRG	retinoid X receptor gamma	0.289	-0.493	-0.102	0.305762
TLR1	toll like receptor 1	-0.219	0.562	0.1715	0.3049805
ILKAP	ILK associated serine/threonine phosphatase	0.44	-0.341	0.0495	0.3049805
NRCAM	neuronal cell adhesion molecule	0.276	-0.505	-0.1145	0.3049805
HEPACAM	hepatic and glial cell adhesion molecule	-0.637	0.144	-0.2465	0.3049805
COL9A2	collagen type IX alpha 2 chain	0.365	-0.416	-0.0255	0.3049805
ENDOG	endonuclease G	0.584	-0.197	0.1935	0.3049805
RCE1	Ras converting CAAX endopeptidase 1	0.595	-0.186	0.2045	0.3049805
SLC35A2	solute carrier family 35 member A2	0.587	-0.194	0.1965	0.3049805
SPINK2	serine peptidase inhibitor, Kazal type 2	0.212	-0.569	-0.1785	0.3049805
WASH5P	WAS protein family homolog 5, pseudogene	0.476	-0.305	0.0855	0.3049805
EPS8L2	EPS8 like 2	0.717	-0.0631	0.32695	0.304278005
ALDH1L2	aldehyde dehydrogenase 1 family member L2	-0.425	0.355	-0.035	0.3042
ATP10A	ATPase phospholipid transporting 10A (putative)	-0.22	0.56	0.17	0.3042
FBXO9	F-box protein 9	0.368	-0.412	-0.022	0.3042
H2BFM	H2B histone family member M	0.124	-0.656	-0.266	0.3042
IGSF22	immunoglobulin superfamily member 22	0.221	-0.559	-0.169	0.3042
OLIG1	oligodendrocyte transcription factor 1	0.35	-0.43	-0.04	0.3042
RAB6B	RAB6B, member RAS oncogene family	0.423	-0.357	0.033	0.3042
SFMBT1	Scm like with four mbt domains 1	0.517	-0.263	0.127	0.3042
SH2B1	SH2B adaptor protein 1	0.649	-0.131	0.259	0.3042
SYT5	synaptotagmin 5	0.168	-0.612	-0.222	0.3042
TRPM3	transient receptor potential cation channel subfamily M member 3	0.243	-0.537	-0.147	0.3042
NYAP1	neuronal tyrosine phosphorylated phosphoinositide-3-kinase adaptor 1	0.557	-0.222	0.1675	0.3034205
BSCL2	BSCL2, seipin lipid droplet biogenesis associated	0.342	-0.437	-0.0475	0.3034205
CCDC96	coiled-coil domain containing 96	0.398	-0.381	0.00850000000000001	0.3034205
KLC4	kinesin light chain 4	0.653	-0.126	0.2635	0.3034205
MTCH1	mitochondrial carrier 1	0.541	-0.238	0.1515	0.3034205
TAOK2	TAO kinase 2	0.668	-0.111	0.2785	0.3034205
TYK2	tyrosine kinase 2	0.615	-0.164	0.2255	0.3034205
ANKEF1	ankyrin repeat and EF-hand domain containing 1	0.429	-0.35	0.0395	0.3034205
TOP3B	DNA topoisomerase III beta	0.594	-0.185	0.2045	0.3034205
ADGRG5	adhesion G protein-coupled receptor G5	0.296	-0.482	-0.093	0.302642
CD55	CD55 molecule (Cromer blood group)	-0.146	0.632	0.243	0.302642
COQ4	coenzyme Q4	0.437	-0.341	0.048	0.302642
EID2B	EP300 interacting inhibitor of differentiation 2B	0.225	-0.553	-0.164	0.302642
F13A1	coagulation factor XIII A chain	-0.413	0.365	-0.024	0.302642
GPR27	G protein-coupled receptor 27	0.287	-0.491	-0.102	0.302642
IGKV1D-33	immunoglobulin kappa variable 1D-33	-0.516	0.262	-0.127	0.302642
OGFOD3	2-oxoglutarate and iron dependent oxygenase domain containing 3	0.516	-0.262	0.127	0.302642
PDRG1	p53 and DNA damage regulated 1	0.449	-0.329	0.06	0.302642
RNF125	ring finger protein 125	-0.497	0.281	-0.108	0.302642
THY1	Thy-1 cell surface antigen	-0.368	0.41	0.021	0.302642
TMEM222	transmembrane protein 222	0.518	-0.26	0.129	0.302642
ZNF133	zinc finger protein 133	0.478	-0.3	0.089	0.302642
CAND2	cullin associated and neddylation dissociated 2 (putative)	0.209	-0.569	-0.18	0.302642
SLC25A1	solute carrier family 25 member 1	0.564	-0.214	0.175	0.302642
EHD2	EH domain containing 2	0.0767	0.854	0.46535	0.302097645
HLA-DMB	major histocompatibility complex, class II, DM beta	-0.223	0.554	0.1655	0.3018645
DIRAS2	DIRAS family GTPase 2	0.24	-0.537	-0.1485	0.3018645
FOXF1	forkhead box F1	-0.242	0.535	0.1465	0.3018645
IL2RB	interleukin 2 receptor subunit beta	-0.456	0.321	-0.0675	0.3018645
MAP7	microtubule associated protein 7	0.537	-0.24	0.1485	0.3018645
STK40	serine/threonine kinase 40	0.496	-0.281	0.1075	0.3018645
TOP3A	DNA topoisomerase III alpha	0.468	-0.309	0.0795	0.3018645
FGD6	FYVE, RhoGEF and PH domain containing 6	-0.206	0.571	0.1825	0.3018645
IGLC1	immunoglobulin lambda constant 1	-0.362	0.415	0.0265	0.3018645
RGP1	RGP1 homolog, RAB6A GEF complex partner 1	0.476	-0.301	0.0875	0.3018645
TRPM5	transient receptor potential cation channel subfamily M member 5	0.369	-0.408	-0.0195	0.3018645
ZGPAT	zinc finger CCCH-type and G-patch domain containing	0.584	-0.193	0.1955	0.3018645
TLR3	toll like receptor 3	-0.0796	0.697	0.3087	0.30155378
ASB16	ankyrin repeat and SOCS box containing 16	0.35	-0.426	-0.038	0.301088
EMC9	ER membrane protein complex subunit 9	0.511	-0.265	0.123	0.301088
IGFBP7	insulin like growth factor binding protein 7	-0.388	0.388	0	0.301088
ITGAM	integrin subunit alpha M	-0.251	0.525	0.137	0.301088
KIF19	kinesin family member 19	0.136	-0.64	-0.252	0.301088
MESP1	mesoderm posterior bHLH transcription factor 1	0.347	-0.429	-0.041	0.301088
RHOJ	ras homolog family member J	-0.354	0.422	0.034	0.301088
SLC18A3	solute carrier family 18 member A3	0.116	-0.66	-0.272	0.301088
CTSS	cathepsin S	-0.089	0.686	0.2985	0.3003125
TECPR1	tectonin beta-propeller repeat containing 1	0.545	-0.23	0.1575	0.3003125
DSCAML1	DS cell adhesion molecule like 1	0.32	-0.455	-0.0675	0.3003125
MEIS2	Meis homeobox 2	0.278	-0.497	-0.1095	0.3003125
NFATC2	nuclear factor of activated T cells 2	-0.248	0.527	0.1395	0.3003125
POMC	proopiomelanocortin	0.127	-0.648	-0.2605	0.3003125
SULF1	sulfatase 1	-0.437	0.338	-0.0495	0.3003125
B4GALT3	beta-1,4-galactosyltransferase 3	0.576	-0.199	0.1885	0.3003125
CDIP1	cell death inducing p53 target 1	0.303	-0.472	-0.0845	0.3003125
GPR158	G protein-coupled receptor 158	0.366	-0.409	-0.0215	0.3003125
KIFC3	kinesin family member C3	0.572	-0.203	0.1845	0.3003125
NEURL2	neuralized E3 ubiquitin protein ligase 2	0.408	-0.367	0.0205	0.3003125
SHC2	SHC adaptor protein 2	0.356	-0.419	-0.0315	0.3003125
ABCD3	ATP binding cassette subfamily D member 3	0.54	-0.234	0.153	0.299538
AC010642.1	zinc finger protein family pseudogene	0.329	-0.445	-0.058	0.299538
CDKL2	cyclin dependent kinase like 2	0.293	-0.481	-0.094	0.299538
CRADD	CASP2 and RIPK1 domain containing adaptor with death domain	0.411	-0.363	0.024	0.299538
CX3CR1	C-X3-C motif chemokine receptor 1	-0.471	0.303	-0.084	0.299538
DIABLO	diablo IAP-binding mitochondrial protein	0.501	-0.273	0.114	0.299538
ENO1P1	enolase 1 pseudogene 1	0.299	-0.475	-0.088	0.299538
GABRB3	gamma-aminobutyric acid type A receptor beta3 subunit	0.223	-0.551	-0.164	0.299538
IGKV3-20	immunoglobulin kappa variable 3-20	-0.383	0.391	0.004	0.299538
KLHL6	kelch like family member 6	-0.502	0.272	-0.115	0.299538
LIMS2	LIM zinc finger domain containing 2	-0.37	0.404	0.017	0.299538
MS4A4A	membrane spanning 4-domains A4A	-0.344	0.43	0.043	0.299538
PDLIM5	PDZ and LIM domain 5	-0.275	0.499	0.112	0.299538
RAB9B	RAB9B, member RAS oncogene family	0.164	-0.61	-0.223	0.299538
SLITRK3	SLIT and NTRK like family member 3	-0.587	0.187	-0.2	0.299538
SMPD4	sphingomyelin phosphodiesterase 4	0.527	-0.247	0.14	0.299538
SURF1	SURF1, cytochrome c oxidase assembly factor	0.572	-0.202	0.185	0.299538
TMEM163	transmembrane protein 163	0.415	-0.359	0.028	0.299538
TRAT1	T cell receptor associated transmembrane adaptor 1	-0.446	0.328	-0.059	0.299538
ZNF512B	zinc finger protein 512B	0.58	-0.194	0.193	0.299538
ZNF775	zinc finger protein 775	0.313	-0.461	-0.074	0.299538
SELPLG	selectin P ligand	-0.204	0.57	0.183	0.299538
POMT2	protein O-mannosyltransferase 2	0.558	-0.215	0.1715	0.2987645
RHOT2	ras homolog family member T2	0.539	-0.234	0.1525	0.2987645
ADAM12	ADAM metallopeptidase domain 12	-0.306	0.467	0.0805	0.2987645
CCDC189	coiled-coil domain containing 189	0.447	-0.326	0.0605	0.2987645
EEA1	early endosome antigen 1	-0.383	0.39	0.0035	0.2987645
GRHL3	grainyhead like transcription factor 3	0.497	-0.276	0.1105	0.2987645
NRP1	neuropilin 1	-0.058	0.715	0.3285	0.2987645
RABL6	RAB, member RAS oncogene family like 6	0.609	-0.164	0.2225	0.2987645
RBM43	RNA binding motif protein 43	-0.311	0.462	0.0755	0.2987645
THBS2	thrombospondin 2	-0.238	0.535	0.1485	0.2987645
ZNF112	zinc finger protein 112	0.444	-0.329	0.0575	0.2987645
BSDC1	BSD domain containing 1	0.483	-0.29	0.0965	0.2987645
MS4A6A	membrane spanning 4-domains A6A	-0.474	0.299	-0.0875	0.2987645
SCD	stearoyl-CoA desaturase	0.411	-0.362	0.0245	0.2987645
TLCD1	TLC domain containing 1	0.586	-0.187	0.1995	0.2987645
UQCC1	ubiquinol-cytochrome c reductase complex assembly factor 1	0.477	-0.296	0.0905	0.2987645
TOM1L2	target of myb1 like 2 membrane trafficking protein	0.677	-0.0957	0.29065	0.298532645
ACAT2	acetyl-CoA acetyltransferase 2	0.452	-0.32	0.066	0.297992
ATAD3B	ATPase family, AAA domain containing 3B	0.602	-0.17	0.216	0.297992
CDS2	CDP-diacylglycerol synthase 2	0.36	-0.412	-0.026	0.297992
CHGB	chromogranin B	0.275	-0.497	-0.111	0.297992
E2F6	E2F transcription factor 6	0.422	-0.35	0.036	0.297992
ECHDC3	enoyl-CoA hydratase domain containing 3	0.25	-0.522	-0.136	0.297992
ERP29	endoplasmic reticulum protein 29	0.34	-0.432	-0.046	0.297992
HADH	hydroxyacyl-CoA dehydrogenase	0.468	-0.304	0.082	0.297992
HINT2	histidine triad nucleotide binding protein 2	0.497	-0.275	0.111	0.297992
HOXA2	homeobox A2	-0.218	0.554	0.168	0.297992
IFT140	intraflagellar transport 140	0.613	-0.159	0.227	0.297992
NAT9	N-acetyltransferase 9 (putative)	0.557	-0.215	0.171	0.297992
PLXDC2	plexin domain containing 2	-0.545	0.227	-0.159	0.297992
SPR	sepiapterin reductase	0.64	-0.132	0.254	0.297992
STAG3L5P	stromal antigen 3-like 5 pseudogene	0.405	-0.367	0.019	0.297992
UNC119B	unc-119 lipid binding chaperone B	0.461	-0.311	0.075	0.297992
SKIV2L	Ski2 like RNA helicase	0.691	-0.081	0.305	0.297992
GTF2H4	general transcription factor IIH subunit 4	0.692	-0.0797	0.30615	0.297760445
SNTG1	syntrophin gamma 1	0.0697	-0.702	-0.31615	0.297760445
ASB1	ankyrin repeat and SOCS box containing 1	0.508	-0.263	0.1225	0.2972205
CCR1	C-C motif chemokine receptor 1	-0.256	0.515	0.1295	0.2972205
DDX25	DEAD-box helicase 25	0.103	-0.668	-0.2825	0.2972205
GSTZ1	glutathione S-transferase zeta 1	0.461	-0.31	0.0755	0.2972205
IGKV3D-11	immunoglobulin kappa variable 3D-11	-0.45	0.321	-0.0645	0.2972205
LTBP1	latent transforming growth factor beta binding protein 1	-0.107	0.664	0.2785	0.2972205
MAGEF1	MAGE family member F1	0.378	-0.393	-0.00750000000000001	0.2972205
MAP3K10	mitogen-activated protein kinase kinase kinase 10	0.662	-0.109	0.2765	0.2972205
MST1	macrophage stimulating 1	0.502	-0.269	0.1165	0.2972205
STRN4	striatin 4	0.638	-0.133	0.2525	0.2972205
THEM6	thioesterase superfamily member 6	0.499	-0.272	0.1135	0.2972205
VPS9D1	VPS9 domain containing 1	0.633	-0.138	0.2475	0.2972205
CCDC22	coiled-coil domain containing 22	0.577	-0.194	0.1915	0.2972205
NNAT	neuronatin	0.179	-0.592	-0.2065	0.2972205
TLR2	toll like receptor 2	-0.199	0.572	0.1865	0.2972205
ZPLD1	zona pellucida like domain containing 1	0.353	-0.418	-0.0325	0.2972205
ARRDC1	arrestin domain containing 1	0.631	-0.139	0.246	0.29645
DDRGK1	DDRGK domain containing 1	0.564	-0.206	0.179	0.29645
GLOD5	glyoxalase domain containing 5	0.246	-0.524	-0.139	0.29645
ICK	intestinal cell kinase	-0.276	0.494	0.109	0.29645
LIPT2	lipoyl(octanoyl) transferase 2	0.422	-0.348	0.037	0.29645
MSTO2P	misato family member 2, pseudogene	0.63	-0.14	0.245	0.29645
PHKA1	phosphorylase kinase regulatory subunit alpha 1	0.659	-0.111	0.274	0.29645
RCSD1	RCSD domain containing 1	-0.411	0.359	-0.026	0.29645
REPIN1	replication initiator 1	0.481	-0.289	0.096	0.29645
SDK1	sidekick cell adhesion molecule 1	0.262	-0.508	-0.123	0.29645
SLC35B1	solute carrier family 35 member B1	0.463	-0.307	0.078	0.29645
STUB1	STIP1 homology and U-box containing protein 1	0.51	-0.26	0.125	0.29645
WSCD1	WSC domain containing 1	0.314	-0.456	-0.071	0.29645
OXR1	oxidation resistance 1	-0.0111	0.758	0.37345	0.295757405
CCL11	C-C motif chemokine ligand 11	-0.405	0.364	-0.0205	0.2956805
CSPG5	chondroitin sulfate proteoglycan 5	0.329	-0.44	-0.0555	0.2956805
GLP2R	glucagon like peptide 2 receptor	-0.338	0.431	0.0465	0.2956805
IL17RB	interleukin 17 receptor B	0.399	-0.37	0.0145	0.2956805
LRRC14	leucine rich repeat containing 14	0.527	-0.242	0.1425	0.2956805
MCAT	malonyl-CoA-acyl carrier protein transacylase	0.512	-0.257	0.1275	0.2956805
PCOLCE	procollagen C-endopeptidase enhancer	-0.332	0.437	0.0525	0.2956805
PCSK5	proprotein convertase subtilisin/kexin type 5	-0.515	0.254	-0.1305	0.2956805
TVP23B	trans-golgi network vesicle protein 23 homolog B	0.494	-0.275	0.1095	0.2956805
ZNF473	zinc finger protein 473	0.343	-0.426	-0.0415	0.2956805
KCNC2	potassium voltage-gated channel subfamily C member 2	0.148	-0.621	-0.2365	0.2956805
MAN2C1	mannosidase alpha class 2C member 1	0.598	-0.171	0.2135	0.2956805
CLDN3	claudin 3	0.352	-0.417	-0.0325	0.2956805
TRPA1	transient receptor potential cation channel subfamily A member 1	-0.346	0.423	0.0385	0.2956805
IFITM3	interferon induced transmembrane protein 3	0.0221	0.791	0.40655	0.295603605
AP3B2	adaptor related protein complex 3 subunit beta 2	0.0539	-0.715	-0.33055	0.295603605
BCKDHA	branched chain keto acid dehydrogenase E1, alpha polypeptide	0.512	-0.256	0.128	0.294912
GDI1	GDP dissociation inhibitor 1	0.541	-0.227	0.157	0.294912
IGKV4-1	immunoglobulin kappa variable 4-1	-0.395	0.373	-0.011	0.294912
LY86	lymphocyte antigen 86	-0.381	0.387	0.003	0.294912
MBD1	methyl-CpG binding domain protein 1	0.538	-0.23	0.154	0.294912
MTRNR2L13	MT-RNR2 like 13	-0.633	0.135	-0.249	0.294912
PAPPA	pappalysin 1	-0.259	0.509	0.125	0.294912
PLPP1	phospholipid phosphatase 1	-0.273	0.495	0.111	0.294912
SLC45A1	solute carrier family 45 member 1	0.438	-0.33	0.054	0.294912
ZDHHC11B	zinc finger DHHC-type containing 11B	0.464	-0.304	0.08	0.294912
CRIM1	cysteine rich transmembrane BMP regulator 1	-0.0464	0.721	0.3373	0.29445138
FITM2	fat storage inducing transmembrane protein 2	0.272	-0.495	-0.1115	0.2941445
GPN2	GPN-loop GTPase 2	0.427	-0.34	0.0435	0.2941445
MARCH1	membrane associated ring-CH-type finger 1	-0.464	0.303	-0.0805	0.2941445
NCAN	neurocan	0.227	-0.54	-0.1565	0.2941445
RERG	RAS like estrogen regulated growth inhibitor	-0.231	0.536	0.1525	0.2941445
SPARC	secreted protein acidic and cysteine rich	-0.259	0.508	0.1245	0.2941445
KLHL32	kelch like family member 32	0.171	-0.596	-0.2125	0.2941445
METTL17	methyltransferase like 17	0.615	-0.152	0.2315	0.2941445
NPLOC4	NPL4 homolog, ubiquitin recognition factor	0.622	-0.145	0.2385	0.2941445
ASNS	asparagine synthetase (glutamine-hydrolyzing)	0.483	-0.284	0.0995	0.2941445
MAPKAPK5	mitogen-activated protein kinase-activated protein kinase 5	0.474	-0.293	0.0905	0.2941445
ZNF232	zinc finger protein 232	0.48	-0.287	0.0965	0.2941445
MICAL2	microtubule associated monooxygenase, calponin and LIM domain containing 2	0.0123	0.779	0.39565	0.293914445
SLC2A10	solute carrier family 2 member 10	-0.0051	0.761	0.37795	0.293454605
CYB5R1	cytochrome b5 reductase 1	0.475	-0.291	0.092	0.293378
HPS4	HPS4, biogenesis of lysosomal organelles complex 3 subunit 2	0.504	-0.262	0.121	0.293378
LPCAT2	lysophosphatidylcholine acyltransferase 2	-0.178	0.588	0.205	0.293378
UQCC2	ubiquinol-cytochrome c reductase complex assembly factor 2	0.488	-0.278	0.105	0.293378
ZFP36	ZFP36 ring finger protein	-0.232	0.533	0.1505	0.2926125
CLDN11	claudin 11	-0.402	0.363	-0.0195	0.2926125
COQ6	coenzyme Q6, monooxygenase	0.485	-0.28	0.1025	0.2926125
DSE	dermatan sulfate epimerase	-0.247	0.518	0.1355	0.2926125
FMO1	flavin containing monooxygenase 1	-0.435	0.33	-0.0525	0.2926125
NFKBIL1	NFKB inhibitor like 1	0.517	-0.248	0.1345	0.2926125
PEG10	paternally expressed 10	0.322	-0.443	-0.0605	0.2926125
RAE1	ribonucleic acid export 1	0.518	-0.247	0.1355	0.2926125
RHBDL1	rhomboid like 1	0.387	-0.378	0.0045	0.2926125
SLC22A15	solute carrier family 22 member 15	0.46	-0.305	0.0775	0.2926125
SLC25A14	solute carrier family 25 member 14	0.262	-0.503	-0.1205	0.2926125
TMEM25	transmembrane protein 25	0.28	-0.485	-0.1025	0.2926125
IGLC3	immunoglobulin lambda constant 3 (Kern-Oz+ marker)	-0.352	0.413	0.0305	0.2926125
OSCP1	organic solute carrier partner 1	0.346	-0.419	-0.0365	0.2926125
VAV2	vav guanine nucleotide exchange factor 2	0.72	-0.045	0.3375	0.2926125
ZNF229	zinc finger protein 229	0.356	-0.409	-0.0265	0.2926125
GULP1	GULP PTB domain containing engulfment adaptor 1	-0.0686	0.696	0.3137	0.29230658
DCHS2	dachsous cadherin-related 2	-0.523	0.241	-0.141	0.291848
DNAJA4	DnaJ heat shock protein family (Hsp40) member A4	0.555	-0.209	0.173	0.291848
GEMIN8	gem nuclear organelle associated protein 8	0.547	-0.217	0.165	0.291848
HGS	hepatocyte growth factor-regulated tyrosine kinase substrate	0.631	-0.133	0.249	0.291848
LIPE	lipase E, hormone sensitive type	0.473	-0.291	0.091	0.291848
LXN	latexin	-0.264	0.5	0.118	0.291848
PPM1H	protein phosphatase, Mg2+/Mn2+ dependent 1H	0.356	-0.408	-0.026	0.291848
RNF40	ring finger protein 40	0.647	-0.117	0.265	0.291848
TMEM9	transmembrane protein 9	0.453	-0.311	0.071	0.291848
BRF2	BRF2, RNA polymerase III transcription initiation factor subunit	0.483	-0.28	0.1015	0.2910845
CCNL2	cyclin L2	0.505	-0.258	0.1235	0.2910845
DIS3L2	DIS3 like 3'-5' exoribonuclease 2	0.635	-0.128	0.2535	0.2910845
FAAH2	fatty acid amide hydrolase 2	0.442	-0.321	0.0605	0.2910845
FUZ	fuzzy planar cell polarity protein	0.501	-0.262	0.1195	0.2910845
ICOS	inducible T cell costimulator	-0.44	0.323	-0.0585	0.2910845
SBF1	SET binding factor 1	0.648	-0.115	0.2665	0.2910845
SLC16A14	solute carrier family 16 member 14	-0.278	0.485	0.1035	0.2910845
TSPOAP1	TSPO associated protein 1	0.309	-0.454	-0.0725	0.2910845
FCHSD1	FCH and double SH3 domains 1	0.579	-0.184	0.1975	0.2910845
ABCF3	ATP binding cassette subfamily F member 3	0.631	-0.131	0.25	0.290322
AGAP3	ArfGAP with GTPase domain, ankyrin repeat and PH domain 3	0.592	-0.17	0.211	0.290322
CD69	CD69 molecule	-0.295	0.467	0.086	0.290322
COL6A3	collagen type VI alpha 3 chain	-0.184	0.578	0.197	0.290322
CYP51A1	cytochrome P450 family 51 subfamily A member 1	0.331	-0.431	-0.05	0.290322
FBXL15	F-box and leucine rich repeat protein 15	0.309	-0.453	-0.072	0.290322
FKRP	fukutin related protein	0.405	-0.357	0.024	0.290322
FOLR2	folate receptor beta	-0.41	0.352	-0.029	0.290322
GCH1	GTP cyclohydrolase 1	0.261	-0.501	-0.12	0.290322
OGFOD2	2-oxoglutarate and iron dependent oxygenase domain containing 2	0.475	-0.287	0.094	0.290322
PCYT2	phosphate cytidylyltransferase 2, ethanolamine	0.547	-0.215	0.166	0.290322
PQLC1	PQ loop repeat containing 1	0.466	-0.296	0.085	0.290322
TMEM178B	transmembrane protein 178B	0.146	-0.616	-0.235	0.290322
PLAUR	plasminogen activator, urokinase receptor	0.0494	0.811	0.4302	0.29001728
AKR7A2	aldo-keto reductase family 7 member A2	0.558	-0.203	0.1775	0.2895605
FAM167A	family with sequence similarity 167 member A	0.222	-0.539	-0.1585	0.2895605
CYB561D2	cytochrome b561 family member D2	0.436	-0.325	0.0555	0.2895605
HARBI1	harbinger transposase derived 1	0.451	-0.31	0.0705	0.2895605
INSIG1	insulin induced gene 1	0.295	-0.466	-0.0855	0.2895605
NAA20	N(alpha)-acetyltransferase 20, NatB catalytic subunit	0.497	-0.264	0.1165	0.2895605
NRXN1	neurexin 1	0.13	-0.631	-0.2505	0.2895605
WDR54	WD repeat domain 54	0.429	-0.332	0.0485	0.2895605
AARSD1	alanyl-tRNA synthetase domain containing 1	0.588	-0.173	0.2075	0.2895605
BMP5	bone morphogenetic protein 5	0.284	-0.477	-0.0965	0.2895605
GRM1	glutamate metabotropic receptor 1	0.19	-0.571	-0.1905	0.2895605
SNTB1	syntrophin beta 1	-0.0859	0.675	0.29455	0.289484405
ARFGAP1	ADP ribosylation factor GTPase activating protein 1	0.672	-0.0885	0.29175	0.289180125
YBX3	Y-box binding protein 3	0.0466	0.807	0.4268	0.28910408
FHL2	four and a half LIM domains 2	0.0667	0.827	0.44685	0.289028045
ADORA3	adenosine A3 receptor	-0.358	0.402	0.022	0.2888
AFG3L2	AFG3 like matrix AAA peptidase subunit 2	0.645	-0.115	0.265	0.2888
ANKRD33	ankyrin repeat domain 33	0.32	-0.44	-0.06	0.2888
BDH1	3-hydroxybutyrate dehydrogenase 1	0.358	-0.402	-0.022	0.2888
ESRRA	estrogen related receptor alpha	0.612	-0.148	0.232	0.2888
IGKV3-15	immunoglobulin kappa variable 3-15	-0.383	0.377	-0.003	0.2888
KLHL23	kelch like family member 23	0.375	-0.385	-0.005	0.2888
PI4KAP1	phosphatidylinositol 4-kinase alpha pseudogene 1	0.524	-0.236	0.144	0.2888
PPP1R9A	protein phosphatase 1 regulatory subunit 9A	0.329	-0.431	-0.051	0.2888
PRPS1	phosphoribosyl pyrophosphate synthetase 1	0.511	-0.249	0.131	0.2888
SPATA2L	spermatogenesis associated 2 like	0.389	-0.371	0.00900000000000001	0.2888
STK32C	serine/threonine kinase 32C	0.542	-0.218	0.162	0.2888
TMEM186	transmembrane protein 186	0.437	-0.323	0.057	0.2888
TMEM8A	transmembrane protein 8A	0.572	-0.188	0.192	0.2888
COL24A1	collagen type XXIV alpha 1 chain	-0.562	0.197	-0.1825	0.2880405
CHD7	chromodomain helicase DNA binding protein 7	0.365	-0.394	-0.0145	0.2880405
EXOC3L1	exocyst complex component 3 like 1	0.452	-0.307	0.0725	0.2880405
FASTK	Fas activated serine/threonine kinase	0.467	-0.292	0.0875	0.2880405
GDPD1	glycerophosphodiester phosphodiesterase domain containing 1	0.382	-0.377	0.0025	0.2880405
LAIR1	leukocyte associated immunoglobulin like receptor 1	-0.381	0.378	-0.0015	0.2880405
RBM4	RNA binding motif protein 4	0.429	-0.33	0.0495	0.2880405
SLC45A2	solute carrier family 45 member 2	0.135	-0.624	-0.2445	0.2880405
TMEM234	transmembrane protein 234	0.523	-0.236	0.1435	0.2880405
TMEM59L	transmembrane protein 59 like	0.221	-0.538	-0.1585	0.2880405
TUBB3	tubulin beta 3 class III	0.521	-0.238	0.1415	0.2880405
GTF3C1	general transcription factor IIIC subunit 1	0.592	-0.167	0.2125	0.2880405
GGT5	gamma-glutamyltransferase 5	-0.282	0.477	0.0975	0.2880405
GJC1	gap junction protein gamma 1	-0.352	0.407	0.0275	0.2880405
TBCB	tubulin folding cofactor B	0.411	-0.348	0.0315	0.2880405
TRAF4	TNF receptor associated factor 4	0.671	-0.0876	0.2917	0.28773698
TXNIP	thioredoxin interacting protein	-0.0844	0.674	0.2948	0.28758528
ACKR3	atypical chemokine receptor 3	-0.213	0.545	0.166	0.287282
ARNT2	aryl hydrocarbon receptor nuclear translocator 2	0.242	-0.516	-0.137	0.287282
POMGNT2	protein O-linked mannose N-acetylglucosaminyltransferase 2 (beta 1,4-)	0.38	-0.378	0.001	0.287282
PPEF1	protein phosphatase with EF-hand domain 1	-0.477	0.281	-0.098	0.287282
RBM23	RNA binding motif protein 23	0.411	-0.347	0.032	0.287282
SDR39U1	short chain dehydrogenase/reductase family 39U member 1	0.488	-0.27	0.109	0.287282
SLAMF8	SLAM family member 8	-0.31	0.448	0.069	0.287282
TOE1	target of EGR1, exonuclease	0.566	-0.192	0.187	0.287282
USP19	ubiquitin specific peptidase 19	0.606	-0.152	0.227	0.287282
VAPB	VAMP associated protein B and C	0.502	-0.256	0.123	0.287282
BRF1	BRF1, RNA polymerase III transcription initiation factor subunit	0.526	-0.231	0.1475	0.2865245
ESRRG	estrogen related receptor gamma	0.233	-0.524	-0.1455	0.2865245
FLCN	folliculin	0.545	-0.212	0.1665	0.2865245
CEP170P1	centrosomal protein 170 pseudogene 1	-0.503	0.254	-0.1245	0.2865245
DNASE1L2	deoxyribonuclease 1 like 2	0.438	-0.319	0.0595	0.2865245
FMO3	flavin containing monooxygenase 3	-0.406	0.351	-0.0275	0.2865245
MEOX1	mesenchyme homeobox 1	-0.49	0.267	-0.1115	0.2865245
ZNF783	zinc finger family member 783	0.636	-0.121	0.2575	0.2865245
AAGAB	alpha and gamma adaptin binding protein	0.6	-0.157	0.2215	0.2865245
MAP3K11	mitogen-activated protein kinase kinase kinase 11	0.592	-0.165	0.2135	0.2865245
ST18	ST18, C2H2C-type zinc finger	0.142	-0.615	-0.2365	0.2865245
ARHGAP30	Rho GTPase activating protein 30	-0.344	0.413	0.0345	0.2865245
RTCB	RNA 2',3'-cyclic phosphate and 5'-OH ligase	0.565	-0.192	0.1865	0.2865245
UBE2M	ubiquitin conjugating enzyme E2 M	0.566	-0.191	0.1875	0.2865245
PTPRF	protein tyrosine phosphatase, receptor type F	0.81	0.0532	0.4316	0.28637312
HSD17B10	hydroxysteroid 17-beta dehydrogenase 10	0.522	-0.234	0.144	0.285768
IPO13	importin 13	0.547	-0.209	0.169	0.285768
KCNK2	potassium two pore domain channel subfamily K member 2	-0.475	0.281	-0.097	0.285768
LPAR6	lysophosphatidic acid receptor 6	-0.327	0.429	0.051	0.285768
MIB2	mindbomb E3 ubiquitin protein ligase 2	0.491	-0.265	0.113	0.285768
P2RY14	purinergic receptor P2Y14	-0.527	0.229	-0.149	0.285768
PLCH2	phospholipase C eta 2	0.557	-0.199	0.179	0.285768
PPP2R2C	protein phosphatase 2 regulatory subunit Bgamma	0.513	-0.243	0.135	0.285768
QTRT1	queuine tRNA-ribosyltransferase catalytic subunit 1	0.504	-0.252	0.126	0.285768
UTRN	utrophin	-0.315	0.441	0.063	0.285768
NNMT	nicotinamide N-methyltransferase	-0.0843	0.671	0.29335	0.285239045
ANAPC2	anaphase promoting complex subunit 2	0.693	-0.0622	0.3154	0.28516352
HOXA5	homeobox A5	-0.196	0.559	0.1815	0.2850125
CDK15	cyclin dependent kinase 15	-0.521	0.234	-0.1435	0.2850125
IKZF3	IKAROS family zinc finger 3	-0.522	0.233	-0.1445	0.2850125
CALU	calumenin	-0.236	0.519	0.1415	0.2850125
CICP14	capicua transcriptional repressor pseudogene 14	0.52	-0.235	0.1425	0.2850125
HGD	homogentisate 1,2-dioxygenase	0.453	-0.302	0.0755	0.2850125
HOXB5	homeobox B5	-0.105	0.65	0.2725	0.2850125
LPIN3	lipin 3	0.634	-0.121	0.2565	0.2850125
RAB39B	RAB39B, member RAS oncogene family	0.153	-0.602	-0.2245	0.2850125
RBMS1	RNA binding motif single stranded interacting protein 1	-0.139	0.616	0.2385	0.2850125
SDHAF4	succinate dehydrogenase complex assembly factor 4	0.488	-0.267	0.1105	0.2850125
ZNF205	zinc finger protein 205	0.604	-0.151	0.2265	0.2850125
KCNC1	potassium voltage-gated channel subfamily C member 1	0.283	-0.472	-0.0945	0.2850125
MOGS	mannosyl-oligosaccharide glucosidase	0.659	-0.0957	0.28165	0.284786045
APEH	acylaminoacyl-peptide hydrolase	0.656	-0.0981	0.27895	0.284333405
CRTAP	cartilage associated protein	-0.089	0.665	0.288	0.284258
DPYSL3	dihydropyrimidinase like 3	-0.184	0.57	0.193	0.284258
EGR4	early growth response 4	0.32	-0.434	-0.057	0.284258
FAM102B	family with sequence similarity 102 member B	-0.34	0.414	0.037	0.284258
FAN1	FANCD2 and FANCI associated nuclease 1	0.524	-0.23	0.147	0.284258
GLP1R	glucagon like peptide 1 receptor	0.39	-0.364	0.013	0.284258
ITPRIP	inositol 1,4,5-trisphosphate receptor interacting protein	-0.033	0.721	0.344	0.284258
JAKMIP1	janus kinase and microtubule interacting protein 1	0.255	-0.499	-0.122	0.284258
MKS1	Meckel syndrome, type 1	0.532	-0.222	0.155	0.284258
PNMA6A	PNMA family member 6A	0.235	-0.519	-0.142	0.284258
RBM10	RNA binding motif protein 10	0.614	-0.14	0.237	0.284258
TPSAB1	tryptase alpha/beta 1	-0.345	0.409	0.032	0.284258
TTR	transthyretin	0.251	-0.503	-0.126	0.284258
YBEY	ybeY metalloendoribonuclease	0.466	-0.288	0.089	0.284258
ZNF728	zinc finger protein 728	-0.579	0.175	-0.202	0.284258
TRIM62	tripartite motif containing 62	0.547	-0.206	0.1705	0.2835045
CWF19L2	CWF19 like cell cycle control factor 2	-0.323	0.43	0.0535	0.2835045
DPP10	dipeptidyl peptidase like 10	0.136	-0.617	-0.2405	0.2835045
HIST1H1D	histone cluster 1 H1 family member d	-0.438	0.315	-0.0615	0.2835045
INHBA	inhibin subunit beta A	-0.298	0.455	0.0785	0.2835045
INS-IGF2	INS-IGF2 readthrough	0.329	-0.424	-0.0475	0.2835045
MBOAT4	membrane bound O-acyltransferase domain containing 4	0.293	-0.46	-0.0835	0.2835045
SEC24C	SEC24 homolog C, COPII coat complex component	0.623	-0.13	0.2465	0.2835045
STK36	serine/threonine kinase 36	0.628	-0.125	0.2515	0.2835045
GTF2IRD1	GTF2I repeat domain containing 1	0.728	-0.0249	0.35155	0.283429205
ABCA8	ATP binding cassette subfamily A member 8	-0.489	0.263	-0.113	0.282752
CYBB	cytochrome b-245 beta chain	-0.368	0.384	0.00800000000000001	0.282752
DDX39A	DExD-box helicase 39A	0.553	-0.199	0.177	0.282752
JMJD4	jumonji domain containing 4	0.529	-0.223	0.153	0.282752
KRT40	keratin 40	0.261	-0.491	-0.115	0.282752
PPP1R12B	protein phosphatase 1 regulatory subunit 12B	-0.426	0.326	-0.05	0.282752
SLC16A9	solute carrier family 16 member 9	0.219	-0.533	-0.157	0.282752
SLC9A3R1	SLC9A3 regulator 1	0.462	-0.29	0.086	0.282752
SND1	staphylococcal nuclease and tudor domain containing 1	0.643	-0.109	0.267	0.282752
ZNF784	zinc finger protein 784	0.469	-0.283	0.093	0.282752
TGFB1I1	transforming growth factor beta 1 induced transcript 1	-0.0989	0.653	0.27705	0.282676805
GRB7	growth factor receptor bound protein 7	0.727	-0.0241	0.35145	0.282075605
ACSS3	acyl-CoA synthetase short chain family member 3	-0.406	0.345	-0.0305	0.2820005
CCDC106	coiled-coil domain containing 106	0.471	-0.28	0.0955	0.2820005
CDC34	cell division cycle 34	0.599	-0.152	0.2235	0.2820005
CROCCP2	ciliary rootlet coiled-coil, rootletin pseudogene 2	0.448	-0.303	0.0725	0.2820005
FN1	fibronectin 1	-0.164	0.587	0.2115	0.2820005
FRZB	frizzled related protein	-0.42	0.331	-0.0445	0.2820005
IPPK	inositol-pentakisphosphate 2-kinase	0.445	-0.306	0.0695	0.2820005
MAML2	mastermind like transcriptional coactivator 2	-0.121	0.63	0.2545	0.2820005
MBLAC1	metallo-beta-lactamase domain containing 1	0.242	-0.509	-0.1335	0.2820005
PCMT1	protein-L-isoaspartate (D-aspartate) O-methyltransferase	0.384	-0.367	0.00850000000000001	0.2820005
SULT1C4	sulfotransferase family 1C member 4	-0.457	0.294	-0.0815	0.2820005
TMEM200B	transmembrane protein 200B	-0.242	0.509	0.1335	0.2820005
TNFSF4	TNF superfamily member 4	-0.511	0.24	-0.1355	0.2820005
TSGA10	testis specific 10	0.296	-0.455	-0.0795	0.2820005
TWIST1	twist family bHLH transcription factor 1	-0.412	0.339	-0.0365	0.2820005
PYY2	peptide YY 2 (pseudogene)	0.188	-0.563	-0.1875	0.2820005
TGFB2	transforming growth factor beta 2	0.0208	0.771	0.3959	0.28140002
ARID4A	AT-rich interaction domain 4A	-0.421	0.329	-0.046	0.28125
ATP13A1	ATPase 13A1	0.573	-0.177	0.198	0.28125
HYOU1	hypoxia up-regulated 1	0.644	-0.106	0.269	0.28125
KLF9	Kruppel like factor 9	-0.193	0.557	0.182	0.28125
LCP2	lymphocyte cytosolic protein 2	-0.291	0.459	0.084	0.28125
LYPLA2	lysophospholipase 2	0.641	-0.109	0.266	0.28125
MOB2	MOB kinase activator 2	0.612	-0.138	0.237	0.28125
MYO7A	myosin VIIA	0.425	-0.325	0.05	0.28125
NLRP1	NLR family pyrin domain containing 1	0.217	-0.533	-0.158	0.28125
NUPR1	nuclear protein 1, transcriptional regulator	-0.353	0.397	0.022	0.28125
PHTF1	putative homeodomain transcription factor 1	0.282	-0.468	-0.093	0.28125
PLPPR1	phospholipid phosphatase related 1	0.194	-0.556	-0.181	0.28125
VSNL1	visinin like 1	-0.523	0.227	-0.148	0.28125
MSN	moesin	0.0374	0.787	0.4122	0.28095008
NOTCH2	notch 2	0.0837	0.833	0.45835	0.280725245
PLCXD3	phosphatidylinositol specific phospholipase C X domain containing 3	0.213	-0.536	-0.1615	0.2805005
AIFM3	apoptosis inducing factor, mitochondria associated 3	0.509	-0.24	0.1345	0.2805005
ASPSCR1	ASPSCR1, UBX domain containing tether for SLC2A4	0.482	-0.267	0.1075	0.2805005
B9D2	B9 domain containing 2	0.346	-0.403	-0.0285	0.2805005
GBP4	guanylate binding protein 4	-0.365	0.384	0.00950000000000001	0.2805005
ISYNA1	inositol-3-phosphate synthase 1	0.325	-0.424	-0.0495	0.2805005
ROGDI	rogdi atypical leucine zipper	0.436	-0.313	0.0615	0.2805005
SEMA3D	semaphorin 3D	-0.484	0.265	-0.1095	0.2805005
SLC39A3	solute carrier family 39 member 3	0.407	-0.342	0.0325	0.2805005
TMEM154	transmembrane protein 154	-0.253	0.496	0.1215	0.2805005
TRNP1	TMF1-regulated nuclear protein 1	0.447	-0.302	0.0725	0.2805005
WFIKKN1	WAP, follistatin/kazal, immunoglobulin, kunitz and netrin domain containing 1	0.352	-0.397	-0.0225	0.2805005
ZNF778	zinc finger protein 778	0.456	-0.293	0.0815	0.2805005
AC105402.3	novel transcript	0.179	-0.57	-0.1955	0.2805005
AGFG2	ArfGAP with FG repeats 2	0.608	-0.141	0.2335	0.2805005
MRPL28	mitochondrial ribosomal protein L28	0.569	-0.18	0.1945	0.2805005
RPSAP48	ribosomal protein SA pseudogene 48	-0.584	0.165	-0.2095	0.2805005
ESRP2	epithelial splicing regulatory protein 2	0.667	-0.0818	0.2926	0.28035072
BGN	biglycan	-0.261	0.487	0.113	0.279752
E2F5	E2F transcription factor 5	0.332	-0.416	-0.042	0.279752
FFAR3	free fatty acid receptor 3	0.259	-0.489	-0.115	0.279752
IGHG1	immunoglobulin heavy constant gamma 1 (G1m marker)	-0.326	0.422	0.048	0.279752
LDLRAD4	low density lipoprotein receptor class A domain containing 4	-0.373	0.375	0.001	0.279752
LINC01529	long intergenic non-protein coding RNA 1529	0.236	-0.512	-0.138	0.279752
PC	pyruvate carboxylase	0.6	-0.148	0.226	0.279752
PLPP4	phospholipid phosphatase 4	-0.305	0.443	0.069	0.279752
RANBP3L	RAN binding protein 3 like	-0.483	0.265	-0.109	0.279752
RPRM	reprimo, TP53 dependent G2 arrest mediator homolog	0.135	-0.613	-0.239	0.279752
SLC3A2	solute carrier family 3 member 2	0.552	-0.196	0.178	0.279752
SOX12	SRY-box 12	0.405	-0.343	0.031	0.279752
TSPAN13	tetraspanin 13	0.573	-0.175	0.199	0.279752
ANKRD26P1	ankyrin repeat domain 26 pseudogene 1	0.202	-0.545	-0.1715	0.2790045
CFC1	cripto, FRL-1, cryptic family 1	0.258	-0.489	-0.1155	0.2790045
ENKD1	enkurin domain containing 1	0.482	-0.265	0.1085	0.2790045
FAM219B	family with sequence similarity 219 member B	0.392	-0.355	0.0185	0.2790045
ITPRIPL2	ITPRIP like 2	-0.159	0.588	0.2145	0.2790045
MED27	mediator complex subunit 27	0.421	-0.326	0.0475	0.2790045
REEP4	receptor accessory protein 4	0.512	-0.235	0.1385	0.2790045
SCOC	short coiled-coil protein	0.426	-0.321	0.0525	0.2790045
SF3B5	splicing factor 3b subunit 5	0.414	-0.333	0.0405	0.2790045
SH3BGRL	SH3 domain binding glutamate rich protein like	-0.347	0.4	0.0265	0.2790045
SURF6	surfeit 6	0.494	-0.253	0.1205	0.2790045
TMCO3	transmembrane and coiled-coil domains 3	0.463	-0.284	0.0895	0.2790045
GGA1	golgi associated, gamma adaptin ear containing, ARF binding protein 1	0.566	-0.181	0.1925	0.2790045
PELP1	proline, glutamate and leucine rich protein 1	0.651	-0.0956	0.2777	0.27870578
CLCN7	chloride voltage-gated channel 7	0.686	-0.0605	0.31275	0.278631125
PTGFRN	prostaglandin F2 receptor inhibitor	-0.0324	0.714	0.3408	0.27855648
ABHD15	abhydrolase domain containing 15	0.309	-0.437	-0.064	0.278258
ACADS	acyl-CoA dehydrogenase short chain	0.549	-0.197	0.176	0.278258
ACADVL	acyl-CoA dehydrogenase very long chain	0.625	-0.121	0.252	0.278258
AKAIN1	A-kinase anchor inhibitor 1	0.224	-0.522	-0.149	0.278258
DTX3	deltex E3 ubiquitin ligase 3	0.258	-0.488	-0.115	0.278258
EID2	EP300 interacting inhibitor of differentiation 2	0.434	-0.312	0.061	0.278258
LUZP1	leucine zipper protein 1	-0.125	0.621	0.248	0.278258
TMEM190	transmembrane protein 190	0.209	-0.537	-0.164	0.278258
VTN	vitronectin	0.366	-0.38	-0.00700000000000001	0.278258
VPS16	VPS16, CORVET/HOPS core subunit	0.544	-0.201	0.1715	0.2775125
LRRC4C	leucine rich repeat containing 4C	-0.532	0.213	-0.1595	0.2775125
[truncated: 21,479 more rows]
