# Supplementary material for: Identification of myoferlin as a mitochondria-associated membranes component required for calcium signaling in PDAC cell lines
Source: Cell Commun Signal. 2024 Feb 17;22:133. doi: 10.1186/s12964-024-01514-z (PMC10874564; doi:10.1186/s12964-024-01514-z)
Supplement: Supplementary file 6 — Additional file 6. [file 12964_2024_1514_MOESM6_ESM.tsv]

geneName	Description	MYOF_pancreas_cancer	ITPR3_pancreas_cancer	average	variance
TMX1	thioredoxin related transmembrane protein 1	0.371	-0.11	0.1305	0.1156805
ZFPM1	zinc finger protein, FOG family member 1	-0.316	0.164	-0.076	0.1152
ABCE1	ATP binding cassette subfamily E member 1	0.622	0.156	0.389	0.108578
DIMT1	DIM1 dimethyladenosine transferase 1 homolog	0.494	0.0284	0.2612	0.10839168
CROCC	ciliary rootlet coiled-coil, rootletin	-0.219	0.24	0.0105	0.1053405
UBE2V2	ubiquitin conjugating enzyme E2 V2	0.357	-0.102	0.1275	0.1053405
GMFB	glia maturation factor beta	0.199	-0.258	-0.0295	0.1044245
ANO8	anoctamin 8	-0.12	0.333	0.1065	0.1026045
ZSWIM4	zinc finger SWIM-type containing 4	-0.138	0.315	0.0885	0.1026045
GPT	glutamic--pyruvic transaminase	-0.248	0.199	-0.0245	0.0999045
DUSP8	dual specificity phosphatase 8	-0.438	0.00519	-0.216405	0.09820868805
VAPA	VAMP associated protein A	0.199	-0.244	-0.0225	0.0981245
PLA2G6	phospholipase A2 group VI	-0.396	0.0468	-0.1746	0.09803592
EIF2S1	eukaryotic translation initiation factor 2 subunit alpha	0.582	0.14	0.361	0.097682
GRID2IP	Grid2 interacting protein	-0.409	0.0292	-0.1899	0.09600962
FOPNL	FGFR1OP N-terminal like	0.499	0.0633	0.28115	0.094917245
ENY2	ENY2, transcription and export complex 2 subunit	0.275	-0.158	0.0585	0.0937445
SFI1	SFI1 centrin binding protein	-0.333	0.0995	-0.11675	0.093528125
MYL12B	myosin light chain 12B	0.367	-0.0645	0.15125	0.093096125
GRAMD1A	GRAM domain containing 1A	-0.217	0.214	-0.0015	0.0928805
PSMD12	proteasome 26S subunit, non-ATPase 12	0.4	-0.0304	0.1848	0.09262208
THOC7	THO complex 7	0.352	-0.0781	0.13695	0.092493005
IDUA	iduronidase, alpha-L-	-0.312	0.118	-0.097	0.09245
MRPL13	mitochondrial ribosomal protein L13	0.379	-0.0505	0.16425	0.092235125
G2E3	G2/M-phase specific E3 ubiquitin protein ligase	0.509	0.0797	0.29435	0.092149245
SSBP1	single stranded DNA binding protein 1	0.551	0.123	0.337	0.091592
KDM4B	lysine demethylase 4B	-0.305	0.123	-0.091	0.091592
MRPL51	mitochondrial ribosomal protein L51	0.372	-0.0557	0.15815	0.091463645
ANKRD24	ankyrin repeat domain 24	-0.444	-0.0168	-0.2304	0.09124992
SHC2	SHC adaptor protein 2	-0.637	-0.21	-0.4235	0.0911645
PCNP	PEST proteolytic signal containing nuclear protein	0.342	-0.0847	0.12865	0.091036445
MTMR2	myotubularin related protein 2	0.529	0.103	0.316	0.090738
EIF4E	eukaryotic translation initiation factor 4E	0.251	-0.175	0.038	0.090738
FAM49B	family with sequence similarity 49 member B	0.611	0.185	0.398	0.090738
DCUN1D1	defective in cullin neddylation 1 domain containing 1	0.42	-0.00506	0.20747	0.0903380018
METTL4	methyltransferase like 4	0.198	-0.227	-0.0145	0.0903125
KANK3	KN motif and ankyrin repeat domains 3	-0.634	-0.209	-0.4215	0.0903125
G3BP1	G3BP stress granule assembly factor 1	0.607	0.182	0.3945	0.0903125
EIF3E	eukaryotic translation initiation factor 3 subunit E	0.428	0.00309	0.215545	0.09027425405
TMA16	translation machinery associated 16 homolog	0.474	0.0497	0.26185	0.090015245
CSE1L	chromosome segregation 1 like	0.683	0.259	0.471	0.089888
CAMTA2	calmodulin binding transcription activator 2	-0.162	0.261	0.0495	0.0894645
MYO15B	myosin XVB	-0.403	0.0198	-0.1916	0.08937992
MOB1A	MOB kinase activator 1A	0.634	0.212	0.423	0.089042
HSPE1	heat shock protein family E (Hsp10) member 1	0.472	0.0503	0.26115	0.088915445
PHAX	phosphorylated adaptor for RNA export	0.395	-0.0262	0.1844	0.08870472
IPO11	importin 11	0.559	0.138	0.3485	0.0886205
SLC16A8	solute carrier family 16 member 8	-0.26	0.161	-0.0495	0.0886205
RNASE10	ribonuclease A family member 10 (inactive)	-0.239	0.182	-0.0285	0.0886205
NOL11	nucleolar protein 11	0.443	0.0233	0.23315	0.088074045
SH3GL1P3	SH3 domain containing GRB2 like 1, endophilin A2 pseudogene 3	-0.396	0.0232	-0.1864	0.08786432
PCP2	Purkinje cell protein 2	-0.5	-0.0809	-0.29045	0.087822405
DRD4	dopamine receptor D4	-0.216	0.203	-0.00649999999999999	0.0877805
MMADHC	metabolism of cobalamin associated D	0.518	0.0997	0.30885	0.087487445
CDC27	cell division cycle 27	0.486	0.0679	0.27695	0.087403805
NMD3	NMD3 ribosome export adaptor	0.541	0.123	0.332	0.087362
SKP1	S-phase kinase associated protein 1	0.211	-0.207	0.002	0.087362
MIR1199	microRNA 1199	-0.516	-0.0985	-0.30725	0.087153125
SRCIN1	SRC kinase signaling inhibitor 1	-0.53	-0.113	-0.3215	0.0869445
RPL7	ribosomal protein L7	0.338	-0.0784	0.1298	0.08669448
COMMD2	COMM domain containing 2	0.52	0.104	0.312	0.086528
HIP1R	huntingtin interacting protein 1 related	-0.262	0.154	-0.054	0.086528
DNAJA1	DnaJ heat shock protein family (Hsp40) member A1	0.37	-0.0456	0.1622	0.08636168
BRICD5	BRICHOS domain containing 5	-0.336	0.0795	-0.12825	0.086320125
SAP25	Sin3A associated protein 25	-0.237	0.178	-0.0295	0.0861125
NPM1	nucleophosmin 1	0.57	0.155	0.3625	0.0861125
NBN	nibrin	0.511	0.0966	0.3038	0.08586368
HSF4	heat shock transcription factor 4	-0.275	0.139	-0.068	0.085698
NEDD1	neural precursor cell expressed, developmentally down-regulated 1	0.537	0.123	0.33	0.085698
ALG8	ALG8, alpha-1,3-glucosyltransferase	0.579	0.165	0.372	0.085698
SMIM15	small integral membrane protein 15	0.396	-0.0176	0.1892	0.08553248
HMGB1	high mobility group box 1	0.46	0.0466	0.2533	0.08544978
SNX6	sorting nexin 6	0.46	0.0466	0.2533	0.08544978
CBX3	chromobox 3	0.651	0.238	0.4445	0.0852845
RBM7	RNA binding motif protein 7	0.453	0.0401	0.24655	0.085243205
TFEB	transcription factor EB	-0.469	-0.0565	-0.26275	0.085078125
NDUFA12	NADH:ubiquinone oxidoreductase subunit A12	0.342	-0.0701	0.13595	0.084913205
EXOC3L1	exocyst complex component 3 like 1	-0.549	-0.137	-0.343	0.084872
RSL1D1	ribosomal L1 domain containing 1	0.573	0.161	0.367	0.084872
SNX5	sorting nexin 5	0.563	0.151	0.357	0.084872
H2AFZ	H2A histone family member Z	0.442	0.0306	0.2363	0.08462498
SRSF3	serine and arginine rich splicing factor 3	0.475	0.0639	0.26945	0.084501605
PDCD10	programmed cell death 10	0.452	0.0421	0.24705	0.084009005
CROCCP3	ciliary rootlet coiled-coil, rootletin pseudogene 3	-0.38	0.0293	-0.17535	0.083763245
TAF9	TATA-box binding protein associated factor 9	0.47	0.0607	0.26535	0.083763245
TWSG1	twisted gastrulation BMP signaling modulator 1	0.287	-0.122	0.0825	0.0836405
NUDCD1	NudC domain containing 1	0.587	0.178	0.3825	0.0836405
CCDC183	coiled-coil domain containing 183	-0.399	0.00977	-0.194615	0.08354645645
MGRN1	mahogunin ring finger 1	-0.0863	0.322	0.11785	0.083354445
TFAM	transcription factor A, mitochondrial	0.627	0.219	0.423	0.083232
MBNL1	muscleblind like splicing regulator 1	0.502	0.0945	0.29825	0.083028125
YES1	YES proto-oncogene 1, Src family tyrosine kinase	0.55	0.143	0.3465	0.0828245
CYP2D8P	ccytochrome P450 family 2 subfamily D member 8, pseudogene	-0.138	0.269	0.0655	0.0828245
NCK1	NCK adaptor protein 1	0.541	0.134	0.3375	0.0828245
METAP1	methionyl aminopeptidase 1	0.62	0.213	0.4165	0.0828245
ASB16	ankyrin repeat and SOCS box containing 16	-0.406	0.000922	-0.202539	0.082792757042
WDR36	WD repeat domain 36	0.496	0.0892	0.2926	0.08274312
PPP2CA	protein phosphatase 2 catalytic subunit alpha	0.449	0.0428	0.2459	0.08249922
NR3C1	nuclear receptor subfamily 3 group C member 1	0.325	-0.0811	0.12195	0.082458605
CAPZA1	capping actin protein of muscle Z-line subunit alpha 1	0.669	0.263	0.466	0.082418
MATR3	matrin 3	0.42	0.014	0.217	0.082418
CHRAC1	chromatin accessibility complex subunit 1	0.505	0.0993	0.30215	0.082296245
MYL12A	myosin light chain 12A	0.46	0.0545	0.25725	0.082215125
ABHD17AP1	abhydrolase domain containing 17A pseudogene 1	-0.221	0.184	-0.0185	0.0820125
CYP2D6	cytochrome P450 family 2 subfamily D member 6	-0.275	0.13	-0.0725	0.0820125
SLC25A24	solute carrier family 25 member 24	0.654	0.249	0.4515	0.0820125
LSM3	LSM3 homolog, U6 small nuclear RNA and mRNA degradation associated	0.286	-0.119	0.0835	0.0820125
SRP72	signal recognition particle 72	0.5	0.0959	0.29795	0.081648405
C2CD2L	C2CD2 like	-0.189	0.215	0.013	0.081608
PPP1R37	protein phosphatase 1 regulatory subunit 37	-0.201	0.203	0.001	0.081608
TUBGCP6	tubulin gamma complex associated protein 6	-0.237	0.167	-0.035	0.081608
ASLP1	argininosuccinate lyase pseudogene 1	-0.301	0.103	-0.099	0.081608
ADK	adenosine kinase	0.575	0.171	0.373	0.081608
SNRPG	small nuclear ribonucleoprotein polypeptide G	0.471	0.067	0.269	0.081608
LSM5	LSM5 homolog, U6 small nuclear RNA and mRNA degradation associated	0.448	0.0441	0.24605	0.081567605
SUMO1	small ubiquitin-like modifier 1	0.457	0.0532	0.2551	0.08152722
AATK	apoptosis associated tyrosine kinase	-0.487	-0.0835	-0.28525	0.081406125
ABTB1	ankyrin repeat and BTB domain containing 1	-0.281	0.122	-0.0795	0.0812045
ANAPC10	anaphase promoting complex subunit 10	0.255	-0.148	0.0535	0.0812045
MYH7B	myosin heavy chain 7B	-0.39	0.0129	-0.18855	0.081164205
SLC25A29	solute carrier family 25 member 29	-0.287	0.115	-0.086	0.080802
USP14	ubiquitin specific peptidase 14	0.367	-0.0348	0.1661	0.08072162
BGLAP	bone gamma-carboxyglutamate protein	-0.421	-0.0195	-0.22025	0.080601125
CHKB-CPT1B	CHKB-CPT1B readthrough (NMD candidate)	-0.226	0.175	-0.0255	0.0804005
USP20	ubiquitin specific peptidase 20	-0.246	0.155	-0.0455	0.0804005
RAN	RAN, member RAS oncogene family	0.563	0.162	0.3625	0.0804005
NDUFS4	NADH:ubiquinone oxidoreductase subunit S4	0.305	-0.0959	0.10455	0.080360405
SPPL2B	signal peptide peptidase like 2B	-0.338	0.0628	-0.1376	0.08032032
POMP	proteasome maturation protein	0.349	-0.0514	0.1488	0.08016008
CORO7	coronin 7	-0.257	0.143	-0.057	0.08
MRPL19	mitochondrial ribosomal protein L19	0.507	0.107	0.307	0.08
VPS26A	VPS26, retromer complex component A	0.635	0.235	0.435	0.08
WASH2P	WAS protein family homolog 2, pseudogene	-0.176	0.224	0.024	0.08
PCSK4	proprotein convertase subtilisin/kexin type 4	-0.286	0.114	-0.086	0.08
HNRNPR	heterogeneous nuclear ribonucleoprotein R	0.576	0.176	0.376	0.08
NRTN	neurturin	-0.417	-0.0171	-0.21705	0.079960005
RPS15A	ribosomal protein S15a	0.41	0.0108	0.2104	0.07968032
SNRPB2	small nuclear ribonucleoprotein polypeptide B2	0.373	-0.0261	0.17345	0.079640405
COL11A2	collagen type XI alpha 2 chain	-0.146	0.253	0.0535	0.0796005
SH2B2	SH2B adaptor protein 2	-0.134	0.265	0.0655	0.0796005
MRPL3	mitochondrial ribosomal protein L3	0.605	0.206	0.4055	0.0796005
MRGPRX3	MAS related GPR family member X3	-0.321	0.0772	-0.1219	0.07928162
IL3RA	interleukin 3 receptor subunit alpha	-0.606	-0.208	-0.407	0.079202
NRAS	NRAS proto-oncogene, GTPase	0.61	0.212	0.411	0.079202
ZNF146	zinc finger protein 146	0.481	0.083	0.282	0.079202
DPY30	dpy-30, histone methyltransferase complex regulatory subunit	0.379	-0.0188	0.1801	0.07912242
CARMIL3	capping protein regulator and myosin 1 linker 3	-0.642	-0.245	-0.4435	0.0788045
FOXP4	forkhead box P4	-0.232	0.165	-0.0335	0.0788045
CWC27	CWC27 spliceosome associated protein homolog	0.344	-0.0528	0.1456	0.07872512
TMED2	transmembrane p24 trafficking protein 2	0.421	0.0244	0.2227	0.07864578
HINT1	histidine triad nucleotide binding protein 1	0.26	-0.136	0.062	0.078408
PRSS27	serine protease 27	-0.244	0.152	-0.046	0.078408
CAV1	caveolin 1	0.584	0.188	0.386	0.078408
CKAP2	cytoskeleton associated protein 2	0.589	0.193	0.391	0.078408
ZSWIM8	zinc finger SWIM-type containing 8	-0.0745	0.321	0.12325	0.078210125
TXNDC9	thioredoxin domain containing 9	0.489	0.0938	0.2914	0.07809152
AKNA	AT-hook transcription factor	-0.301	0.0941	-0.10345	0.078052005
HSBP1	heat shock factor binding protein 1	0.219	-0.176	0.0215	0.0780125
NBEAL2	neurobeachin like 2	-0.224	0.171	-0.0265	0.0780125
MAD2L1	mitotic arrest deficient 2 like 1	0.581	0.186	0.3835	0.0780125
MPP5	membrane palmitoylated protein 5	0.565	0.17	0.3675	0.0780125
IGSF9B	immunoglobulin superfamily member 9B	-0.0395	0.355	0.15775	0.077815125
NDUFB5	NADH:ubiquinone oxidoreductase subunit B5	0.298	-0.0965	0.10075	0.077815125
ARL6IP1	ADP ribosylation factor like GTPase 6 interacting protein 1	0.499	0.105	0.302	0.077618
BRIX1	BRX1, biogenesis of ribosomes	0.517	0.123	0.32	0.077618
DNASE1L2	deoxyribonuclease 1 like 2	-0.165	0.229	0.032	0.077618
KDM6B	lysine demethylase 6B	-0.21	0.184	-0.013	0.077618
MRPS10	mitochondrial ribosomal protein S10	0.632	0.238	0.435	0.077618
SLC12A9	solute carrier family 12 member 9	-0.113	0.281	0.084	0.077618
FSCN2	fascin actin-bundling protein 2, retinal	-0.0608	0.333	0.1361	0.07753922
PSMA3	proteasome subunit alpha 3	0.355	-0.0388	0.1581	0.07753922
SAPCD2P3	suppressor APC domain containing 2 pseudogene 3	-0.318	0.0756	-0.1212	0.07746048
AP3S1	adaptor related protein complex 3 subunit sigma 1	0.41	0.0168	0.2134	0.07730312
FUK	fucokinase	-0.272	0.121	-0.0755	0.0772245
RBX1	ring-box 1	0.14	-0.253	-0.0565	0.0772245
ZBTB12BP	zinc finger and BTB domain containing 12B, pseudogene	-0.236	0.157	-0.0395	0.0772245
MRPS18C	mitochondrial ribosomal protein S18C	0.31	-0.0829	0.11355	0.077185205
NDUFA4	NDUFA4, mitochondrial complex associated	0.461	0.0681	0.26455	0.077185205
H2AFV	H2A histone family member V	0.393	0.00018	0.19659	0.0771537762
RNF112	ring finger protein 112	-0.399	-0.00621	-0.202605	0.07714199205
EFR3A	EFR3 homolog A	0.382	-0.0106	0.1857	0.07706738
CICP14	capicua transcriptional repressor pseudogene 14	-0.121	0.271	0.075	0.076832
SLC25A34	solute carrier family 25 member 34	-0.536	-0.144	-0.34	0.076832
AMDHD1	amidohydrolase domain containing 1	-0.285	0.107	-0.089	0.076832
CALM2	calmodulin 2	0.359	-0.0325	0.16325	0.076636125
PRDX3	peroxiredoxin 3	0.435	0.0437	0.23935	0.076557845
CAPZA2	capping actin protein of muscle Z-line subunit alpha 2	0.381	-0.0102	0.1854	0.07651872
LSM6	LSM6 homolog, U6 small nuclear RNA and mRNA degradation associated	0.311	-0.0802	0.1154	0.07651872
PSMA4	proteasome subunit alpha 4	0.494	0.103	0.2985	0.0764405
VPS29	VPS29, retromer complex component	0.256	-0.135	0.0605	0.0764405
KIF2A	kinesin family member 2A	0.611	0.22	0.4155	0.0764405
AGPS	alkylglycerone phosphate synthase	0.649	0.259	0.454	0.07605
CUL2	cullin 2	0.498	0.108	0.303	0.07605
FAM160B2	family with sequence similarity 160 member B2	-0.147	0.243	0.048	0.07605
FAM229A	family with sequence similarity 229 member A	-0.266	0.124	-0.071	0.07605
HNRNPLL	heterogeneous nuclear ribonucleoprotein L like	0.524	0.134	0.329	0.07605
DLD	dihydrolipoamide dehydrogenase	0.444	0.0543	0.24915	0.075933045
LENG8	leukocyte receptor cluster member 8	-0.0706	0.319	0.1242	0.07589408
CROCCP2	ciliary rootlet coiled-coil, rootletin pseudogene 2	-0.0215	0.368	0.17325	0.075855125
PPA2	pyrophosphatase (inorganic) 2	0.308	-0.081	0.1135	0.0756605
CCT5	chaperonin containing TCP1 subunit 5	0.612	0.223	0.4175	0.0756605
SPIRE2	spire type actin nucleation factor 2	-0.328	0.0609	-0.13355	0.075621605
PDE4C	phosphodiesterase 4C	-0.461	-0.0723	-0.26665	0.075543845
ERGIC2	ERGIC and golgi 2	0.484	0.0954	0.2897	0.07550498
TXNDC17	thioredoxin domain containing 17	0.371	-0.0175	0.17675	0.075466125
CARMIL2	capping protein regulator and myosin 1 linker 2	-0.37	0.0182	-0.1759	0.07534962
IGSF8	immunoglobulin superfamily member 8	-0.246	0.142	-0.052	0.075272
PNPLA7	patatin like phospholipase domain containing 7	-0.542	-0.154	-0.348	0.075272
GCGR	glucagon receptor	-0.421	-0.033	-0.227	0.075272
KRTAP5-1	keratin associated protein 5-1	-0.414	-0.0262	-0.2201	0.07519442
PSMA2	proteasome subunit alpha 2	0.483	0.0958	0.2894	0.07496192
DOCK6	dedicator of cytokinesis 6	-0.165	0.222	0.0285	0.0748845
NPDC1	neural proliferation, differentiation and control 1	-0.489	-0.102	-0.2955	0.0748845
NUDCD2	NudC domain containing 2	0.178	-0.209	-0.0155	0.0748845
SH2D3C	SH2 domain containing 3C	-0.69	-0.303	-0.4965	0.0748845
GABBR1	gamma-aminobutyric acid type B receptor subunit 1	-0.375	0.0117	-0.18165	0.074768445
SF3B6	splicing factor 3b subunit 6	0.428	0.0414	0.2347	0.07472978
TRMT10C	tRNA methyltransferase 10C, mitochondrial RNase P subunit	0.467	0.0806	0.2738	0.07465248
EXOSC3	exosome component 3	0.319	-0.0672	0.1259	0.07457522
DUSP8P5	dual specificity phosphatase 8 pseudogene 5	-0.228	0.158	-0.035	0.074498
ISOC1	isochorismatase domain containing 1	0.26	-0.126	0.067	0.074498
SKOR1	SKI family transcriptional corepressor 1	-0.39	-0.0044	-0.1972	0.07434368
PSMA6	proteasome subunit alpha 6	0.439	0.0534	0.2462	0.07434368
SPACA4	sperm acrosome associated 4	-0.286	0.0993	-0.09335	0.074228045
ANKRD23	ankyrin repeat domain 23	-0.279	0.106	-0.0865	0.0741125
BUB3	BUB3, mitotic checkpoint protein	0.624	0.239	0.4315	0.0741125
HDAC10	histone deacetylase 10	-0.165	0.22	0.0275	0.0741125
NAA50	N(alpha)-acetyltransferase 50, NatE catalytic subunit	0.635	0.25	0.4425	0.0741125
NDUFV2	NADH:ubiquinone oxidoreductase core subunit V2	0.218	-0.167	0.0255	0.0741125
S100A10	S100 calcium binding protein A10	0.61	0.225	0.4175	0.0741125
IZUMO4	IZUMO family member 4	-0.42	-0.0358	-0.2279	0.07380482
ATL3	atlastin GTPase 3	0.52	0.136	0.328	0.073728
CACYBP	calcyclin binding protein	0.491	0.107	0.299	0.073728
COPS4	COP9 signalosome subunit 4	0.194	-0.19	0.002	0.073728
LMNTD2	lamin tail domain containing 2	-0.133	0.251	0.059	0.073728
SCFD1	sec1 family domain containing 1	0.263	-0.121	0.071	0.073728
MROH7-TTC4	MROH7-TTC4 readthrough (NMD candidate)	-0.587	-0.203	-0.395	0.073728
CABIN1	calcineurin binding protein 1	-0.0397	0.344	0.15215	0.073612845
HMCN2	hemicentin 2	-0.461	-0.0774	-0.2692	0.07357448
SNRPE	small nuclear ribonucleoprotein polypeptide E	0.473	0.0896	0.2813	0.07349778
DNM2	dynamin 2	0.0727	0.456	0.26435	0.073459445
SMU1	SMU1, DNA replication regulator and spliceosomal factor	0.38	-0.00311	0.188445	0.07338663605
VRK1	VRK serine/threonine kinase 1	0.556	0.173	0.3645	0.0733445
CGGBP1	CGG triplet repeat binding protein 1	0.258	-0.125	0.0665	0.0733445
DDX47	DEAD-box helicase 47	0.548	0.165	0.3565	0.0733445
RPL36AL	ribosomal protein L36a like	0.206	-0.177	0.0145	0.0733445
RPS23	ribosomal protein S23	0.322	-0.0609	0.13055	0.073306205
TMEM126B	transmembrane protein 126B	0.437	0.0545	0.24575	0.073153125
CMTM6	CKLF like MARVEL transmembrane domain containing 6	0.396	0.0136	0.2048	0.07311488
HMGN1	high mobility group nucleosome binding domain 1	0.545	0.163	0.354	0.072962
ASF1A	anti-silencing function 1A histone chaperone	0.282	-0.1	0.091	0.072962
DEK	DEK proto-oncogene	0.641	0.259	0.45	0.072962
PTTG1	pituitary tumor-transforming 1	0.609	0.227	0.418	0.072962
RPL21	ribosomal protein L21	0.255	-0.127	0.064	0.072962
SLC26A1	solute carrier family 26 member 1	-0.159	0.223	0.032	0.072962
DEPDC1	DEP domain containing 1	0.707	0.325	0.516	0.072962
NDC80	NDC80, kinetochore complex component	0.568	0.186	0.377	0.072962
MFNG	MFNG O-fucosylpeptide 3-beta-N-acetylglucosaminyltransferase	-0.314	0.0679	-0.12305	0.072923805
TMEM266	transmembrane protein 266	-0.454	-0.0722	-0.2631	0.07288562
SMPD3	sphingomyelin phosphodiesterase 3	-0.463	-0.0815	-0.27225	0.072771125
NDUFB3	NADH:ubiquinone oxidoreductase subunit B3	0.343	-0.0384	0.1523	0.07273298
TXN	thioredoxin	0.424	0.0428	0.2334	0.07265672
CSNK1A1	casein kinase 1 alpha 1	0.509	0.128	0.3185	0.0725805
DNAJB2	DnaJ heat shock protein family (Hsp40) member B2	-0.215	0.166	-0.0245	0.0725805
EIF2S2	eukaryotic translation initiation factor 2 subunit beta	0.639	0.258	0.4485	0.0725805
KLHL25	kelch like family member 25	-0.144	0.237	0.0465	0.0725805
PLK4	polo like kinase 4	0.646	0.265	0.4555	0.0725805
TMEM259	transmembrane protein 259	-0.156	0.225	0.0345	0.0725805
ZNF653	zinc finger protein 653	-0.237	0.144	-0.0465	0.0725805
CCNA2	cyclin A2	0.61	0.229	0.4195	0.0725805
LYPLA1	lysophospholipase 1	0.592	0.211	0.4015	0.0725805
SPEG	striated muscle enriched protein kinase	-0.57	-0.189	-0.3795	0.0725805
TBC1D10C	TBC1 domain family member 10C	-0.403	-0.0224	-0.2127	0.07242818
TMEM110-MUSTN1	TMEM110-MUSTN1 readthrough	-0.441	-0.0604	-0.2507	0.07242818
TPPP	tubulin polymerization promoting protein	-0.411	-0.0306	-0.2208	0.07235208
DDX3X	DEAD-box helicase 3 X-linked	0.548	0.168	0.358	0.0722
ESD	esterase D	0.254	-0.126	0.064	0.0722
KIFC2	kinesin family member C2	-0.109	0.271	0.081	0.0722
MST1L	macrophage stimulating 1 like	-0.449	-0.069	-0.259	0.0722
SH3GLB2	SH3 domain containing GRB2 like, endophilin B2	-0.149	0.231	0.041	0.0722
TCF3P1	transcription factor 3 pseudogene 1	-0.203	0.177	-0.013	0.0722
TMPRSS9	transmembrane serine protease 9	-0.0297	0.35	0.16015	0.072086045
IGFALS	insulin like growth factor binding protein acid labile subunit	-0.462	-0.0826	-0.2723	0.07197218
PPARD	peroxisome proliferator activated receptor delta	0.0627	0.442	0.25235	0.071934245
MRPS30	mitochondrial ribosomal protein S30	0.44	0.0609	0.25045	0.071858405
DCHS1	dachsous cadherin-related 1	-0.537	-0.158	-0.3475	0.0718205
HMMR	hyaluronan mediated motility receptor	0.682	0.303	0.4925	0.0718205
ATAD2	ATPase family, AAA domain containing 2	0.649	0.27	0.4595	0.0718205
CAV2	caveolin 2	0.648	0.269	0.4585	0.0718205
CLDN15	claudin 15	-0.173	0.206	0.0165	0.0718205
CPT1B	carnitine palmitoyltransferase 1B	-0.194	0.185	-0.0045	0.0718205
KIAA0895L	KIAA0895 like	-0.491	-0.112	-0.3015	0.0718205
MAN2B1	mannosidase alpha class 2B member 1	-0.199	0.18	-0.00950000000000001	0.0718205
NDUFB6	NADH:ubiquinone oxidoreductase subunit B6	0.129	-0.25	-0.0605	0.0718205
NUDT15	nudix hydrolase 15	0.484	0.105	0.2945	0.0718205
NUP54	nucleoporin 54	0.514	0.135	0.3245	0.0718205
PACS2	phosphofurin acidic cluster sorting protein 2	-0.17	0.209	0.0195	0.0718205
SLC38A2	solute carrier family 38 member 2	0.618	0.239	0.4285	0.0718205
HAT1	histone acetyltransferase 1	0.604	0.225	0.4145	0.0718205
TMEM88	transmembrane protein 88	-0.604	-0.225	-0.4145	0.0718205
MOB4	MOB family member 4, phocein	0.412	0.0335	0.22275	0.071631125
MROH5	maestro heat like repeat family member 5	-0.442	-0.0637	-0.25285	0.071555445
COX6C	cytochrome c oxidase subunit 6C	0.176	-0.202	-0.013	0.071442
DCDC2B	doublecortin domain containing 2B	-0.275	0.103	-0.086	0.071442
DCST2	DC-STAMP domain containing 2	-0.14	0.238	0.049	0.071442
FP325331.1	TEC	-0.208	0.17	-0.019	0.071442
LIME1	Lck interacting transmembrane adaptor 1	-0.141	0.237	0.048	0.071442
REXO2	RNA exonuclease 2	0.531	0.153	0.342	0.071442
RPA3	replication protein A3	0.393	0.015	0.204	0.071442
RPAP3	RNA polymerase II associated protein 3	0.521	0.143	0.332	0.071442
SRPK3	SRSF protein kinase 3	-0.242	0.136	-0.053	0.071442
SUPT16H	SPT16 homolog, facilitates chromatin remodeling subunit	0.644	0.266	0.455	0.071442
ITIH4	inter-alpha-trypsin inhibitor heavy chain family member 4	-0.57	-0.192	-0.381	0.071442
STOML1	stomatin like 1	-0.374	0.00391	-0.185045	0.07140798405
MRPL35	mitochondrial ribosomal protein L35	0.449	0.0711	0.26005	0.071404205
EXOC5	exocyst complex component 5	0.336	-0.0416	0.1472	0.07129088
MCOLN1	mucolipin 1	-0.436	-0.0584	-0.2472	0.07129088
PLXNA3	plexin A3	-0.0535	0.324	0.13525	0.071253125
ADAMTS13	ADAM metallopeptidase with thrombospondin type 1 motif 13	-0.279	0.0984	-0.0903	0.07121538
TIMM8B	translocase of inner mitochondrial membrane 8 homolog B	0.424	0.0467	0.23535	0.071177645
EIF3H	eukaryotic translation initiation factor 3 subunit H	0.459	0.0818	0.2704	0.07113992
UBE2N	ubiquitin conjugating enzyme E2 N	0.389	0.0118	0.2004	0.07113992
CDKN3	cyclin dependent kinase inhibitor 3	0.551	0.174	0.3625	0.0710645
CICP4	capicua transcriptional repressor pseudogene 4	-0.251	0.126	-0.0625	0.0710645
HSPD1	heat shock protein family D (Hsp60) member 1	0.632	0.255	0.4435	0.0710645
LIN7C	lin-7 homolog C, crumbs cell polarity complex component	0.19	-0.187	0.0015	0.0710645
POLE3	DNA polymerase epsilon 3, accessory subunit	0.62	0.243	0.4315	0.0710645
TLR9	toll like receptor 9	-0.248	0.129	-0.0595	0.0710645
STAB1	stabilin 1	-0.719	-0.342	-0.5305	0.0710645
SLC23A3	solute carrier family 23 member 3	-0.0317	0.345	0.15665	0.070951445
MYCBP	MYC binding protein	0.437	0.0605	0.24875	0.070876125
TTLL3	tubulin tyrosine ligase like 3	-0.39	-0.0137	-0.20185	0.070800845
RMDN1	regulator of microtubule dynamics 1	0.358	-0.0182	0.1699	0.07076322
RBMX	RNA binding motif protein X-linked	0.562	0.186	0.374	0.070688
COPS2	COP9 signalosome subunit 2	0.403	0.027	0.215	0.070688
NIP7	NIP7, nucleolar pre-rRNA processing protein	0.623	0.247	0.435	0.070688
SZT2	SZT2, KICSTOR complex subunit	-0.155	0.221	0.033	0.070688
TECPR1	tectonin beta-propeller repeat containing 1	-0.265	0.111	-0.077	0.070688
VDAC1	voltage dependent anion channel 1	0.587	0.211	0.399	0.070688
CNIH1	cornichon family AMPA receptor auxiliary protein 1	0.321	-0.0549	0.13305	0.070650405
SPDYE4	speedy/RINGO cell cycle regulator family member E4	-0.295	0.0809	-0.10705	0.070650405
SNRPF	small nuclear ribonucleoprotein polypeptide F	0.423	0.0472	0.2351	0.07061282
ATG2A	autophagy related 2A	0.0323	0.408	0.22015	0.070575245
RPS13	ribosomal protein S13	0.35	-0.0255	0.16225	0.070500125
MRPS36	mitochondrial ribosomal protein S36	0.307	-0.0683	0.11935	0.070425045
SYMPK	symplekin	-0.0362	0.339	0.1514	0.07038752
MST1	macrophage stimulating 1	-0.362	0.0131	-0.17445	0.070350005
TAF2	TATA-box binding protein associated factor 2	0.548	0.173	0.3605	0.0703125
MMP25	matrix metallopeptidase 25	-0.207	0.168	-0.0195	0.0703125
LDHD	lactate dehydrogenase D	-0.303	0.0717	-0.11565	0.070200045
MADCAM1	mucosal vascular addressin cell adhesion molecule 1	-0.397	-0.0227	-0.20985	0.070050245
MST1P2	macrophage stimulating 1 pseudogene 2	-0.271	0.103	-0.084	0.069938
NUDT21	nudix hydrolase 21	0.516	0.142	0.329	0.069938
SEPT7	septin 7	0.483	0.109	0.296	0.069938
GTF2H1	general transcription factor IIH subunit 1	0.568	0.194	0.381	0.069938
VTI1B	vesicle transport through interaction with t-SNAREs 1B	0.316	-0.0579	0.12905	0.069900605
G3BP2	G3BP stress granule assembly factor 2	0.362	-0.0118	0.1751	0.06986322
VBP1	VHL binding protein 1	0.424	0.0505	0.23725	0.069751125
METTL5	methyltransferase like 5	0.461	0.0878	0.2744	0.06963912
PNPLA2	patatin like phospholipase domain containing 2	0.0218	0.395	0.2084	0.06963912
PRSS53	serine protease 53	0.0388	0.412	0.2254	0.06963912
RPS27A	ribosomal protein S27a	0.382	0.00896	0.19548	0.0695794208
CENPN	centromere protein N	0.669	0.296	0.4825	0.0695645
HSPA4	heat shock protein family A (Hsp70) member 4	0.559	0.186	0.3725	0.0695645
KIF18A	kinesin family member 18A	0.67	0.297	0.4835	0.0695645
MAU2	MAU2 sister chromatid cohesion factor	-0.235	0.138	-0.0485	0.0695645
PITPNB	phosphatidylinositol transfer protein beta	0.527	0.154	0.3405	0.0695645
PLEKHM1P1	pleckstrin homology and RUN domain containing M1 pseudogene 1	-0.216	0.157	-0.0295	0.0695645
PTMA	prothymosin alpha	0.618	0.245	0.4315	0.0695645
RAP1GDS1	Rap1 GTPase-GDP dissociation stimulator 1	0.386	0.013	0.1995	0.0695645
SPATA2L	spermatogenesis associated 2 like	-0.214	0.159	-0.0275	0.0695645
TEPSIN	TEPSIN, adaptor related protein complex 4 accessory protein	-0.169	0.204	0.0175	0.0695645
UBE2L3	ubiquitin conjugating enzyme E2 L3	0.509	0.136	0.3225	0.0695645
ITGB1	integrin subunit beta 1	0.603	0.23	0.4165	0.0695645
RASSF4	Ras association domain family member 4	-0.418	-0.0452	-0.2316	0.06948992
ZMPSTE24	zinc metallopeptidase STE24	0.454	0.0813	0.26765	0.069452645
SUMO2	small ubiquitin-like modifier 2	0.368	-0.00417	0.181915	0.06925525445
ADCY4	adenylate cyclase 4	-0.517	-0.145	-0.331	0.069192
ANLN	anillin actin binding protein	0.775	0.403	0.589	0.069192
ERBIN	erbb2 interacting protein	0.531	0.159	0.345	0.069192
FAM193B	family with sequence similarity 193 member B	-0.23	0.142	-0.044	0.069192
FBXL8	F-box and leucine rich repeat protein 8	-0.208	0.164	-0.022	0.069192
MRPL42	mitochondrial ribosomal protein L42	0.142	-0.23	-0.044	0.069192
SEMA6A	semaphorin 6A	-0.62	-0.248	-0.434	0.069192
TWISTNB	TWIST neighbor	0.522	0.15	0.336	0.069192
MYO1F	myosin IF	-0.569	-0.197	-0.383	0.069192
CBX7	chromobox 7	-0.312	0.0595	-0.12625	0.069006125
GGCT	gamma-glutamylcyclotransferase	0.469	0.0975	0.28325	0.069006125
CPSF2	cleavage and polyadenylation specific factor 2	0.524	0.153	0.3385	0.0688205
TATDN1	TatD DNase domain containing 1	0.462	0.091	0.2765	0.0688205
WDR43	WD repeat domain 43	0.654	0.283	0.4685	0.0688205
CISD1	CDGSH iron sulfur domain 1	0.233	-0.138	0.0475	0.0688205
DNAH1	dynein axonemal heavy chain 1	-0.266	0.105	-0.0805	0.0688205
MZF1	myeloid zinc finger 1	-0.23	0.141	-0.0445	0.0688205
SCX	scleraxis bHLH transcription factor	-0.24	0.131	-0.0545	0.0688205
STPG3	sperm-tail PG-rich repeat containing 3	-0.235	0.136	-0.0495	0.0688205
UBALD1	UBA like domain containing 1	-0.128	0.243	0.0575	0.0688205
VTA1	vesicle trafficking 1	0.496	0.125	0.3105	0.0688205
XRCC5	X-ray repair cross complementing 5	0.646	0.275	0.4605	0.0688205
PYGM	glycogen phosphorylase, muscle associated	-0.368	0.00235	-0.182825	0.06857956125
ZFAND1	zinc finger AN1-type containing 1	0.298	-0.0723	0.11285	0.068561045
QRICH2	glutamine rich 2	-0.286	0.0842	-0.1009	0.06852402
TMEM175	transmembrane protein 175	-0.45	-0.0799	-0.26495	0.068487005
ATP2A3	ATPase sarcoplasmic/endoplasmic reticulum Ca2+ transporting 3	-0.557	-0.187	-0.372	0.06845
DCAF13	DDB1 and CUL4 associated factor 13	0.549	0.179	0.364	0.06845
SMC2	structural maintenance of chromosomes 2	0.541	0.171	0.356	0.06845
ACAP3	ArfGAP with coiled-coil, ankyrin repeat and PH domains 3	-0.233	0.137	-0.048	0.06845
CD7	CD7 molecule	-0.421	-0.051	-0.236	0.06845
FGF22	fibroblast growth factor 22	-0.178	0.192	0.00700000000000001	0.06845
RAD21	RAD21 cohesin complex component	0.474	0.104	0.289	0.06845
SDHD	succinate dehydrogenase complex subunit D	0.499	0.129	0.314	0.06845
DLGAP5	DLG associated protein 5	0.694	0.324	0.509	0.06845
BAIAP3	BAI1 associated protein 3	-0.399	-0.0294	-0.2142	0.06830208
DYNLL1	dynein light chain LC8-type 1	0.382	0.0129	0.19745	0.068117405
CLSTN3	calsyntenin 3	-0.336	0.033	-0.1515	0.0680805
CTNNAL1	catenin alpha like 1	0.622	0.253	0.4375	0.0680805
DBI	diazepam binding inhibitor, acyl-CoA binding protein	0.484	0.115	0.2995	0.0680805
LCAT	lecithin-cholesterol acyltransferase	-0.133	0.236	0.0515	0.0680805
TOMM22	translocase of outer mitochondrial membrane 22	0.482	0.113	0.2975	0.0680805
RASAL3	RAS protein activator like 3	-0.688	-0.319	-0.5035	0.0680805
TOP2A	DNA topoisomerase II alpha	0.694	0.325	0.5095	0.0680805
CSPG4P10	chondroitin sulfate proteoglycan 4 pseudogene 10	-0.0567	0.312	0.12765	0.067969845
FAM204A	family with sequence similarity 204 member A	0.324	-0.0446	0.1397	0.06793298
METTL9	methyltransferase like 9	0.457	0.0884	0.2727	0.06793298
TBL1XR1	transducin beta like 1 X-linked receptor 1	0.376	0.00751	0.191755	0.06789244005
COX7B	cytochrome c oxidase subunit 7B	0.357	-0.0114	0.1728	0.06785928
ACADM	acyl-CoA dehydrogenase medium chain	0.352	-0.0162	0.1679	0.06778562
ENGASE	endo-beta-N-acetylglucosaminidase	-0.0771	0.291	0.10695	0.067748805
BCCIP	BRCA2 and CDKN1A interacting protein	0.56	0.192	0.376	0.067712
KPNA2	karyopherin subunit alpha 2	0.562	0.194	0.378	0.067712
RARS	arginyl-tRNA synthetase	0.547	0.179	0.363	0.067712
CNBP	CCHC-type zinc finger nucleic acid binding protein	0.522	0.154	0.338	0.067712
CDC42SE2	CDC42 small effector 2	0.166	-0.202	-0.018	0.067712
JMJD7-PLA2G4B	JMJD7-PLA2G4B readthrough	-0.104	0.264	0.08	0.067712
MMP23B	matrix metallopeptidase 23B	-0.35	0.018	-0.166	0.067712
MYT1L	myelin transcription factor 1 like	-0.597	-0.229	-0.413	0.067712
NKPD1	NTPase KAP family P-loop domain containing 1	-0.282	0.086	-0.098	0.067712
POLR2K	RNA polymerase II subunit K	0.248	-0.12	0.064	0.067712
RASIP1	Ras interacting protein 1	-0.59	-0.222	-0.406	0.067712
S1PR4	sphingosine-1-phosphate receptor 4	-0.473	-0.105	-0.289	0.067712
SEPT2	septin 2	0.503	0.135	0.319	0.067712
USP35	ubiquitin specific peptidase 35	0.0071	0.375	0.19105	0.067675205
PSMC6	proteasome 26S subunit, ATPase 6	0.383	0.0153	0.19915	0.067601645
TWF1	twinfilin actin binding protein 1	0.429	0.0615	0.24525	0.067528125
MRPL39	mitochondrial ribosomal protein L39	0.434	0.0668	0.2504	0.06741792
AMN	amnion associated transmembrane protein	-0.221	0.146	-0.0375	0.0673445
CDC23	cell division cycle 23	0.486	0.119	0.3025	0.0673445
PSD	pleckstrin and Sec7 domain containing	-0.645	-0.278	-0.4615	0.0673445
RBM8A	RNA binding motif protein 8A	0.492	0.125	0.3085	0.0673445
SCAND2P	SCAN domain containing 2 pseudogene	-0.446	-0.079	-0.2625	0.0673445
SLIRP	SRA stem-loop interacting RNA binding protein	0.254	-0.113	0.0705	0.0673445
SYPL1	synaptophysin like 1	0.525	0.158	0.3415	0.0673445
ZAP70	zeta chain of T cell receptor associated protein kinase 70	-0.602	-0.235	-0.4185	0.0673445
MGME1	mitochondrial genome maintenance exonuclease 1	0.571	0.204	0.3875	0.0673445
PLS3	plastin 3	0.593	0.226	0.4095	0.0673445
AOC3	amine oxidase, copper containing 3	-0.566	-0.199	-0.3825	0.0673445
OPA1	OPA1, mitochondrial dynamin like GTPase	0.569	0.202	0.3855	0.0673445
RPP30	ribonuclease P/MRP subunit p30	0.414	0.0473	0.23065	0.067234445
POLR2M	RNA polymerase II subunit M	0.325	-0.0415	0.14175	0.067161125
AIMP1	aminoacyl tRNA synthetase complex interacting multifunctional protein 1	0.297	-0.0695	0.11375	0.067161125
ST6GALNAC4P1	ST6 N-acetylgalactosaminide alpha-2,6-sialyltransferase 4 pseudogene 1	-0.387	-0.0208	-0.2039	0.06705122
VWCE	von Willebrand factor C and EGF domains	-0.388	-0.0218	-0.2049	0.06705122
UQCRFS1	ubiquinol-cytochrome c reductase, Rieske iron-sulfur polypeptide 1	0.387	0.0209	0.20395	0.067014605
FAM98C	family with sequence similarity 98 member C	-0.332	0.034	-0.149	0.066978
PRELID3B	PRELI domain containing 3B	0.538	0.172	0.355	0.066978
RCN3	reticulocalbin 3	-0.512	-0.146	-0.329	0.066978
TCEA1	transcription elongation factor A1	0.536	0.17	0.353	0.066978
ACTR1B	ARP1 actin related protein 1 homolog B	-0.19	0.176	-0.00700000000000001	0.066978
C4A	complement C4A (Rodgers blood group)	-0.475	-0.109	-0.292	0.066978
GAK	cyclin G associated kinase	-0.13	0.236	0.053	0.066978
GTPBP1	GTP binding protein 1	0.114	0.48	0.297	0.066978
HSPA12B	heat shock protein family A (Hsp70) member 12B	-0.607	-0.241	-0.424	0.066978
IFT57	intraflagellar transport 57	0.166	-0.2	-0.017	0.066978
LRRC75B	leucine rich repeat containing 75B	-0.147	0.219	0.036	0.066978
RPL41	ribosomal protein L41	0.258	-0.108	0.075	0.066978
TMA7	translation machinery associated 7 homolog	0.112	-0.254	-0.071	0.066978
OXER1	oxoeicosanoid receptor 1	-0.593	-0.227	-0.41	0.066978
LSM12	LSM12 homolog	0.459	0.0931	0.27605	0.066941405
ANKRD53	ankyrin repeat domain 53	-0.412	-0.0462	-0.2291	0.06690482
ARMC1	armadillo repeat containing 1	0.447	0.0813	0.26415	0.066868245
ODF3B	outer dense fiber of sperm tails 3B	-0.322	0.0437	-0.13915	0.066868245
MRPL1	mitochondrial ribosomal protein L1	0.337	-0.0286	0.1542	0.06683168
CYP2D7	cytochrome P450 family 2 subfamily D member 7 (gene/pseudogene)	-0.269	0.0963	-0.08635	0.066722045
RAB10	RAB10, member RAS oncogene family	0.515	0.15	0.3325	0.0666125
TMOD3	tropomodulin 3	0.516	0.151	0.3335	0.0666125
FRS3	fibroblast growth factor receptor substrate 3	-0.16	0.205	0.0225	0.0666125
MRI1	methylthioribose-1-phosphate isomerase 1	-0.134	0.231	0.0485	0.0666125
OSTC	oligosaccharyltransferase complex non-catalytic subunit	0.201	-0.164	0.0185	0.0666125
TRUB1	TruB pseudouridine synthase family member 1	0.5	0.135	0.3175	0.0666125
ZNF687	zinc finger protein 687	0.125	0.49	0.3075	0.0666125
MRPL15	mitochondrial ribosomal protein L15	0.564	0.199	0.3815	0.0666125
MRPL47	mitochondrial ribosomal protein L47	0.401	0.0361	0.21855	0.066576005
TXNDC12	thioredoxin domain containing 12	0.398	0.0331	0.21555	0.066576005
TOMM5	translocase of outer mitochondrial membrane 5	0.377	0.0121	0.19455	0.066576005
CUL9	cullin 9	0.0542	0.419	0.2366	0.06653952
LEP	leptin	-0.421	-0.0562	-0.2386	0.06653952
SEMA6C	semaphorin 6C	-0.269	0.0956	-0.0867	0.06646658
CEP170B	centrosomal protein 170B	0.0614	0.426	0.2437	0.06646658
CSNK1G2P1	casein kinase 1 gamma 2 pseudogene 1	-0.353	0.0114	-0.1708	0.06639368
PRR12	proline rich 12	-0.00421	0.36	0.177895	0.06632446205
HMGN2	high mobility group nucleosomal binding domain 2	0.277	-0.0872	0.0949	0.06632082
CAPRIN1	cell cycle associated protein 1	0.686	0.322	0.504	0.066248
DENR	density regulated re-initiation and release factor	0.479	0.115	0.297	0.066248
GTF2F2	general transcription factor IIF subunit 2	0.502	0.138	0.32	0.066248
TSNARE1	t-SNARE domain containing 1	-0.233	0.131	-0.051	0.066248
URAHP	urate (hydroxyiso-) hydrolase, pseudogene	-0.314	0.05	-0.132	0.066248
ZBTB7B	zinc finger and BTB domain containing 7B	0.125	0.489	0.307	0.066248
HMGB2	high mobility group box 2	0.58	0.216	0.398	0.066248
SERBP1	SERPINE1 mRNA binding protein 1	0.598	0.234	0.416	0.066248
COPS5	COP9 signalosome subunit 5	0.385	0.0212	0.2031	0.06617522
GOLGA6L5P	golgin A6 family-like 5, pseudogene	-0.297	0.0668	-0.1151	0.06617522
CISD2	CDGSH iron sulfur domain 2	0.0925	-0.271	-0.08925	0.066066125
SARNP	SAP domain containing ribonucleoprotein	0.365	0.00151	0.183255	0.06606249005
DSTN	destrin, actin depolymerizing factor	0.283	-0.0804	0.1013	0.06602978
DDX1	DEAD-box helicase 1	0.535	0.172	0.3535	0.0658845
API5	apoptosis inhibitor 5	0.497	0.134	0.3155	0.0658845
EIF3M	eukaryotic translation initiation factor 3 subunit M	0.575	0.212	0.3935	0.0658845
AMT	aminomethyltransferase	-0.439	-0.0761	-0.25755	0.065848205
CWC15	CWC15 spliceosome associated protein homolog	0.415	0.0521	0.23355	0.065848205
CCNB1	cyclin B1	0.657	0.295	0.476	0.065522
CUL5	cullin 5	0.543	0.181	0.362	0.065522
GPAT2	glycerol-3-phosphate acyltransferase 2, mitochondrial	-0.553	-0.191	-0.372	0.065522
SUZ12	SUZ12, polycomb repressive complex 2 subunit	0.468	0.106	0.287	0.065522
BBC3	BCL2 binding component 3	-0.042	0.32	0.139	0.065522
BCAP29	B cell receptor associated protein 29	0.392	0.03	0.211	0.065522
FAM157A	family with sequence similarity 157 member A	-0.237	0.125	-0.056	0.065522
MAN2C1	mannosidase alpha class 2C member 1	-0.229	0.133	-0.048	0.065522
ZER1	zyg-11 related cell cycle regulator	-0.345	0.017	-0.164	0.065522
ARHGAP9	Rho GTPase activating protein 9	-0.587	-0.225	-0.406	0.065522
BZW1	basic leucine zipper and W2 domains 1	0.569	0.207	0.388	0.065522
EPHA10	EPH receptor A10	-0.347	0.0149	-0.16605	0.065485805
PPP4R1	protein phosphatase 4 regulatory subunit 1	0.397	0.0352	0.2161	0.06544962
RPL36A	ribosomal protein L36a	0.42	0.0584	0.2392	0.06537728
RNF141	ring finger protein 141	0.262	-0.0994	0.0813	0.06530498
RPL35A	ribosomal protein L35a	0.345	-0.0161	0.16445	0.065196605
CDK1	cyclin dependent kinase 1	0.68	0.319	0.4995	0.0651605
CTDSPL2	CTD small phosphatase like 2	0.516	0.155	0.3355	0.0651605
SNW1	SNW domain containing 1	0.467	0.106	0.2865	0.0651605
ACAP1	ArfGAP with coiled-coil, ankyrin repeat and PH domains 1	-0.632	-0.271	-0.4515	0.0651605
CBWD2	COBW domain containing 2	0.245	-0.116	0.0645	0.0651605
CCT6A	chaperonin containing TCP1 subunit 6A	0.61	0.249	0.4295	0.0651605
PPIA	peptidylprolyl isomerase A	0.627	0.266	0.4465	0.0651605
SRP19	signal recognition particle 19	0.192	-0.169	0.0115	0.0651605
WASH6P	WAS protein family homolog 6, pseudogene	-0.17	0.191	0.0105	0.0651605
YTHDF3	YTH N6-methyladenosine RNA binding protein 3	0.421	0.06	0.2405	0.0651605
ZMYND15	zinc finger MYND-type containing 15	-0.363	-0.00217	-0.182585	0.06509914445
NOXA1	NADPH oxidase activator 1	-0.337	0.0237	-0.15665	0.065052245
WDTC1	WD and tetratricopeptide repeats 1	-0.00267	0.358	0.177665	0.06504142445
ACHE	acetylcholinesterase (Cartwright blood group)	-0.368	-0.00737	-0.187685	0.06502699845
ASIC3	acid sensing ion channel subunit 3	-0.357	0.00357	-0.176715	0.06500536245
CAPN10	calpain 10	-0.0212	0.339	0.1589	0.06487202
DUSP8P3	dual specificity phosphatase 8 pseudogene 3	-0.421	-0.0608	-0.2409	0.06487202
SDAD1	SDA1 domain containing 1	0.412	0.0518	0.2319	0.06487202
CSNK1G3	casein kinase 1 gamma 3	0.404	0.0439	0.22395	0.064836005
SMC3	structural maintenance of chromosomes 3	0.562	0.202	0.382	0.0648
TMEM63B	transmembrane protein 63B	0.175	0.535	0.355	0.0648
ABCA2	ATP binding cassette subfamily A member 2	-0.222	0.138	-0.042	0.0648
ABCA7	ATP binding cassette subfamily A member 7	-0.197	0.163	-0.017	0.0648
ADSS	adenylosuccinate synthase	0.634	0.274	0.454	0.0648
ASS1P2	argininosuccinate synthetase 1 pseudogene 2	-0.226	0.134	-0.046	0.0648
BRCA2	BRCA2, DNA repair associated	0.604	0.244	0.424	0.0648
DBF4	DBF4 zinc finger	0.637	0.277	0.457	0.0648
DOT1L	DOT1 like histone lysine methyltransferase	0.132	0.492	0.312	0.0648
FBXW4P1	F-box and WD repeat domain containing 4 pseudogene 1	-0.187	0.173	-0.00700000000000001	0.0648
KIF11	kinesin family member 11	0.756	0.396	0.576	0.0648
SNAI3	snail family transcriptional repressor 3	-0.24	0.12	-0.06	0.0648
SNX2	sorting nexin 2	0.171	-0.189	-0.009	0.0648
GRIFIN	galectin-related inter-fiber protein	-0.326	0.0337	-0.14615	0.064692045
HDAC5	histone deacetylase 5	-0.458	-0.0983	-0.27815	0.064692045
POM121L14P	POM121 transmembrane nucleoporin like 14, pseudogene	-0.387	-0.0277	-0.20735	0.064548245
FURIN	furin, paired basic amino acid cleaving enzyme	-0.0342	0.325	0.1454	0.06451232
ENO2	enolase 2	-0.335	0.0241	-0.15545	0.064476405
PAICS	phosphoribosylaminoimidazole carboxylase and phosphoribosylaminoimidazolesuccinocarboxamide synthase	0.666	0.307	0.4865	0.0644405
ECT2	epithelial cell transforming 2	0.726	0.367	0.5465	0.0644405
FGF17	fibroblast growth factor 17	-0.632	-0.273	-0.4525	0.0644405
RAP1GAP	RAP1 GTPase activating protein	-0.481	-0.122	-0.3015	0.0644405
SPCS2	signal peptidase complex subunit 2	0.334	-0.0249	0.15455	0.064404605
VWA7	von Willebrand factor A domain containing 7	-0.451	-0.0922	-0.2716	0.06436872
PPHLN1	periphilin 1	0.397	0.0383	0.21765	0.064332845
SSPO	SCO-spondin	-0.31	0.0486	-0.1307	0.06429698
CCDC154	coiled-coil domain containing 154	-0.373	-0.0148	-0.1939	0.06415362
SYNCRIP	synaptotagmin binding cytoplasmic RNA interacting protein	0.668	0.31	0.489	0.064082
AOC4P	amine oxidase, copper containing 4, pseudogene	-0.294	0.064	-0.115	0.064082
LSM14A	LSM14A, mRNA processing body assembly factor	0.428	0.07	0.249	0.064082
P2RY11	purinergic receptor P2Y11	-0.238	0.12	-0.059	0.064082
TUBA3D	tubulin alpha 3d	-0.084	0.274	0.095	0.064082
ZFR	zinc finger RNA binding protein	0.517	0.159	0.338	0.064082
AQR	aquarius intron-binding spliceosomal factor	0.569	0.211	0.39	0.064082
BZW2	basic leucine zipper and W2 domains 2	0.699	0.341	0.52	0.064082
GRASP	general receptor for phosphoinositides 1 associated scaffold protein	-0.693	-0.335	-0.514	0.064082
NEIL1	nei like DNA glycosylase 1	-0.433	-0.0751	-0.25405	0.064046205
CCDC59	coiled-coil domain containing 59	0.378	0.0202	0.1991	0.06401042
MRPS15	mitochondrial ribosomal protein S15	0.455	0.0972	0.2761	0.06401042
N4BP3	NEDD4 binding protein 3	-0.0307	0.327	0.14815	0.063974645
RGL4	ral guanine nucleotide dissociation stimulator like 4	-0.0827	0.275	0.09615	0.063974645
SRFBP1	serum response factor binding protein 1	0.391	0.0334	0.2122	0.06393888
UCP3	uncoupling protein 3	-0.299	0.0586	-0.1202	0.06393888
TAS1R3	taste 1 receptor member 3	-0.0455	0.312	0.13325	0.063903125
DYDC1	DPY30 domain containing 1	-0.353	0.00429	-0.174355	0.06382807205
GLI4	GLI family zinc finger 4	-0.0411	0.316	0.13745	0.063760205
CKS1B	CDC28 protein kinase regulatory subunit 1B	0.662	0.305	0.4835	0.0637245
BTF3	basic transcription factor 3	0.486	0.129	0.3075	0.0637245
DTX1	deltex E3 ubiquitin ligase 1	-0.608	-0.251	-0.4295	0.0637245
NUP37	nucleoporin 37	0.596	0.239	0.4175	0.0637245
PSMA5	proteasome subunit alpha 5	0.489	0.132	0.3105	0.0637245
TTC27	tetratricopeptide repeat domain 27	0.569	0.212	0.3905	0.0637245
TMEM198	transmembrane protein 198	-0.368	-0.0114	-0.1897	0.06358178
ANKRD13C	ankyrin repeat domain 13C	0.344	-0.0123	0.16585	0.063474845
RNF219	ring finger protein 219	0.451	0.0947	0.27285	0.063474845
CETN3	centrin 3	0.289	-0.0673	0.11085	0.063474845
LARP4	La ribonucleoprotein domain family member 4	0.532	0.176	0.354	0.063368
MAT2B	methionine adenosyltransferase 2B	0.46	0.104	0.282	0.063368
MTCH2	mitochondrial carrier 2	0.543	0.187	0.365	0.063368
RASA4CP	RAS p21 protein activator 4C, pseudogene	-0.555	-0.199	-0.377	0.063368
UGDH	UDP-glucose 6-dehydrogenase	0.505	0.149	0.327	0.063368
ARHGEF40	Rho guanine nucleotide exchange factor 40	-0.218	0.138	-0.04	0.063368
XRN2	5'-3' exoribonuclease 2	0.63	0.274	0.452	0.063368
EXOSC8	exosome component 8	0.327	-0.0289	0.14905	0.063332405
BRMS1L	BRMS1 like transcriptional repressor	0.305	-0.0508	0.1271	0.06329682
PAIP1	poly(A) binding protein interacting protein 1	0.449	0.0935	0.27125	0.063190125
HIGD1A	HIG1 hypoxia inducible domain family member 1A	0.0725	-0.283	-0.10525	0.063190125
TNXB	tenascin XB	-0.406	-0.0506	-0.2283	0.06315458
TYW3	tRNA-yW synthesizing protein 3 homolog	0.327	-0.0284	0.1493	0.06315458
UBE2K	ubiquitin conjugating enzyme E2 K	0.388	0.0326	0.2103	0.06315458
BCAS2	BCAS2, pre-mRNA processing factor	0.306	-0.0494	0.1283	0.06315458
MAN2A2	mannosidase alpha class 2A member 2	-0.0903	0.265	0.08735	0.063119045
CATSPERG	cation channel sperm associated auxiliary subunit gamma	-0.394	-0.0388	-0.2164	0.06308352
FOXO4	forkhead box O4	-0.329	0.0261	-0.15145	0.063048005
KCNIP2	potassium voltage-gated channel interacting protein 2	-0.0591	0.296	0.11845	0.063048005
STRCP1	stereocilin pseudogene 1	-0.415	-0.0599	-0.23745	0.063048005
CKS2	CDC28 protein kinase regulatory subunit 2	0.554	0.199	0.3765	0.0630125
PSMD14	proteasome 26S subunit, non-ATPase 14	0.547	0.192	0.3695	0.0630125
YWHAB	tyrosine 3-monooxygenase/tryptophan 5-monooxygenase activation protein beta	0.535	0.18	0.3575	0.0630125
ETF1	eukaryotic translation termination factor 1	0.597	0.242	0.4195	0.0630125
HSPB11	heat shock protein family B (small) member 11	0.405	0.05	0.2275	0.0630125
KIF15	kinesin family member 15	0.635	0.28	0.4575	0.0630125
KIF21B	kinesin family member 21B	-0.213	0.142	-0.0355	0.0630125
MAPK8IP3	mitogen-activated protein kinase 8 interacting protein 3	-0.121	0.234	0.0565	0.0630125
NCKAP5L	NCK associated protein 5 like	-0.119	0.236	0.0585	0.0630125
TMEM167A	transmembrane protein 167A	0.251	-0.104	0.0735	0.0630125
TNFRSF4	TNF receptor superfamily member 4	-0.636	-0.281	-0.4585	0.0630125
UBE2V1	ubiquitin conjugating enzyme E2 V1	0.496	0.141	0.3185	0.0630125
RPE	ribulose-5-phosphate-3-epimerase	0.578	0.223	0.4005	0.0630125
MTMR9LP	myotubularin related protein 9-like, pseudogene	-0.427	-0.0722	-0.2496	0.06294152
TMED5	transmembrane p24 trafficking protein 5	0.396	0.0413	0.21865	0.062906045
TRPM5	transient receptor potential cation channel subfamily M member 5	-0.378	-0.0235	-0.20075	0.062835125
PPAN-P2RY11	PPAN-P2RY11 readthrough	-0.0515	0.303	0.12575	0.062835125
UTP23	UTP23, small subunit processome component	0.301	-0.0534	0.1238	0.06279968
RCN1	reticulocalbin 1	0.408	0.0537	0.23085	0.062764245
NACA	nascent polypeptide associated complex subunit alpha	0.407	0.0528	0.2299	0.06272882
CIC	capicua transcriptional repressor	0.051	0.405	0.228	0.062658
CSTF1	cleavage stimulation factor subunit 1	0.405	0.051	0.228	0.062658
NSMCE2	NSE2 (MMS21) homolog, SMC5-SMC6 complex SUMO ligase	0.406	0.052	0.229	0.062658
NUFIP1	nuclear FMR1 interacting protein 1	0.468	0.114	0.291	0.062658
PCNA	proliferating cell nuclear antigen	0.556	0.202	0.379	0.062658
UCHL5	ubiquitin C-terminal hydrolase L5	0.53	0.176	0.353	0.062658
UTP15	UTP15, small subunit processome component	0.528	0.174	0.351	0.062658
NR4A1	nuclear receptor subfamily 4 group A member 1	-0.507	-0.153	-0.33	0.062658
TSN	translin	0.521	0.167	0.344	0.062658
DAD1	defender against cell death 1	0.213	-0.141	0.036	0.062658
FZD6	frizzled class receptor 6	0.489	0.135	0.312	0.062658
GMIP	GEM interacting protein	0.119	0.473	0.296	0.062658
HEMK1	HemK methyltransferase family member 1	-0.369	-0.015	-0.192	0.062658
KLC4	kinesin light chain 4	-0.19	0.164	-0.013	0.062658
MLLT6	MLLT6, PHD finger containing	-0.14	0.214	0.037	0.062658
MROH1	maestro heat like repeat family member 1	-0.17	0.184	0.00699999999999999	0.062658
UBE2D3	ubiquitin conjugating enzyme E2 D3	0.175	-0.179	-0.002	0.062658
FYTTD1	forty-two-three domain containing 1	0.433	0.0791	0.25605	0.062622605
STKLD1	serine/threonine kinase like domain containing 1	-0.344	0.00954	-0.16723	0.0624952658
CACFD1	calcium channel flower domain containing 1	-0.399	-0.0455	-0.22225	0.062481125
SEMA4C	semaphorin 4C	0.0775	0.431	0.25425	0.062481125
KRTAP5-9	keratin associated protein 5-9	-0.359	-0.00578	-0.18239	0.0623821842
ATP13A2	ATPase cation transporting 13A2	0.0658	0.419	0.2424	0.06237512
DUSP11	dual specificity phosphatase 11	0.312	-0.0411	0.13545	0.062339805
HSPA7	heat shock protein family A (Hsp70) member 7	-0.558	-0.205	-0.3815	0.0623045
LDB1	LIM domain binding 1	0.104	0.457	0.2805	0.0623045
METAP2	methionyl aminopeptidase 2	0.525	0.172	0.3485	0.0623045
SNRPD1	small nuclear ribonucleoprotein D1 polypeptide	0.458	0.105	0.2815	0.0623045
KRR1	KRR1, small subunit processome component homolog	0.504	0.151	0.3275	0.0623045
ANGPTL8	angiopoietin like 8	-0.238	0.115	-0.0615	0.0623045
NUTM2G	NUT family member 2G	-0.064	0.289	0.1125	0.0623045
PHF1	PHD finger protein 1	-0.153	0.2	0.0235	0.0623045
RPS20	ribosomal protein S20	0.364	0.011	0.1875	0.0623045
TMSB4X	thymosin beta 4 X-linked	0.444	0.0911	0.26755	0.062269205
CICP16	capicua transcriptional repressor pseudogene 16	-0.305	0.0478	-0.1286	0.06223392
LCN12	lipocalin 12	-0.436	-0.0834	-0.2597	0.06216338
MYNN	myoneurin	0.373	0.0205	0.19675	0.062128125
PDCL3	phosducin like 3	0.396	0.0436	0.2198	0.06209288
ARHGEF10L	Rho guanine nucleotide exchange factor 10 like	-0.399	-0.0469	-0.22295	0.061987205
HLA-H	major histocompatibility complex, class I, H (pseudogene)	-0.0731	0.279	0.10295	0.061987205
GDI2	GDP dissociation inhibitor 2	0.529	0.177	0.353	0.061952
HID1	HID1 domain containing	-0.534	-0.182	-0.358	0.061952
NUP107	nucleoporin 107	0.643	0.291	0.467	0.061952
SPDL1	spindle apparatus coiled-coil protein 1	0.55	0.198	0.374	0.061952
HBS1L	HBS1 like translational GTPase	0.504	0.152	0.328	0.061952
AMZ2	archaelysin family metallopeptidase 2	0.191	-0.161	0.015	0.061952
ARHGAP11A	Rho GTPase activating protein 11A	0.709	0.357	0.533	0.061952
CAND1	cullin associated and neddylation dissociated 1	0.476	0.124	0.3	0.061952
ZNF815P	zinc finger protein 815, pseudogene	-0.223	0.129	-0.047	0.061952
SBF1	SET binding factor 1	0.0941	0.446	0.27005	0.061916805
ENTPD2	ectonucleoside triphosphate diphosphohydrolase 2	-0.397	-0.0452	-0.2211	0.06188162
PDZD7	PDZ domain containing 7	-0.337	0.0148	-0.1611	0.06188162
EEF1E1	eukaryotic translation elongation factor 1 epsilon 1	0.384	0.0322	0.2081	0.06188162
RHOA	ras homolog family member A	0.302	-0.0498	0.1261	0.06188162
KRT8P15	keratin 8 pseudogene 15	-0.299	0.0527	-0.12315	0.061846445
NDUFA1	NADH:ubiquinone oxidoreductase subunit A1	0.292	-0.0597	0.11615	0.061846445
SRSF10	serine and arginine rich splicing factor 10	0.416	0.0644	0.2402	0.06181128
ENPP7P11	ectonucleotide pyrophosphatase/phosphodiesterase 7 pseudogene 11	-0.527	-0.176	-0.3515	0.0616005
FBXO5	F-box protein 5	0.638	0.287	0.4625	0.0616005
PHKG1	phosphorylase kinase catalytic subunit gamma 1	-0.463	-0.112	-0.2875	0.0616005
TSPOAP1	TSPO associated protein 1	-0.679	-0.328	-0.5035	0.0616005
MED21	mediator complex subunit 21	0.317	-0.034	0.1415	0.0616005
ARL14EP	ADP ribosylation factor like GTPase 14 effector protein	0.198	-0.153	0.0225	0.0616005
CALU	calumenin	0.609	0.258	0.4335	0.0616005
DKK1	dickkopf WNT signaling pathway inhibitor 1	0.735	0.384	0.5595	0.0616005
GGA1	golgi associated, gamma adaptin ear containing, ARF binding protein 1	-0.188	0.163	-0.0125	0.0616005
HCN3	hyperpolarization activated cyclic nucleotide gated potassium channel 3	-0.16	0.191	0.0155	0.0616005
LRCH4	leucine rich repeats and calponin homology domain containing 4	-0.121	0.23	0.0545	0.0616005
NRADDP	neurotrophin receptor associated death domain, pseudogene	-0.193	0.158	-0.0175	0.0616005
POU5F1	POU class 5 homeobox 1	-0.15	0.201	0.0255	0.0616005
RPL23A	ribosomal protein L23a	0.238	-0.113	0.0625	0.0616005
TOPORS	TOP1 binding arginine/serine rich protein	0.245	-0.106	0.0695	0.0616005
DLL4	delta like canonical Notch ligand 4	-0.575	-0.224	-0.3995	0.0616005
AGRP	agouti related neuropeptide	-0.27	0.0809	-0.09455	0.061565405
PDCD5	programmed cell death 5	0.416	0.0651	0.24055	0.061565405
RIOK2	RIO kinase 2	0.382	0.0312	0.2066	0.06153032
ULK1	unc-51 like autophagy activating kinase 1	-0.0737	0.277	0.10165	0.061495245
CCDC43	coiled-coil domain containing 43	0.355	0.00448	0.17974	0.0614321352
ADCY5	adenylate cyclase 5	-0.447	-0.0965	-0.27175	0.061425125
CBX5	chromobox 5	0.405	0.0547	0.22985	0.061355045
MS4A4E	membrane spanning 4-domains A4E	-0.272	0.0783	-0.09685	0.061355045
MTX2	metaxin 2	0.42	0.0697	0.24485	0.061355045
PKD1P1	polycystin 1, transient receptor potential channel interacting pseudogene 1	0.0229	0.373	0.19795	0.061285005
KCNJ11	potassium voltage-gated channel subfamily J member 11	-0.652	-0.302	-0.477	0.06125
PIK3R5	phosphoinositide-3-kinase regulatory subunit 5	-0.66	-0.31	-0.485	0.06125
PTK2	protein tyrosine kinase 2	0.541	0.191	0.366	0.06125
FASTKD2	FAST kinase domains 2	0.508	0.158	0.333	0.06125
LRP1	LDL receptor related protein 1	-0.328	0.022	-0.153	0.06125
ARRDC2	arrestin domain containing 2	-0.142	0.208	0.033	0.06125
CLNS1A	chloride nucleotide-sensitive channel 1A	0.592	0.242	0.417	0.06125
MRPS28	mitochondrial ribosomal protein S28	0.213	-0.137	0.038	0.06125
RPS3A	ribosomal protein S3A	0.181	-0.169	0.00599999999999999	0.06125
GCSH	glycine cleavage system protein H	0.398	0.0483	0.22315	0.061145045
SUB1	SUB1 homolog, transcriptional regulator	0.326	-0.0237	0.15115	0.061145045
GNL3	G protein nucleolar 3	0.406	0.0566	0.2313	0.06104018
UBAP1L	ubiquitin associated protein 1 like	-0.413	-0.0638	-0.2384	0.06097032
ZNF207	zinc finger protein 207	0.43	0.0809	0.25545	0.060935405
RASA4B	RAS p21 protein activator 4B	-0.553	-0.204	-0.3785	0.0609005
KLF2P4	Kruppel like factor 2 pseudogene 4	-0.453	-0.104	-0.2785	0.0609005
NCAPG	non-SMC condensin I complex subunit G	0.639	0.29	0.4645	0.0609005
ZNF554	zinc finger protein 554	-0.528	-0.179	-0.3535	0.0609005
CAPN3	calpain 3	-0.506	-0.157	-0.3315	0.0609005
DLEC1	DLEC1, cilia and flagella associated protein	-0.493	-0.144	-0.3185	0.0609005
ARHGEF15	Rho guanine nucleotide exchange factor 15	-0.746	-0.397	-0.5715	0.0609005
CEBPZ	CCAAT enhancer binding protein zeta	0.473	0.124	0.2985	0.0609005
LTBP4	latent transforming growth factor beta binding protein 4	-0.241	0.108	-0.0665	0.0609005
MAST1	microtubule associated serine/threonine kinase 1	-0.485	-0.136	-0.3105	0.0609005
MICAL1	microtubule associated monooxygenase, calponin and LIM domain containing 1	-0.197	0.152	-0.0225	0.0609005
PSTPIP1	proline-serine-threonine phosphatase interacting protein 1	-0.481	-0.132	-0.3065	0.0609005
QSER1	glutamine and serine rich 1	0.625	0.276	0.4505	0.0609005
RACGAP1	Rac GTPase activating protein 1	0.716	0.367	0.5415	0.0609005
VDAC2	voltage dependent anion channel 2	0.57	0.221	0.3955	0.0609005
BTF3L4	basic transcription factor 3 like 4	0.322	-0.0267	0.14765	0.060795845
FAM151A	family with sequence similarity 151 member A	-0.272	0.0766	-0.0977	0.06076098
NDUFA6	NADH:ubiquinone oxidoreductase subunit A6	0.313	-0.0355	0.13875	0.060726125
MAP2K7	mitogen-activated protein kinase kinase 7	-0.0362	0.312	0.1379	0.06062162
EIF5	eukaryotic translation initiation factor 5	0.396	0.0479	0.22195	0.060586805
PGAP3	post-GPI attachment to proteins 3	-0.37	-0.0219	-0.19595	0.060586805
CEP55	centrosomal protein 55	0.761	0.413	0.587	0.060552
CYP2T1P	cytochrome P450 family 2 subfamily T member 1, pseudogene	-0.232	0.116	-0.058	0.060552
KCNK12	potassium two pore domain channel subfamily K member 12	-0.637	-0.289	-0.463	0.060552
MIS18A	MIS18 kinetochore protein A	0.522	0.174	0.348	0.060552
SLC35F1	solute carrier family 35 member F1	-0.675	-0.327	-0.501	0.060552
TIPRL	TOR signaling pathway regulator	0.489	0.141	0.315	0.060552
ZDHHC11B	zinc finger DHHC-type containing 11B	-0.492	-0.144	-0.318	0.060552
ANKZF1	ankyrin repeat and zinc finger domain containing 1	-0.103	0.245	0.071	0.060552
ATP13A1	ATPase 13A1	-0.152	0.196	0.022	0.060552
BORA	bora, aurora kinase A activator	0.587	0.239	0.413	0.060552
CDH22	cadherin 22	-0.609	-0.261	-0.435	0.060552
KIF23	kinesin family member 23	0.733	0.385	0.559	0.060552
NPR1	natriuretic peptide receptor 1	-0.596	-0.248	-0.422	0.060552
PPWD1	peptidylprolyl isomerase domain and WD repeat containing 1	0.292	-0.056	0.118	0.060552
SHROOM1	shroom family member 1	-0.165	0.183	0.009	0.060552
ZNF513	zinc finger protein 513	-0.157	0.191	0.017	0.060552
ACTL6A	actin like 6A	0.571	0.223	0.397	0.060552
SGO1	shugoshin 1	0.565	0.217	0.391	0.060552
YWHAZ	tyrosine 3-monooxygenase/tryptophan 5-monooxygenase activation protein zeta	0.566	0.218	0.392	0.060552
TRMT5	tRNA methyltransferase 5	0.389	0.0412	0.2151	0.06048242
MPHOSPH6	M-phase phosphoprotein 6	0.382	0.0346	0.2083	0.06034338
EIF2A	eukaryotic translation initiation factor 2A	0.455	0.108	0.2815	0.0602045
NUSAP1	nucleolar and spindle associated protein 1	0.684	0.337	0.5105	0.0602045
PSMC1	proteasome 26S subunit, ATPase 1	0.451	0.104	0.2775	0.0602045
HSPA6	heat shock protein family A (Hsp70) member 6	-0.331	0.016	-0.1575	0.0602045
ABHD16B	abhydrolase domain containing 16B	-0.171	0.176	0.00249999999999999	0.0602045
ARF6	ADP ribosylation factor 6	0.592	0.245	0.4185	0.0602045
TIMM9	translocase of inner mitochondrial membrane 9	0.254	-0.093	0.0805	0.0602045
EMID1	EMI domain containing 1	-0.564	-0.217	-0.3905	0.0602045
GGH	gamma-glutamyl hydrolase	0.374	0.0274	0.2007	0.06006578
KLF17P1	Kruppel like factor 17 pseudogene 1	-0.302	0.0443	-0.12885	0.059961845
PAPOLA	poly(A) polymerase alpha	0.284	-0.0621	0.11095	0.059892605
GRPEL1	GrpE like 1, mitochondrial	0.448	0.102	0.275	0.059858
NCF4	neutrophil cytosolic factor 4	-0.632	-0.286	-0.459	0.059858
FOXN2	forkhead box N2	0.509	0.163	0.336	0.059858
NDC1	NDC1 transmembrane nucleoporin	0.718	0.372	0.545	0.059858
STX16-NPEPL1	STX16-NPEPL1 readthrough (NMD candidate)	-0.166	0.18	0.00699999999999999	0.059858
ATP11B	ATPase phospholipid transporting 11B (putative)	0.564	0.218	0.391	0.059858
RPS20P22	ribosomal protein S20 pseudogene 22	-0.413	-0.0671	-0.24005	0.059823405
UBLCP1	ubiquitin like domain containing CTD phosphatase 1	0.38	0.0344	0.2072	0.05971968
GRPEL2	GrpE like 2, mitochondrial	0.357	0.0114	0.1842	0.05971968
FNDC9	fibronectin type III domain containing 9	-0.378	-0.0325	-0.20525	0.059685125
GRM2	glutamate metabotropic receptor 2	-0.355	-0.00962	-0.18231	0.0596436722
KCNQ1	potassium voltage-gated channel subfamily Q member 1	-0.294	0.0513	-0.12135	0.059616045
HK3	hexokinase 3	-0.549	-0.204	-0.3765	0.0595125
ASCL5	achaete-scute family bHLH transcription factor 5	-0.532	-0.187	-0.3595	0.0595125
AURKA	aurora kinase A	0.671	0.326	0.4985	0.0595125
KIF20B	kinesin family member 20B	0.667	0.322	0.4945	0.0595125
NLRC5	NLR family CARD domain containing 5	-0.232	0.113	-0.0595	0.0595125
RHEB	Ras homolog, mTORC1 binding	0.468	0.123	0.2955	0.0595125
ZWILCH	zwilch kinetochore protein	0.685	0.34	0.5125	0.0595125
KDM5C	lysine demethylase 5C	0.088	0.433	0.2605	0.0595125
CCDC88B	coiled-coil domain containing 88B	-0.109	0.236	0.0635	0.0595125
H3F3B	H3 histone family member 3B	0.24	-0.105	0.0675	0.0595125
OST4	oligosaccharyltransferase complex subunit 4, non-catalytic	0.189	-0.156	0.0165	0.0595125
PTPN11	protein tyrosine phosphatase, non-receptor type 11	0.591	0.246	0.4185	0.0595125
SENP1	SUMO specific peptidase 1	0.585	0.24	0.4125	0.0595125
TPGS1	tubulin polyglutamylase complex subunit 1	-0.354	-0.00914	-0.18157	0.0594642098
SRP9	signal recognition particle 9	0.315	-0.0296	0.1427	0.05937458
HAPLN4	hyaluronan and proteoglycan link protein 4	-0.417	-0.0725	-0.24475	0.059340125
ARPC5	actin related protein 2/3 complex subunit 5	0.287	-0.0574	0.1148	0.05930568
RPS25	ribosomal protein S25	0.414	0.0696	0.2418	0.05930568
MAMDC4	MAM domain containing 4	-0.264	0.0802	-0.0919	0.05923682
RPS7	ribosomal protein S7	0.407	0.0628	0.2349	0.05923682
COPB2	coatomer protein complex subunit beta 2	0.543	0.199	0.371	0.059168
KCTD13	potassium channel tetramerization domain containing 13	-0.111	0.233	0.061	0.059168
KIAA0391	KIAA0391	0.521	0.177	0.349	0.059168
NOP10	NOP10 ribonucleoprotein	0.459	0.115	0.287	0.059168
PCSK7	proprotein convertase subtilisin/kexin type 7	-0.115	0.229	0.057	0.059168
PHLDA1	pleckstrin homology like domain family A member 1	0.664	0.32	0.492	0.059168
POLE4	DNA polymerase epsilon 4, accessory subunit	0.535	0.191	0.363	0.059168
ECHDC1	ethylmalonyl-CoA decarboxylase 1	0.492	0.148	0.32	0.059168
ADAMTS10	ADAM metallopeptidase with thrombospondin type 1 motif 10	-0.472	-0.128	-0.3	0.059168
KSR1	kinase suppressor of ras 1	-0.173	0.171	-0.000999999999999987	0.059168
MIB2	mindbomb E3 ubiquitin protein ligase 2	-0.169	0.175	0.00299999999999999	0.059168
ATL2	atlastin GTPase 2	0.566	0.222	0.394	0.059168
SKA2	spindle and kinetochore associated complex subunit 2	0.386	0.0421	0.21405	0.059133605
SRL	sarcalumenin	-0.348	-0.00412	-0.17606	0.0591267272
SIRT6	sirtuin 6	-0.0738	0.27	0.0981	0.05909922
DCP2	decapping mRNA 2	0.386	0.0423	0.21415	0.059064845
AC064836.3	novel transcript	-0.324	0.0196	-0.1522	0.05903048
MEF2D	myocyte enhancer factor 2D	0.0374	0.381	0.2092	0.05903048
IQSEC3P1	IQ motif and Sec7 domain 3 pseudogene 1	-0.412	-0.0686	-0.2403	0.05896178
BBS5	Bardet-Biedl syndrome 5	-0.275	0.0683	-0.10335	0.058927445
PFDN4	prefoldin subunit 4	0.386	0.0428	0.2144	0.05889312
RPL24	ribosomal protein L24	0.359	0.0158	0.1874	0.05889312
ZGLP1	zinc finger, GATA-like protein 1	-0.409	-0.0658	-0.2374	0.05889312
ZCRB1	zinc finger CCHC-type and RNA binding motif containing 1	0.272	-0.0711	0.10045	0.058858805
NIPA2	NIPA magnesium transporter 2	0.559	0.216	0.3875	0.0588245
MCFD2	multiple coagulation factor deficiency 2	0.521	0.178	0.3495	0.0588245
RRM1	ribonucleotide reductase catalytic subunit M1	0.64	0.297	0.4685	0.0588245
EEF1B2	eukaryotic translation elongation factor 1 beta 2	0.489	0.146	0.3175	0.0588245
GFM1	G elongation factor mitochondrial 1	0.505	0.162	0.3335	0.0588245
MYO15A	myosin XVA	-0.498	-0.155	-0.3265	0.0588245
PSMD5	proteasome 26S subunit, non-ATPase 5	0.491	0.148	0.3195	0.0588245
AC138035.3	capicua transcriptional repressor (CIC) pseudogene	-0.204	0.139	-0.0325	0.0588245
CC2D1A	coiled-coil and C2 domain containing 1A	-0.192	0.151	-0.0205	0.0588245
DGKQ	diacylglycerol kinase theta	-0.136	0.207	0.0355	0.0588245
GEN1	GEN1, Holliday junction 5' flap endonuclease	0.474	0.131	0.3025	0.0588245
MNX1	motor neuron and pancreas homeobox 1	-0.185	0.158	-0.0135	0.0588245
SCRT1	scratch family transcriptional repressor 1	-0.604	-0.261	-0.4325	0.0588245
SNX7	sorting nexin 7	0.609	0.266	0.4375	0.0588245
SPDYE2	speedy/RINGO cell cycle regulator family member E2	-0.163	0.18	0.00849999999999999	0.0588245
ZNF454	zinc finger protein 454	-0.619	-0.276	-0.4475	0.0588245
ZNF70	zinc finger protein 70	-0.212	0.131	-0.0405	0.0588245
CLASRP	CLK4 associating serine/arginine rich protein	-0.0399	0.303	0.13155	0.058790205
PSMB5	proteasome subunit beta 5	0.318	-0.0248	0.1466	0.05875592
DYNLT1	dynein light chain Tctex-type 1	0.29	-0.0527	0.11865	0.058721645
PTRHD1	peptidyl-tRNA hydrolase domain containing 1	0.259	-0.0837	0.08765	0.058721645
KCNAB3	potassium voltage-gated channel subfamily A regulatory beta subunit 3	-0.251	0.0915	-0.07975	0.058653125
NAPSA	napsin A aspartic peptidase	-0.392	-0.0497	-0.22085	0.058584645
SLC5A10	solute carrier family 5 member 10	-0.324	0.0183	-0.15285	0.058584645
GGT7	gamma-glutamyltransferase 7	-0.251	0.0912	-0.0799	0.05855042
DDX46	DEAD-box helicase 46	0.554	0.212	0.383	0.058482
REEP3	receptor accessory protein 3	0.549	0.207	0.378	0.058482
SP3	Sp3 transcription factor	0.548	0.206	0.377	0.058482
AIRE	autoimmune regulator	-0.456	-0.114	-0.285	0.058482
GNG3	G protein subunit gamma 3	-0.067	0.275	0.104	0.058482
GSPT1	G1 to S phase transition 1	0.684	0.342	0.513	0.058482
LRRC29	leucine rich repeat containing 29	-0.453	-0.111	-0.282	0.058482
NAE1	NEDD8 activating enzyme E1 subunit 1	0.449	0.107	0.278	0.058482
NIFK	nucleolar protein interacting with the FHA domain of MKI67	0.519	0.177	0.348	0.058482
OLA1	Obg like ATPase 1	0.539	0.197	0.368	0.058482
SBNO2	strawberry notch homolog 2	0.186	0.528	0.357	0.058482
SMC4	structural maintenance of chromosomes 4	0.68	0.338	0.509	0.058482
FRMPD1	FERM and PDZ domain containing 1	-0.5	-0.158	-0.329	0.058482
SSB	Sjogren syndrome antigen B	0.489	0.147	0.318	0.058482
ITGAL	integrin subunit alpha L	-0.613	-0.271	-0.442	0.058482
NRXN2	neurexin 2	-0.595	-0.253	-0.424	0.058482
SLC39A9	solute carrier family 39 member 9	0.179	-0.163	0.00799999999999999	0.058482
CRTC1	CREB regulated transcription coactivator 1	-0.267	0.0749	-0.09605	0.058447805
RAP1B	RAP1B, member of RAS oncogene family	0.439	0.0971	0.26805	0.058447805
SLC25A32	solute carrier family 25 member 32	0.407	0.0651	0.23605	0.058447805
SMCHD1	structural maintenance of chromosomes flexible hinge domain containing 1	0.354	0.0121	0.18305	0.058447805
AKAP17A	A-kinase anchoring protein 17A	-0.0688	0.273	0.1021	0.05841362
GZMM	granzyme M	-0.346	-0.00422	-0.17511	0.0584067842
RHPN1	rhophilin Rho GTPase binding protein 1	-0.242	0.0997	-0.07115	0.058379445
ADAM10	ADAM metallopeptidase domain 10	0.521	0.18	0.3505	0.0581405
REC8	REC8 meiotic recombination protein	-0.528	-0.187	-0.3575	0.0581405
TFG	TRK-fused gene	0.526	0.185	0.3555	0.0581405
RRN3	RRN3 homolog, RNA polymerase I transcription factor	0.509	0.168	0.3385	0.0581405
SLC25A5	solute carrier family 25 member 5	0.491	0.15	0.3205	0.0581405
TREH	trehalase	-0.503	-0.162	-0.3325	0.0581405
PRMT3	protein arginine methyltransferase 3	0.6	0.259	0.4295	0.0581405
PRPF40A	pre-mRNA processing factor 40 homolog A	0.598	0.257	0.4275	0.0581405
HYDIN2	HYDIN2, axonemal central pair apparatus protein (pseudogene)	-0.568	-0.227	-0.3975	0.0581405
PDS5A	PDS5 cohesin associated factor A	0.572	0.231	0.4015	0.0581405
ACBD4	acyl-CoA binding domain containing 4	-0.322	0.0188	-0.1516	0.05807232
PARK7	Parkinsonism associated deglycase	0.364	0.0233	0.19365	0.058038245
KRTAP5-8	keratin associated protein 5-8	-0.346	-0.00539	-0.175695	0.05800758605
MAST3	microtubule associated serine/threonine kinase 3	-0.372	-0.0316	-0.2018	0.05793608
GIGYF1	GRB10 interacting GYF protein 1	0.00271	0.343	0.172855	0.05789864205
PPP4R3B	protein phosphatase 4 regulatory subunit 3B	0.322	-0.0181	0.15195	0.057834005
ATG16L2	autophagy related 16 like 2	-0.298	0.0421	-0.12795	0.057834005
FAR1	fatty acyl-CoA reductase 1	0.409	0.0689	0.23895	0.057834005
BICDL1	BICD family like cargo adaptor 1	-0.346	-0.00598	-0.17599	0.0578068002
GPR37L1	G protein-coupled receptor 37 like 1	-0.228	0.112	-0.058	0.0578
TBC1D17	TBC1 domain family member 17	-0.23	0.11	-0.06	0.0578
ADGRA2	adhesion G protein-coupled receptor A2	-0.626	-0.286	-0.456	0.0578
INPP5J	inositol polyphosphate-5-phosphatase J	-0.482	-0.142	-0.312	0.0578
LRRC24	leucine rich repeat containing 24	-0.513	-0.173	-0.343	0.0578
PBK	PDZ binding kinase	0.651	0.311	0.481	0.0578
PPP1CC	protein phosphatase 1 catalytic subunit gamma	0.451	0.111	0.281	0.0578
SEPT10	septin 10	0.664	0.324	0.494	0.0578
BRF1	BRF1, RNA polymerase III transcription initiation factor subunit	-0.152	0.188	0.018	0.0578
MAP1S	microtubule associated protein 1S	-0.1	0.24	0.07	0.0578
MED25	mediator complex subunit 25	-0.164	0.176	0.00599999999999999	0.0578
PHF6	PHD finger protein 6	0.583	0.243	0.413	0.0578
ATG5	autophagy related 5	0.374	0.0342	0.2041	0.05773202
GTF2A2	general transcription factor IIA subunit 2	0.309	-0.0305	0.13925	0.057630125
TTLL10	tubulin tyrosine ligase like 10	-0.37	-0.0306	-0.2003	0.05759618
TMEM237	transmembrane protein 237	0.422	0.0827	0.25235	0.057562245
CPNE3	copine 3	0.288	-0.0511	0.11845	0.057494405
C4B	complement C4B (Chido blood group)	-0.512	-0.173	-0.3425	0.0574605
CPNE9	copine family member 9	-0.626	-0.287	-0.4565	0.0574605
KLHDC8A	kelch domain containing 8A	-0.644	-0.305	-0.4745	0.0574605
RPS24	ribosomal protein S24	0.457	0.118	0.2875	0.0574605
SLC30A6	solute carrier family 30 member 6	0.543	0.204	0.3735	0.0574605
TRMT6	tRNA methyltransferase 6	0.443	0.104	0.2735	0.0574605
ZMIZ2	zinc finger MIZ-type containing 2	0.107	0.446	0.2765	0.0574605
ZNF131	zinc finger protein 131	0.543	0.204	0.3735	0.0574605
ZNF821	zinc finger protein 821	-0.366	-0.027	-0.1965	0.0574605
GADD45G	growth arrest and DNA damage inducible gamma	-0.694	-0.355	-0.5245	0.0574605
KIF20A	kinesin family member 20A	0.688	0.349	0.5185	0.0574605
RFC3	replication factor C subunit 3	0.576	0.237	0.4065	0.0574605
SCCPDH	saccharopine dehydrogenase (putative)	0.209	-0.13	0.0395	0.0574605
WAS	Wiskott-Aldrich syndrome	-0.47	-0.131	-0.3005	0.0574605
MUC6	mucin 6, oligomeric mucus/gel-forming	-0.266	0.0725	-0.09675	0.057291125
CKLF	chemokine like factor	0.381	0.0425	0.21175	0.057291125
RPL22	ribosomal protein L22	0.383	0.0446	0.2138	0.05725728
YPEL4	yippee like 4	-0.346	-0.0076	-0.1768	0.05725728
COPS8	COP9 signalosome subunit 8	0.415	0.0768	0.2459	0.05718962
GOLGA2P4	GOLGA2 pseudogene 4	-0.286	0.0522	-0.1169	0.05718962
AASDHPPT	aminoadipate-semialdehyde dehydrogenase-phosphopantetheinyl transferase	0.458	0.12	0.289	0.057122
CD72	CD72 molecule	-0.524	-0.186	-0.355	0.057122
COQ2	coenzyme Q2, polyprenyltransferase	0.446	0.108	0.277	0.057122
GOLGA6L4	golgin A6 family-like 4	-0.449	-0.111	-0.28	0.057122
ROBO4	roundabout guidance receptor 4	-0.52	-0.182	-0.351	0.057122
RBBP4	RB binding protein 4, chromatin remodeling factor	0.48	0.142	0.311	0.057122
ACTR2	ARP2 actin related protein 2 homolog	0.619	0.281	0.45	0.057122
KCNK7	potassium two pore domain channel subfamily K member 7	-0.125	0.213	0.044	0.057122
MELK	maternal embryonic leucine zipper kinase	0.709	0.371	0.54	0.057122
MYO1G	myosin IG	-0.587	-0.249	-0.418	0.057122
RDX	radixin	0.616	0.278	0.447	0.057122
PLK5	polo like kinase 5	-0.253	0.0849	-0.08405	0.057088205
PI4KAP2	phosphatidylinositol 4-kinase alpha pseudogene 2	-0.0617	0.276	0.10715	0.057020645
UBE3A	ubiquitin protein ligase E3A	0.424	0.0863	0.25515	0.057020645
ZBTB47	zinc finger and BTB domain containing 47	-0.243	0.0947	-0.07415	0.057020645
ATXN10	ataxin 10	0.271	-0.0664	0.1023	0.05691938
CACNA1F	calcium voltage-gated channel subunit alpha1 F	-0.257	0.0803	-0.08835	0.056885645
MZT1	mitotic spindle organizing protein 1	0.313	-0.0242	0.1444	0.05685192
UCHL3	ubiquitin C-terminal hydrolase L3	0.397	0.0599	0.22845	0.056818205
PLXNB3	plexin B3	-0.0421	0.295	0.12645	0.056818205
UBA2	ubiquitin like modifier activating enzyme 2	0.544	0.207	0.3755	0.0567845
APBB3	amyloid beta precursor protein binding family B member 3	-0.226	0.111	-0.0575	0.0567845
BMP8A	bone morphogenetic protein 8a	-0.458	-0.121	-0.2895	0.0567845
DEGS2	delta 4-desaturase, sphingolipid 2	-0.531	-0.194	-0.3625	0.0567845
ITGA7	integrin subunit alpha 7	-0.52	-0.183	-0.3515	0.0567845
LLPH	LLP homolog, long-term synaptic facilitation factor	0.39	0.053	0.2215	0.0567845
PRPH	peripherin	-0.529	-0.192	-0.3605	0.0567845
SNRPD3	small nuclear ribonucleoprotein D3 polypeptide	0.456	0.119	0.2875	0.0567845
VPS9D1	VPS9 domain containing 1	-0.223	0.114	-0.0545	0.0567845
MALSU1	mitochondrial assembly of ribosomal large subunit 1	0.438	0.101	0.2695	0.0567845
PDE2A	phosphodiesterase 2A	-0.482	-0.145	-0.3135	0.0567845
PPA1	pyrophosphatase (inorganic) 1	0.484	0.147	0.3155	0.0567845
LAT	linker for activation of T cells	-0.216	0.121	-0.0475	0.0567845
SH3GL1P2	SH3 domain containing GRB2 like 1, endophilin A2 pseudogene 2	-0.212	0.125	-0.0435	0.0567845
LRRC58	leucine rich repeat containing 58	0.563	0.226	0.3945	0.0567845
ARVCF	ARVCF, delta catenin family member	-0.43	-0.0931	-0.26155	0.056750805
ZNF865	zinc finger protein 865	0.0251	0.362	0.19355	0.056750805
UBXN2B	UBX domain protein 2B	0.398	0.0612	0.2296	0.05671712
SH3GL1P1	SH3 domain containing GRB2 like 1, endophilin A2 pseudogene 1	-0.331	0.00573	-0.162635	0.05669354645
SOX10	SRY-box 10	-0.354	-0.0173	-0.18565	0.056683445
TRAPPC9	trafficking protein particle complex 9	-0.276	0.0605	-0.10775	0.056616125
ADH5	alcohol dehydrogenase 5 (class III), chi polypeptide	0.418	0.0816	0.2498	0.05658248
NDUFAB1	NADH:ubiquinone oxidoreductase subunit AB1	0.336	-0.000226	0.167887	0.056523961538
CA3	carbonic anhydrase 3	-0.466	-0.13	-0.298	0.056448
HS2ST1	heparan sulfate 2-O-sulfotransferase 1	0.451	0.115	0.283	0.056448
LRRC36	leucine rich repeat containing 36	-0.624	-0.288	-0.456	0.056448
PARVG	parvin gamma	-0.675	-0.339	-0.507	0.056448
UTP11	UTP11, small subunit processome component	0.562	0.226	0.394	0.056448
VMA21	VMA21, vacuolar ATPase assembly factor	0.459	0.123	0.291	0.056448
ZNF157	zinc finger protein 157	-0.522	-0.186	-0.354	0.056448
CYCS	cytochrome c, somatic	0.405	0.069	0.237	0.056448
PSMG2	proteasome assembly chaperone 2	0.168	-0.168	0	0.056448
CCDC159	coiled-coil domain containing 159	-0.503	-0.167	-0.335	0.056448
LRR1	leucine rich repeat protein 1	0.484	0.148	0.316	0.056448
SNED1	sushi, nidogen and EGF like domains 1	-0.485	-0.149	-0.317	0.056448
NOTCH4	notch 4	-0.584	-0.248	-0.416	0.056448
PAQR6	progestin and adipoQ receptor family member 6	-0.188	0.148	-0.02	0.056448
SEPT11	septin 11	0.471	0.135	0.303	0.056448
TDRD10	tudor domain containing 10	-0.615	-0.279	-0.447	0.056448
THUMPD1	THUMP domain containing 1	0.206	-0.13	0.038	0.056448
PPAT	phosphoribosyl pyrophosphate amidotransferase	0.568	0.232	0.4	0.056448
RPL6	ribosomal protein L6	0.404	0.0682	0.2361	0.05638082
EVI5L	ecotropic viral integration site 5 like	-0.0917	0.244	0.07615	0.056347245
POLRMT	RNA polymerase mitochondrial	-0.0892	0.246	0.0784	0.05617952
SLC25A45	solute carrier family 25 member 45	-0.324	0.0112	-0.1564	0.05617952
CENPK	centromere protein K	0.622	0.287	0.4545	0.0561125
COMMD10	COMM domain containing 10	0.168	-0.167	5e-04	0.0561125
FO538757.1	DEAD/H-box helicase 11 (DDX11) pseudogene	-0.135	0.2	0.0325	0.0561125
FOXO6	forkhead box O6	-0.197	0.138	-0.0295	0.0561125
KCNG2	potassium voltage-gated channel modifier subfamily G member 2	-0.111	0.224	0.0565	0.0561125
MAPRE1	microtubule associated protein RP/EB family member 1	0.514	0.179	0.3465	0.0561125
MRPL33	mitochondrial ribosomal protein L33	0.226	-0.109	0.0585	0.0561125
SGO2	shugoshin 2	0.626	0.291	0.4585	0.0561125
STAG3	stromal antigen 3	-0.234	0.101	-0.0665	0.0561125
TMPO	thymopoietin	0.65	0.315	0.4825	0.0561125
LINGO3	leucine rich repeat and Ig domain containing 3	-0.486	-0.151	-0.3185	0.0561125
STYX	serine/threonine/tyrosine interacting protein	0.502	0.167	0.3345	0.0561125
LRRC56	leucine rich repeat containing 56	-0.177	0.158	-0.00949999999999999	0.0561125
SCNN1D	sodium channel epithelial 1 delta subunit	-0.154	0.181	0.0135	0.0561125
UGP2	UDP-glucose pyrophosphorylase 2	0.314	-0.0209	0.14655	0.056079005
AC005086.2	None available	-0.253	0.0819	-0.08555	0.056079005
SRP54	signal recognition particle 54	0.43	0.0952	0.2626	0.05604552
MRPL46	mitochondrial ribosomal protein L46	0.267	-0.0675	0.09975	0.055945125
TNK2	tyrosine kinase non receptor 2	0.00155	0.336	0.168775	0.05592840125
NISCH	nischarin	-0.335	-0.000731	-0.1678655	0.0558678821805
MDH1	malate dehydrogenase 1	0.331	-0.00311	0.163945	0.05581474605
CICP13	capicua transcriptional repressor pseudogene 13	-0.253	0.0811	-0.08595	0.055811405
ARIH2OS	ariadne RBR E3 ubiquitin protein ligase 2 opposite strand	-0.553	-0.219	-0.386	0.055778
FAM167B	family with sequence similarity 167 member B	-0.542	-0.208	-0.375	0.055778
BNIP2	BCL2 interacting protein 2	0.459	0.125	0.292	0.055778
CMSS1	cms1 ribosomal small subunit homolog	0.446	0.112	0.279	0.055778
FKBP3	FKBP prolyl isomerase 3	0.195	-0.139	0.028	0.055778
OXCT2	3-oxoacid CoA-transferase 2	-0.197	0.137	-0.03	0.055778
RGS11	regulator of G protein signaling 11	-0.513	-0.179	-0.346	0.055778
SLC11A1	solute carrier family 11 member 1	-0.525	-0.191	-0.358	0.055778
VMAC	vimentin type intermediate filament associated coiled-coil protein	-0.516	-0.182	-0.349	0.055778
ARHGAP44	Rho GTPase activating protein 44	-0.597	-0.263	-0.43	0.055778
CCNB2	cyclin B2	0.694	0.36	0.527	0.055778
HNRNPK	heterogeneous nuclear ribonucleoprotein K	0.586	0.252	0.419	0.055778
TNRC18	trinucleotide repeat containing 18	0.236	0.57	0.403	0.055778
USHBP1	USH1 protein network component harmonin binding protein 1	-0.601	-0.267	-0.434	0.055778
AC018442.1	leucine zipper-EF-hand containing transmembrane protein 1 (LETM1) pseudogene	-0.286	0.0476	-0.1192	0.05564448
SLC27A3	solute carrier family 27 member 3	-0.381	-0.0474	-0.2142	0.05564448
SYNGAP1	synaptic Ras GTPase activating protein 1	-0.0015	0.332	0.16525	0.055611125
RPL38	ribosomal protein L38	0.296	-0.0375	0.12925	0.055611125
HSPA8	heat shock protein family A (Hsp70) member 8	0.557	0.224	0.3905	0.0554445
OSBPL9	oxysterol binding protein like 9	0.539	0.206	0.3725	0.0554445
ARRDC5	arrestin domain containing 5	-0.454	-0.121	-0.2875	0.0554445
CDC123	cell division cycle 123	0.536	0.203	0.3695	0.0554445
CDHR1	cadherin related family member 1	-0.466	-0.133	-0.2995	0.0554445
HELZ2	helicase with zinc finger 2	0.134	0.467	0.3005	0.0554445
KIF12	kinesin family member 12	-0.669	-0.336	-0.5025	0.0554445
LGI4	leucine rich repeat LGI family member 4	-0.461	-0.128	-0.2945	0.0554445
LZIC	leucine zipper and CTNNBIP1 domain containing	0.474	0.141	0.3075	0.0554445
RPS27	ribosomal protein S27	0.253	-0.08	0.0865	0.0554445
CHST1	carbohydrate sulfotransferase 1	-0.586	-0.253	-0.4195	0.0554445
CNOT6	CCR4-NOT transcription complex subunit 6	0.585	0.252	0.4185	0.0554445
NUTM2A	NUT family member 2A	-0.175	0.158	-0.00849999999999999	0.0554445
NUTM2B	NUT family member 2B	-0.176	0.157	-0.00949999999999999	0.0554445
PKN2	protein kinase N2	0.579	0.246	0.4125	0.0554445
RHBDL1	rhomboid like 1	-0.191	0.142	-0.0245	0.0554445
ZNF843	zinc finger protein 843	-0.564	-0.231	-0.3975	0.0554445
CCDC17	coiled-coil domain containing 17	0.0341	0.367	0.20055	0.055411205
CHMP2B	charged multivesicular body protein 2B	0.285	-0.0479	0.11855	0.055411205
CDCA4P4	cell division cycle associated 4 pseudogene 4	-0.274	0.0587	-0.10765	0.055344645
SLC6A21P	solute carrier family 6 member 21, pseudogene	-0.254	0.0785	-0.08775	0.055278125
CSRNP1	cysteine and serine rich nuclear protein 1	-0.312	0.0205	-0.14575	0.055278125
PIGQ	phosphatidylinositol glycan anchor biosynthesis class Q	-0.282	0.0505	-0.11575	0.055278125
RUFY4	RUN and FYVE domain containing 4	-0.364	-0.0316	-0.1978	0.05524488
FAM83E	family with sequence similarity 83 member E	-0.256	0.0763	-0.08985	0.055211645
NCR1	natural cytotoxicity triggering receptor 1	-0.363	-0.0307	-0.19685	0.055211645
TRIM59	tripartite motif containing 59	0.353	0.0207	0.18685	0.055211645
SARM1	sterile alpha and TIR motif containing 1	-0.426	-0.0937	-0.25985	0.055211645
RPL37A	ribosomal protein L37a	0.299	-0.0332	0.1329	0.05517842
IGHV5-78	immunoglobulin heavy variable 5-78 (pseudogene)	-0.415	-0.0829	-0.24895	0.055145205
XPO1	exportin 1	0.684	0.352	0.518	0.055112
ARL6IP6	ADP ribosylation factor like GTPase 6 interacting protein 6	0.551	0.219	0.385	0.055112
CSNK2A1	casein kinase 2 alpha 1	0.619	0.287	0.453	0.055112
DEPDC1B	DEP domain containing 1B	0.671	0.339	0.505	0.055112
ERLIN1	ER lipid raft associated 1	0.648	0.316	0.482	0.055112
FLT4	fms related tyrosine kinase 4	-0.64	-0.308	-0.474	0.055112
GNAI3	G protein subunit alpha i3	0.462	0.13	0.296	0.055112
KRTAP5-2	keratin associated protein 5-2	-0.453	-0.121	-0.287	0.055112
PARPBP	PARP1 binding protein	0.616	0.284	0.45	0.055112
TBKBP1	TBK1 binding protein 1	-0.169	0.163	-0.003	0.055112
HDAC2	histone deacetylase 2	0.498	0.166	0.332	0.055112
PTGES3	prostaglandin E synthase 3	0.483	0.151	0.317	0.055112
CCT2	chaperonin containing TCP1 subunit 2	0.572	0.24	0.406	0.055112
CELF6	CUGBP Elav-like family member 6	-0.714	-0.382	-0.548	0.055112
EMILIN1	elastin microfibril interfacer 1	-0.576	-0.244	-0.41	0.055112
TEDDM1	transmembrane epididymal protein 1	-0.345	-0.013	-0.179	0.055112
TUBA1B	tubulin alpha 1b	0.596	0.264	0.43	0.055112
COPS3	COP9 signalosome subunit 3	0.399	0.0673	0.23315	0.055012445
FN3K	fructosamine 3 kinase	-0.279	0.0527	-0.11315	0.055012445
PRRT2	proline rich transmembrane protein 2	-0.285	0.0464	-0.1193	0.05491298
TNFRSF25	TNF receptor superfamily member 25	0.00377	0.335	0.169385	0.05485665645
RPL26L1	ribosomal protein L26 like 1	0.318	-0.0131	0.15245	0.054813605
CYB5B	cytochrome b5 type B	0.68	0.349	0.5145	0.0547805
CHRD	chordin	-0.468	-0.137	-0.3025	0.0547805
COPB1	coatomer protein complex subunit beta 1	0.553	0.222	0.3875	0.0547805
DAPK2	death associated protein kinase 2	-0.543	-0.212	-0.3775	0.0547805
MRPS35	mitochondrial ribosomal protein S35	0.546	0.215	0.3805	0.0547805
PILRA	paired immunoglobin like type 2 receptor alpha	-0.522	-0.191	-0.3565	0.0547805
VENTX	VENT homeobox	-0.53	-0.199	-0.3645	0.0547805
EIF5AP3	eukaryotic translation initiation factor 5A pseudogene 3	-0.214	0.117	-0.0485	0.0547805
CDK3	cyclin dependent kinase 3	-0.118	0.213	0.0475	0.0547805
PRAM1	PML-RARA regulated adaptor molecule 1	-0.573	-0.242	-0.4075	0.0547805
SYNPO2L	synaptopodin 2 like	-0.361	-0.0301	-0.19555	0.054747405
RHOB	ras homolog family member B	-0.306	0.0248	-0.1406	0.05471432
ISCA2	iron-sulfur cluster assembly 2	0.0257	-0.305	-0.13965	0.054681245
MRPL36	mitochondrial ribosomal protein L36	0.337	0.00632	0.17166	0.0546746312
HMGXB4	HMG-box containing 4	0.404	0.0736	0.2388	0.05458208
TRIAP1	TP53 regulated inhibitor of apoptosis 1	0.331	0.000748	0.165874	0.054533191752
MYH14	myosin heavy chain 14	-0.0612	0.269	0.1039	0.05451602
MEFV	MEFV, pyrin innate immunity regulator	-0.379	-0.0488	-0.2139	0.05451602
CHST2	carbohydrate sulfotransferase 2	-0.386	-0.0559	-0.22095	0.054483005
UQCRC2	ubiquinol-cytochrome c reductase core protein 2	0.548	0.218	0.383	0.05445
ACTR3	ARP3 actin related protein 3 homolog	0.637	0.307	0.472	0.05445
ATP6V0CP1	ATPase H+ transporting V0 subunit c pseudogene 1	-0.168	0.162	-0.003	0.05445
CENPW	centromere protein W	0.518	0.188	0.353	0.05445
IDE	insulin degrading enzyme	0.654	0.324	0.489	0.05445
IRF2BP1	interferon regulatory factor 2 binding protein 1	-0.139	0.191	0.026	0.05445
LILRB1	leukocyte immunoglobulin like receptor B1	-0.645	-0.315	-0.48	0.05445
MSH2	mutS homolog 2	0.637	0.307	0.472	0.05445
PKD1	polycystin 1, transient receptor potential channel interacting	-0.108	0.222	0.057	0.05445
TFB2M	transcription factor B2, mitochondrial	0.506	0.176	0.341	0.05445
TRIM73	tripartite motif containing 73	-0.455	-0.125	-0.29	0.05445
CLNK	cytokine dependent hematopoietic cell linker	-0.481	-0.151	-0.316	0.05445
ORC3	origin recognition complex subunit 3	0.472	0.142	0.307	0.05445
SEPT1	septin 1	-0.485	-0.155	-0.32	0.05445
AP1AR	adaptor related protein complex 1 associated regulatory protein	0.211	-0.119	0.046	0.05445
DNHD1	dynein heavy chain domain 1	-0.044	0.286	0.121	0.05445
EFNA3	ephrin A3	-0.141	0.189	0.024	0.05445
EML4	EMAP like 4	0.583	0.253	0.418	0.05445
PRPF40B	pre-mRNA processing factor 40 homolog B	-0.152	0.178	0.013	0.05445
BCLAF1	BCL2 associated transcription factor 1	0.38	0.0502	0.2151	0.05438402
RPL26	ribosomal protein L26	0.326	-0.00377	0.161115	0.05437412645
ANAPC2	anaphase promoting complex subunit 2	-0.00673	0.323	0.158135	0.05436093645
ABHD10	abhydrolase domain containing 10	0.254	-0.0755	0.08925	0.054285125
SS18L2	SS18 like 2	0.0435	-0.286	-0.12125	0.054285125
MLH1	mutL homolog 1	0.257	-0.0724	0.0923	0.05425218
SLC39A5	solute carrier family 39 member 5	-0.39	-0.0606	-0.2253	0.05425218
TMTC3	transmembrane and tetratricopeptide repeat containing 3	0.259	-0.0703	0.09435	0.054219245
CACNB3	calcium voltage-gated channel auxiliary subunit beta 3	0.0638	0.393	0.2284	0.05418632
ECHDC2	enoyl-CoA hydratase domain containing 2	-0.364	-0.0348	-0.1994	0.05418632
CPNE5	copine 5	-0.373	-0.0439	-0.20845	0.054153405
AP3M1	adaptor related protein complex 3 subunit mu 1	0.501	0.172	0.3365	0.0541205
CACNB1	calcium voltage-gated channel auxiliary subunit beta 1	-0.165	0.164	-5e-04	0.0541205
HPX	hemopexin	-0.503	-0.174	-0.3385	0.0541205
NUCKS1	nuclear casein kinase and cyclin dependent kinase substrate 1	0.525	0.196	0.3605	0.0541205
PGBD5	piggyBac transposable element derived 5	-0.737	-0.408	-0.5725	0.0541205
PIGHP1	phosphatidylinositol glycan anchor biosynthesis class H pseudogene 1	-0.195	0.134	-0.0305	0.0541205
PIK3R6	phosphoinositide-3-kinase regulatory subunit 6	-0.659	-0.33	-0.4945	0.0541205
PSMD11	proteasome 26S subunit, non-ATPase 11	0.455	0.126	0.2905	0.0541205
SCN11A	sodium voltage-gated channel alpha subunit 11	-0.44	-0.111	-0.2755	0.0541205
TBC1D3B	TBC1 domain family member 3B	-0.14	0.189	0.0245	0.0541205
WBP11	WW domain binding protein 11	0.441	0.112	0.2765	0.0541205
AP006285.1	novel transcript	-0.493	-0.164	-0.3285	0.0541205
AP006285.2	novel transcript	-0.493	-0.164	-0.3285	0.0541205
ARHGAP29	Rho GTPase activating protein 29	0.499	0.17	0.3345	0.0541205
BAK1P1	BCL2 antagonist/killer 1 pseudogene 1	-0.497	-0.168	-0.3325	0.0541205
COMMD8	COMM domain containing 8	0.149	-0.18	-0.0155	0.0541205
P2RX1	purinergic receptor P2X 1	-0.583	-0.254	-0.4185	0.0541205
VWA5B2	von Willebrand factor A domain containing 5B2	-0.692	-0.363	-0.5275	0.0541205
MRPL22	mitochondrial ribosomal protein L22	0.315	-0.0138	0.1506	0.05405472
CES3	carboxylesterase 3	-0.31	0.0186	-0.1457	0.05398898
GNG10	G protein subunit gamma 10	0.0776	-0.251	-0.0867	0.05398898
UBE2Q2P1	ubiquitin conjugating enzyme E2 Q2 pseudogene 1	-0.384	-0.0554	-0.2197	0.05398898
GOLGA6L10	golgin A6 family-like 10	-0.277	0.0515	-0.11275	0.053956125
RSL24D1	ribosomal L24 domain containing 1	0.373	0.0445	0.20875	0.053956125
SULT2A1	sulfotransferase family 2A member 1	-0.375	-0.0465	-0.21075	0.053956125
NRN1L	neuritin 1 like	-0.291	0.0374	-0.1268	0.05392328
ERI2	ERI1 exoribonuclease family member 2	0.421	0.0926	0.2568	0.05392328
SEC23A	Sec23 homolog A, coat complex II component	0.562	0.234	0.398	0.053792
CSDE1	cold shock domain containing E1	0.511	0.183	0.347	0.053792
HSPA9	heat shock protein family A (Hsp70) member 9	0.516	0.188	0.352	0.053792
MAGIX	MAGI family member, X-linked	-0.448	-0.12	-0.284	0.053792
PGM2	phosphoglucomutase 2	0.436	0.108	0.272	0.053792
TMEM123	transmembrane protein 123	0.645	0.317	0.481	0.053792
XRCC6	X-ray repair cross complementing 6	0.505	0.177	0.341	0.053792
CEACAM19	carcinoembryonic antigen related cell adhesion molecule 19	-0.488	-0.16	-0.324	0.053792
CHMP5	charged multivesicular body protein 5	0.252	-0.076	0.088	0.053792
HSDL2	hydroxysteroid dehydrogenase like 2	0.484	0.156	0.32	0.053792
MNT	MAX network transcriptional repressor	0.029	0.357	0.193	0.053792
PSMG1	proteasome assembly chaperone 1	0.483	0.155	0.319	0.053792
SPIN4	spindlin family member 4	0.482	0.154	0.318	0.053792
PTPN7	protein tyrosine phosphatase, non-receptor type 7	-0.564	-0.236	-0.4	0.053792
USP1	ubiquitin specific peptidase 1	0.585	0.257	0.421	0.053792
PBXIP1	PBX homeobox interacting protein 1	-0.414	-0.0862	-0.2501	0.05372642
TMEM267	transmembrane protein 267	0.31	-0.0177	0.14615	0.053693645
COX6B1	cytochrome c oxidase subunit 6B1	0.274	-0.0535	0.11025	0.053628125
MORF4L1	mortality factor 4 like 1	0.33	0.00259	0.166295	0.05359865405
CHORDC1	cysteine and histidine rich domain containing 1	0.42	0.0927	0.25635	0.053562645
CICP27	capicua transcriptional repressor pseudogene 27	-0.281	0.0462	-0.1174	0.05352992
SRI	sorcin	0.311	-0.0162	0.1474	0.05352992
RASA1	RAS p21 protein activator 1	0.331	0.00387	0.167435	0.05350701845
YME1L1	YME1 like 1 ATPase	0.539	0.212	0.3755	0.0534645
SMARCE1	SWI/SNF related, matrix associated, actin dependent regulator of chromatin, subfamily e, member 1	0.196	-0.131	0.0325	0.0534645
DDX18	DEAD-box helicase 18	0.652	0.325	0.4885	0.0534645
GPN1	GPN-loop GTPase 1	0.47	0.143	0.3065	0.0534645
ITGAX	integrin subunit alpha X	-0.646	-0.319	-0.4825	0.0534645
RAD51AP1	RAD51 associated protein 1	0.625	0.298	0.4615	0.0534645
SLC4A5	solute carrier family 4 member 5	-0.487	-0.16	-0.3235	0.0534645
SPI1	Spi-1 proto-oncogene	-0.669	-0.342	-0.5055	0.0534645
STT3B	STT3B, catalytic subunit of the oligosaccharyltransferase complex	0.453	0.126	0.2895	0.0534645
ZNF208	zinc finger protein 208	-0.525	-0.198	-0.3615	0.0534645
ANP32A	acidic nuclear phosphoprotein 32 family member A	0.607	0.28	0.4435	0.0534645
MRPS22	mitochondrial ribosomal protein S22	0.595	0.268	0.4315	0.0534645
CLCNKA	chloride voltage-gated channel Ka	-0.417	-0.0901	-0.25355	0.053431805
CYP2A6	cytochrome P450 family 2 subfamily A member 6	-0.355	-0.0281	-0.19155	0.053431805
SLC9A3	solute carrier family 9 member A3	0.00214	0.329	0.16557	0.0534187298
SEC61G	Sec61 translocon gamma subunit	0.267	-0.0597	0.10365	0.053366445
ANKS3	ankyrin repeat and sterile alpha motif domain containing 3	-0.249	0.0776	-0.0857	0.05333378
MAPK1IP1L	mitogen-activated protein kinase 1 interacting protein 1 like	0.253	-0.0736	0.0897	0.05333378
TMEM191C	transmembrane protein 191C	-0.393	-0.0664	-0.2297	0.05333378
IFT140	intraflagellar transport 140	-0.0915	0.235	0.07175	0.053301125
HNRNPH2	heterogeneous nuclear ribonucleoprotein H2	0.348	0.0215	0.18475	0.053301125
DRICH1	aspartate rich 1	-0.393	-0.0666	-0.2298	0.05326848
RPL39	ribosomal protein L39	0.42	0.0936	0.2568	0.05326848
PICK1	protein interacting with PRKCA 1	-0.229	0.0973	-0.06585	0.053235845
TSC2	TSC complex subunit 2	-0.0533	0.273	0.10985	0.053235845
ARF4	ADP ribosylation factor 4	0.312	-0.0143	0.14885	0.053235845
EMC2	ER membrane protein complex subunit 2	0.237	-0.0892	0.0739	0.05320322
AMD1	adenosylmethionine decarboxylase 1	0.554	0.228	0.391	0.053138
NUP50	nucleoporin 50	0.539	0.213	0.376	0.053138
FAM186B	family with sequence similarity 186 member B	-0.132	0.194	0.031	0.053138
LRSAM1	leucine rich repeat and sterile alpha motif containing 1	-0.102	0.224	0.061	0.053138
NOC3L	NOC3 like DNA replication regulator	0.625	0.299	0.462	0.053138
NUF2	NDC80 kinetochore complex component NUF2	0.615	0.289	0.452	0.053138
TPX2	TPX2, microtubule nucleation factor	0.749	0.423	0.586	0.053138
UQCRB	ubiquinol-cytochrome c reductase binding protein	0.163	-0.163	0	0.053138
FGD2	FYVE, RhoGEF and PH domain containing 2	-0.472	-0.146	-0.309	0.053138
HSPH1	heat shock protein family H (Hsp110) member 1	0.427	0.101	0.264	0.053138
MLYCD	malonyl-CoA decarboxylase	-0.362	-0.036	-0.199	0.053138
NR1D1	nuclear receptor subfamily 1 group D member 1	-0.04	0.286	0.123	0.053138
SCIMP	SLP adaptor and CSK interacting membrane protein	-0.566	-0.24	-0.403	0.053138
SSR1	signal sequence receptor subunit 1	0.272	-0.0538	0.1091	0.05307282
GTF3A	general transcription factor IIIA	0.227	-0.0985	0.06425	0.052975125
ZNF644	zinc finger protein 644	0.399	0.0735	0.23625	0.052975125
RARA	retinoic acid receptor alpha	-0.0574	0.268	0.1053	0.05294258
RFX1	regulatory factor X1	-0.0654	0.26	0.0973	0.05294258
ATP6V0E1P2	ATPase H+ transporting V0 subunit e1 pseudogene 2	-0.25	0.0751	-0.08745	0.052845005
TRPV1	transient receptor potential cation channel subfamily V member 1	-0.0851	0.24	0.07745	0.052845005
STAR	steroidogenic acute regulatory protein	-0.284	0.0411	-0.12145	0.052845005
CDC7	cell division cycle 7	0.546	0.221	0.3835	0.0528125
DHX15	DEAH-box helicase 15	0.538	0.213	0.3755	0.0528125
UBE2E3	ubiquitin conjugating enzyme E2 E3	0.531	0.206	0.3685	0.0528125
EBAG9	estrogen receptor binding site associated, antigen, 9	0.115	-0.21	-0.0475	0.0528125
MED7	mediator complex subunit 7	0.14	-0.185	-0.0225	0.0528125
BIRC5	baculoviral IAP repeat containing 5	0.616	0.291	0.4535	0.0528125
CHRNE	cholinergic receptor nicotinic epsilon subunit	-0.502	-0.177	-0.3395	0.0528125
CRY2	cryptochrome circadian regulator 2	-0.43	-0.105	-0.2675	0.0528125
NCBP2	nuclear cap binding protein subunit 2	0.476	0.151	0.3135	0.0528125
RPL30	ribosomal protein L30	0.365	0.04	0.2025	0.0528125
SEC23IP	SEC23 interacting protein	0.65	0.325	0.4875	0.0528125
YWHAE	tyrosine 3-monooxygenase/tryptophan 5-monooxygenase activation protein epsilon	0.444	0.119	0.2815	0.0528125
ABI3	ABI family member 3	-0.725	-0.4	-0.5625	0.0528125
CXCR4	C-X-C motif chemokine receptor 4	-0.599	-0.274	-0.4365	0.0528125
ERCC6L	ERCC excision repair 6 like, spindle assembly checkpoint helicase	0.715	0.39	0.5525	0.0528125
HNRNPC	heterogeneous nuclear ribonucleoprotein C (C1/C2)	0.572	0.247	0.4095	0.0528125
PAFAH1B2	platelet activating factor acetylhydrolase 1b catalytic subunit 2	0.585	0.26	0.4225	0.0528125
NOL7	nucleolar protein 7	0.308	-0.0169	0.14555	0.052780005
ZFHX2	zinc finger homeobox 2	-0.313	0.0119	-0.15055	0.052780005
ZC3H14	zinc finger CCCH-type containing 14	0.27	-0.0548	0.1076	0.05274752
DNAJC19	DnaJ heat shock protein family (Hsp40) member C19	0.0706	-0.254	-0.0917	0.05268258
SGSM3	small G protein signaling modulator 3	-0.278	0.0466	-0.1157	0.05268258
TNFSF14	TNF superfamily member 14	-0.392	-0.0674	-0.2297	0.05268258
DGUOK	deoxyguanosine kinase	0.292	-0.0326	0.1297	0.05268258
GPC2	glypican 2	-0.346	-0.0215	-0.18375	0.052650125
NPEPL1	aminopeptidase like 1	-0.0704	0.254	0.0918	0.05261768
GTF2H5	general transcription factor IIH subunit 5	0.262	-0.0623	0.09985	0.052585245
EIF4G2	eukaryotic translation initiation factor 4 gamma 2	0.522	0.198	0.36	0.052488
PNO1	partner of NOB1 homolog	0.52	0.196	0.358	0.052488
RAB8A	RAB8A, member RAS oncogene family	0.465	0.141	0.303	0.052488
SUV39H2	suppressor of variegation 3-9 homolog 2	0.625	0.301	0.463	0.052488
TSNAXIP1	translin associated factor X interacting protein 1	-0.464	-0.14	-0.302	0.052488
TTC21A	tetratricopeptide repeat domain 21A	-0.441	-0.117	-0.279	0.052488
LYRM2	LYR motif containing 2	0.105	-0.219	-0.057	0.052488
PPP2R5B	protein phosphatase 2 regulatory subunit B'beta	-0.185	0.139	-0.023	0.052488
SGSM2	small G protein signaling modulator 2	-0.195	0.129	-0.033	0.052488
WDR97	WD repeat domain 97	-0.161	0.163	0.001	0.052488
PSMC2	proteasome 26S subunit, ATPase 2	0.477	0.153	0.315	0.052488
SAR1A	secretion associated Ras related GTPase 1A	0.484	0.16	0.322	0.052488
COX7C	cytochrome c oxidase subunit 7C	0.149	-0.175	-0.013	0.052488
CXXC1	CXXC finger protein 1	-0.142	0.182	0.02	0.052488
EXOC3L4	exocyst complex component 3 like 4	-0.15	0.174	0.012	0.052488
MND1	meiotic nuclear divisions 1	0.584	0.26	0.422	0.052488
SEMA5B	semaphorin 5B	-0.564	-0.24	-0.402	0.052488
SIGLEC1	sialic acid binding Ig like lectin 1	-0.592	-0.268	-0.43	0.052488
IFT172	intraflagellar transport 172	-0.316	0.00781	-0.154095	0.05242645805
PDIA2	protein disulfide isomerase family A member 2	-0.25	0.0738	-0.0881	0.05242322
ASPRV1	aspartic peptidase retroviral like 1	-0.352	-0.0284	-0.1902	0.05235848
TMEM126A	transmembrane protein 126A	0.332	0.0085	0.17025	0.052326125
MFSD14A	major facilitator superfamily domain containing 14A	0.321	-0.00249	0.159255	0.05232289005
PFDN1	prefoldin subunit 1	0.337	0.0138	0.1754	0.05222912
MIDN	midnolin	0.0179	0.341	0.17945	0.052196805
NOP58	NOP58 ribonucleoprotein	0.562	0.239	0.4005	0.0521645
ISLR2	immunoglobulin superfamily containing leucine rich repeat 2	-0.528	-0.205	-0.3665	0.0521645
UBE2T	ubiquitin conjugating enzyme E2 T	0.549	0.226	0.3875	0.0521645
AGER	advanced glycosylation end-product specific receptor	-0.125	0.198	0.0365	0.0521645
HIKESHI	Hikeshi, heat shock protein nuclear import factor	0.428	0.105	0.2665	0.0521645
KMT5C	lysine methyltransferase 5C	-0.19	0.133	-0.0285	0.0521645
RPL27A	ribosomal protein L27a	0.457	0.134	0.2955	0.0521645
TLE2	TLE family member 2, transcriptional corepressor	-0.426	-0.103	-0.2645	0.0521645
ZNF90P3	zinc finger protein 90 pseudogene 3	-0.186	0.137	-0.0245	0.0521645
BANF1	barrier to autointegration factor 1	0.489	0.166	0.3275	0.0521645
BUB1B	BUB1 mitotic checkpoint serine/threonine kinase B	0.705	0.382	0.5435	0.0521645
RAD18	RAD18, E3 ubiquitin protein ligase	0.575	0.252	0.4135	0.0521645
FANCM	FA complementation group M	0.404	0.0812	0.2426	0.05209992
GPR146	G protein-coupled receptor 146	-0.31	0.0128	-0.1486	0.05209992
POM121L6P	POM121 transmembrane nucleoporin like 6, pseudogene	-0.288	0.0347	-0.12665	0.052067645
ATP6V1A	ATPase H+ transporting V1 subunit A	0.318	-0.00464	0.15668	0.0520482848
PLCB2	phospholipase C beta 2	-0.386	-0.0634	-0.2247	0.05203538
RGL3	ral guanine nucleotide dissociation stimulator like 3	-0.386	-0.0636	-0.2248	0.05197088
WFIKKN1	WAP, follistatin/kazal, immunoglobulin, kunitz and netrin domain containing 1	-0.248	0.0744	-0.0868	0.05197088
ZNF316	zinc finger protein 316	0.0276	0.35	0.1888	0.05197088
CICP18	capicua transcriptional repressor pseudogene 18	-0.247	0.0753	-0.08585	0.051938645
MRPL58	mitochondrial ribosomal protein L58	0.392	0.0697	0.23085	0.051938645
CCDC188	coiled-coil domain containing 188	-0.561	-0.239	-0.4	0.051842
FAM136A	family with sequence similarity 136 member A	0.534	0.212	0.373	0.051842
LRRC37A7P	leucine rich repeat containing 37 member A7, pseudogene	-0.527	-0.205	-0.366	0.051842
SUMO3	small ubiquitin-like modifier 3	0.528	0.206	0.367	0.051842
AKAP8L	A-kinase anchoring protein 8 like	-0.139	0.183	0.022	0.051842
INGX	inhibitor of growth family, X-linked (pseudogene)	-0.201	0.121	-0.04	0.051842
ZNF276	zinc finger protein 276	-0.101	0.221	0.06	0.051842
ZNF775	zinc finger protein 775	-0.2	0.122	-0.039	0.051842
ARPC3	actin related protein 2/3 complex subunit 3	0.46	0.138	0.299	0.051842
ATAD1	ATPase family, AAA domain containing 1	0.426	0.104	0.265	0.051842
CHIT1	chitinase 1	-0.444	-0.122	-0.283	0.051842
DBH	dopamine beta-hydroxylase	-0.5	-0.178	-0.339	0.051842
ILF2	interleukin enhancer binding factor 2	0.52	0.198	0.359	0.051842
LEO1	LEO1 homolog, Paf1/RNA polymerase II complex component	0.443	0.121	0.282	0.051842
LRPPRC	leucine rich pentatricopeptide repeat containing	0.637	0.315	0.476	0.051842
NME2	NME/NM23 nucleoside diphosphate kinase 2	0.431	0.109	0.27	0.051842
PDE1B	phosphodiesterase 1B	-0.743	-0.421	-0.582	0.051842
RADIL	Rap associating with DIL domain	-0.45	-0.128	-0.289	0.051842
RHD	Rh blood group D antigen	-0.461	-0.139	-0.3	0.051842
WDR86	WD repeat domain 86	-0.495	-0.173	-0.334	0.051842
ZC3H15	zinc finger CCCH-type containing 15	0.512	0.19	0.351	0.051842
ZNF135	zinc finger protein 135	-0.738	-0.416	-0.577	0.051842
BUB1	BUB1 mitotic checkpoint serine/threonine kinase	0.711	0.389	0.55	0.051842
PRSS50	serine protease 50	-0.572	-0.25	-0.411	0.051842
RBM12	RNA binding motif protein 12	0.58	0.258	0.419	0.051842
SLC5A9	solute carrier family 5 member 9	-0.584	-0.262	-0.423	0.051842
ZFP91	ZFP91 zinc finger protein	0.705	0.383	0.544	0.051842
COX16	cytochrome c oxidase assembly factor COX16	0.0127	-0.309	-0.14815	0.051745445
MKKS	McKusick-Kaufman syndrome	0.0605	-0.261	-0.10025	0.051681125
RSPH6A	radial spoke head 6 homolog A	-0.224	0.0974	-0.0633	0.05164898
PLRG1	pleiotropic regulator 1	0.362	0.0407	0.20135	0.051616845
FBRSL1	fibrosin like 1	-0.0273	0.294	0.13335	0.051616845
LLGL2	LLGL scribble cell polarity complex component 2	-0.402	-0.0808	-0.2414	0.05158472
CASP16P	caspase 16, pseudogene	-0.237	0.0842	-0.0764	0.05158472
LRRC40	leucine rich repeat containing 40	0.53	0.209	0.3695	0.0515205
RASGRP2	RAS guanyl releasing protein 2	-0.537	-0.216	-0.3765	0.0515205
ABHD17A	abhydrolase domain containing 17A	-0.186	0.135	-0.0255	0.0515205
ARFGAP1	ADP ribosylation factor GTPase activating protein 1	-0.14	0.181	0.0205	0.0515205
KLF2	Kruppel like factor 2	-0.231	0.09	-0.0705	0.0515205
MARK4	microtubule affinity regulating kinase 4	-0.112	0.209	0.0485	0.0515205
NODAL	nodal growth differentiation factor	-0.194	0.127	-0.0335	0.0515205
ODF3	outer dense fiber of sperm tails 3	-0.153	0.168	0.00750000000000001	0.0515205
RTEL1P1	regulator of telomere elongation helicase 1 pseudogene 1	-0.112	0.209	0.0485	0.0515205
SIDT2	SID1 transmembrane family member 2	-0.188	0.133	-0.0275	0.0515205
SRP14	signal recognition particle 14	0.159	-0.162	-0.0015	0.0515205
TUBB8P12	tubulin beta 8 pseudogene 12	-0.374	-0.053	-0.2135	0.0515205
CLEC18A	C-type lectin domain family 18 member A	-0.446	-0.125	-0.2855	0.0515205
COLQ	collagen like tail subunit of asymmetric acetylcholinesterase	-0.633	-0.312	-0.4725	0.0515205
DNAJC8	DnaJ heat shock protein family (Hsp40) member C8	0.477	0.156	0.3165	0.0515205
FGR	FGR proto-oncogene, Src family tyrosine kinase	-0.616	-0.295	-0.4555	0.0515205
FITM1	fat storage inducing transmembrane protein 1	-0.475	-0.154	-0.3145	0.0515205
LIN9	lin-9 DREAM MuvB core complex component	0.657	0.336	0.4965	0.0515205
NFAM1	NFAT activating protein with ITAM motif 1	-0.469	-0.148	-0.3085	0.0515205
TARS	threonyl-tRNA synthetase	0.629	0.308	0.4685	0.0515205
TMEM74B	transmembrane protein 74B	-0.641	-0.32	-0.4805	0.0515205
VAMP3	vesicle associated membrane protein 3	0.495	0.174	0.3345	0.0515205
WDHD1	WD repeat and HMG-box DNA binding protein 1	0.652	0.331	0.4915	0.0515205
TTK	TTK protein kinase	0.708	0.387	0.5475	0.0515205
SMARCA5	SWI/SNF related, matrix associated, actin dependent regulator of chromatin, subfamily a, member 5	0.278	-0.0428	0.1176	0.05145632
RPL18AP2	ribosomal protein L18a pseudogene 2	-0.24	0.0807	-0.07965	0.051424245
MTHFR	methylenetetrahydrofolate reductase	0.0364	0.357	0.1967	0.05139218
COL9A2	collagen type IX alpha 2 chain	-0.349	-0.0285	-0.18875	0.051360125
TTC1	tetratricopeptide repeat domain 1	0.401	0.0806	0.2408	0.05132808
CLUHP3	clustered mitochondria homolog pseudogene 3	-0.363	-0.0427	-0.20285	0.051296045
GNMT	glycine N-methyltransferase	-0.343	-0.0228	-0.1829	0.05126402
CASZ1	castor zinc finger 1	0.0789	0.399	0.23895	0.051232005
TSSK6	testis specific serine kinase 6	-0.00609	0.314	0.153955	0.05122880405
CLDN5	claudin 5	-0.672	-0.352	-0.512	0.0512
TFRC	transferrin receptor	0.677	0.357	0.517	0.0512
TIE1	tyrosine kinase with immunoglobulin like and EGF like domains 1	-0.678	-0.358	-0.518	0.0512
TIMM23	translocase of inner mitochondrial membrane 23	0.561	0.241	0.401	0.0512
CRKL	CRK like proto-oncogene, adaptor protein	0.399	0.079	0.239	0.0512
DRC3	dynein regulatory complex subunit 3	-0.535	-0.215	-0.375	0.0512
PRPS2	phosphoribosyl pyrophosphate synthetase 2	0.525	0.205	0.365	0.0512
DOK3	docking protein 3	-0.16	0.16	0	0.0512
MARCH7	membrane associated ring-CH-type finger 7	0.436	0.116	0.276	0.0512
OTUD6B	OTU domain containing 6B	0.449	0.129	0.289	0.0512
PIGK	phosphatidylinositol glycan anchor biosynthesis class K	0.164	-0.156	0.004	0.0512
PPP1CB	protein phosphatase 1 catalytic subunit beta	0.195	-0.125	0.035	0.0512
PSMA1	proteasome subunit alpha 1	0.501	0.181	0.341	0.0512
SCGB2B3P	secretoglobin family 2B member 3, pseudogene	-0.203	0.117	-0.043	0.0512
STRN	striatin	0.661	0.341	0.501	0.0512
UBE2G1	ubiquitin conjugating enzyme E2 G1	0.503	0.183	0.343	0.0512
UQCR10	ubiquinol-cytochrome c reductase, complex III subunit X	0.133	-0.187	-0.027	0.0512
POM121L9P	POM121 transmembrane nucleoporin like 9, pseudogene	-0.477	-0.157	-0.317	0.0512
SCP2	sterol carrier protein 2	0.147	-0.173	-0.013	0.0512
TCAP	titin-cap	-0.319	0.000918	-0.159041	0.051173763362
KDM4E	lysine demethylase 4E	-0.418	-0.0981	-0.25805	0.051168005
BORCS8	BLOC-1 related complex subunit 8	-0.323	-0.00311	-0.163055	0.05116480605
ENPP7P8	ectonucleotide pyrophosphatase/phosphodiesterase 7 pseudogene 8	-0.394	-0.0742	-0.2341	0.05113602
SPATA25	spermatogenesis associated 25	-0.231	0.0888	-0.0711	0.05113602
LY6G5B	lymphocyte antigen 6 family member G5B	0.0193	0.339	0.17915	0.051104045
ADRA2B	adrenoceptor alpha 2B	-0.353	-0.0333	-0.19315	0.051104045
CCDC130	coiled-coil domain containing 130	-0.242	0.0776	-0.0822	0.05107208
IGHEP2	immunoglobulin heavy constant epsilon P2 (pseudogene)	-0.273	0.0466	-0.1132	0.05107208
IHH	Indian hedgehog signaling molecule	-0.297	0.0225	-0.13725	0.051040125
B4GALNT3	beta-1,4-N-acetyl-galactosaminyltransferase 3	-0.239	0.0804	-0.0793	0.05100818
RING1	ring finger protein 1	-0.0181	0.301	0.14145	0.050912405
CUL1	cullin 1	0.544	0.225	0.3845	0.0508805
FOXA3	forkhead box A3	-0.539	-0.22	-0.3795	0.0508805
ARSA	arylsulfatase A	-0.188	0.131	-0.0285	0.0508805
ENOPH1	enolase-phosphatase 1	0.205	-0.114	0.0455	0.0508805
MFAP3	microfibril associated protein 3	0.432	0.113	0.2725	0.0508805
MXD4	MAX dimerization protein 4	-0.45	-0.131	-0.2905	0.0508805
RIOK1	RIO kinase 1	0.442	0.123	0.2825	0.0508805
SLBP	stem-loop binding protein	0.522	0.203	0.3625	0.0508805
TBPL2	TATA-box binding protein like 2	-0.19	0.129	-0.0305	0.0508805
TRIM46	tripartite motif containing 46	-0.456	-0.137	-0.2965	0.0508805
GAR1	GAR1 ribonucleoprotein	0.486	0.167	0.3265	0.0508805
ARPC2	actin related protein 2/3 complex subunit 2	0.585	0.266	0.4255	0.0508805
SPTB	spectrin beta, erythrocytic	-0.59	-0.271	-0.4305	0.0508805
TUBG1P	tubulin gamma 1 pseudogene	-0.173	0.146	-0.0135	0.0508805
SCN4A	sodium voltage-gated channel alpha subunit 4	-0.339	-0.0203	-0.17965	0.050784845
SLC30A2	solute carrier family 30 member 2	-0.379	-0.0603	-0.21965	0.050784845
TYMP	thymidine phosphorylase	-0.0987	0.22	0.06065	0.050784845
UBE2D2	ubiquitin conjugating enzyme E2 D2	0.372	0.0534	0.2127	0.05075298
CPLX1	complexin 1	-0.416	-0.0975	-0.25675	0.050721125
CFAP74	cilia and flagella associated protein 74	-0.318	0.000406	-0.158797	0.050691190418
ASS1P1	argininosuccinate synthetase 1 pseudogene 1	-0.27	0.0484	-0.1108	0.05068928
ZNF862	zinc finger protein 862	-0.281	0.0374	-0.1218	0.05068928
HSPB9	heat shock protein family B (small) member 9	-0.296	0.0223	-0.13685	0.050657445
CCT4	chaperonin containing TCP1 subunit 4	0.545	0.227	0.386	0.050562
HNRNPA2B1	heterogeneous nuclear ribonucleoprotein A2/B1	0.543	0.225	0.384	0.050562
PRSS45	serine protease 45	-0.525	-0.207	-0.366	0.050562
CPLX3	complexin 3	-0.179	0.139	-0.02	0.050562
PLEKHH3	pleckstrin homology, MyTH4 and FERM domain containing H3	-0.128	0.19	0.031	0.050562
RAB2A	RAB2A, member RAS oncogene family	0.162	-0.156	0.003	0.050562
RPL12	ribosomal protein L12	0.364	0.046	0.205	0.050562
RRP15	ribosomal RNA processing 15 homolog	0.424	0.106	0.265	0.050562
SPTBN4	spectrin beta, non-erythrocytic 4	-0.648	-0.33	-0.489	0.050562
THAP12	THAP domain containing 12	0.616	0.298	0.457	0.050562
HACD2	3-hydroxyacyl-CoA dehydratase 2	0.58	0.262	0.421	0.050562
SLCO2A1	solute carrier organic anion transporter family member 2A1	-0.581	-0.263	-0.422	0.050562
TP53I13	tumor protein p53 inducible protein 13	-0.284	0.034	-0.125	0.050562
DUSP8P4	dual specificity phosphatase 8 pseudogene 4	-0.314	0.00394	-0.15503	0.0505429218
ALDH1B1	aldehyde dehydrogenase 1 family member B1	0.338	0.0204	0.1792	0.05043488
PSD2	pleckstrin and Sec7 domain containing 2	-0.269	0.0486	-0.1102	0.05043488
BLK	BLK proto-oncogene, Src family tyrosine kinase	-0.303	0.0144	-0.1443	0.05037138
CPSF6	cleavage and polyadenylation specific factor 6	0.398	0.0807	0.23935	0.050339645
KRT18P5	keratin 18 pseudogene 5	-0.0993	0.218	0.05935	0.050339645
NLGN3	neuroligin 3	-0.261	0.0562	-0.1024	0.05030792
PPIC	peptidylprolyl isomerase C	0.378	0.0608	0.2194	0.05030792
BRK1	BRICK1, SCAR/WAVE actin nucleating complex subunit	0.0901	-0.227	-0.06845	0.050276205
PLA2G4B	phospholipase A2 group IVB	-0.265	0.0521	-0.10645	0.050276205
FBXL14	F-box and leucine rich repeat protein 14	-0.0181	0.299	0.14045	0.050276205
KDELR2	KDEL endoplasmic reticulum protein retention receptor 2	0.368	0.0509	0.20945	0.050276205
SYTL1	synaptotagmin like 1	-0.358	-0.0409	-0.19945	0.050276205
EED	embryonic ectoderm development	0.562	0.245	0.4035	0.0502445
EXOC3L2	exocyst complex component 3 like 2	-0.676	-0.359	-0.5175	0.0502445
RHNO1	RAD9-HUS1-RAD1 interacting nuclear orphan 1	0.559	0.242	0.4005	0.0502445
TCP1	t-complex 1	0.552	0.235	0.3935	0.0502445
NCLP1	nucleolin pseudogene 1	-0.269	0.048	-0.1105	0.0502445
SLC24A4	solute carrier family 24 member 4	-0.468	-0.151	-0.3095	0.0502445
AP001052.1	None available	-0.163	0.154	-0.0045	0.0502445
ESPNP	espin pseudogene	-0.158	0.159	5e-04	0.0502445
WASH3P	WAS protein family homolog 3, pseudogene	-0.155	0.162	0.0035	0.0502445
DLGAP3	DLG associated protein 3	-0.475	-0.158	-0.3165	0.0502445
IL10RA	interleukin 10 receptor subunit alpha	-0.658	-0.341	-0.4995	0.0502445
UBE2E1	ubiquitin conjugating enzyme E2 E1	0.504	0.187	0.3455	0.0502445
ZNF683	zinc finger protein 683	-0.454	-0.137	-0.2955	0.0502445
DAAM2	dishevelled associated activator of morphogenesis 2	-0.701	-0.384	-0.5425	0.0502445
HSD17B1P1	hydroxysteroid 17-beta dehydrogenase 1 pseudogene 1	-0.266	0.0507	-0.10765	0.050149445
SIN3B	SIN3 transcription regulator family member B	-0.0667	0.25	0.09165	0.050149445
MIOX	myo-inositol oxygenase	-0.26	0.0566	-0.1017	0.05011778
STAC2	SH3 and cysteine rich domain 2	-0.359	-0.0425	-0.20075	0.050086125
RAB1A	RAB1A, member RAS oncogene family	0.268	-0.0484	0.1098	0.05005448
ENKD1	enkurin domain containing 1	-0.318	-0.00161	-0.159805	0.05005131605
STAC3	SH3 and cysteine rich domain 3	-0.396	-0.0798	-0.2379	0.04999122
SPCS1	signal peptidase complex subunit 1	0.0122	-0.304	-0.1459	0.04999122
SGMS1	sphingomyelin synthase 1	0.225	-0.0911	0.06695	0.049959605
DDIAS	DNA damage induced apoptosis suppressor	0.671	0.355	0.513	0.049928
STARD7	StAR related lipid transfer domain containing 7	0.561	0.245	0.403	0.049928
CSF3R	colony stimulating factor 3 receptor	-0.599	-0.283	-0.441	0.049928
CYP21A1P	cytochrome P450 family 21 subfamily A member 1, pseudogene	-0.377	-0.061	-0.219	0.049928
NLN	neurolysin	0.599	0.283	0.441	0.049928
NUMBL	NUMB like, endocytic adaptor protein	-0.158	0.158	0	0.049928
PRR36	proline rich 36	-0.427	-0.111	-0.269	0.049928
RALGDS	ral guanine nucleotide dissociation stimulator	-0.166	0.15	-0.00800000000000001	0.049928
SPDYE10P	speedy/RINGO cell cycle regulator family member E10, pseudogene	-0.128	0.188	0.03	0.049928
UBE2A	ubiquitin conjugating enzyme E2 A	0.426	0.11	0.268	0.049928
XRCC4	X-ray repair cross complementing 4	0.486	0.17	0.328	0.049928
AL132640.1	protein kinase C, eta (PRKCH) pseudogene	-0.228	0.0879	-0.07005	0.049896405
NBPF12	NBPF member 12	-0.0889	0.227	0.06905	0.049896405
CCNH	cyclin H	0.246	-0.0699	0.08805	0.049896405
SLC19A3	solute carrier family 19 member 3	-0.377	-0.0611	-0.21905	0.049896405
ZNF770	zinc finger protein 770	0.404	0.0882	0.2461	0.04986482
REEP5	receptor accessory protein 5	0.0718	-0.244	-0.0861	0.04986482
THUMPD3	THUMP domain containing 3	0.267	-0.0486	0.1092	0.04980168
TICAM1	toll like receptor adaptor molecule 1	0.0315	0.347	0.18925	0.049770125
UPF3AP3	UPF3A pseudogene 3	-0.339	-0.0236	-0.1813	0.04973858
SH2B1	SH2B adaptor protein 1	-0.0323	0.283	0.12535	0.049707045
AC118758.1	pseudogene similar to part of phosphorylase kinase, gamma 1 (muscle) PHKG1	-0.39	-0.0749	-0.23245	0.049644005
TEPP	testis, prostate and placenta expressed	-0.394	-0.0789	-0.23645	0.049644005
RBFOX3	RNA binding fox-1 homolog 3	-0.347	-0.0319	-0.18945	0.049644005
UBE2C	ubiquitin conjugating enzyme E2 C	0.663	0.348	0.5055	0.0496125
SEMA3G	semaphorin 3G	-0.463	-0.148	-0.3055	0.0496125
AEBP1	AE binding protein 1	-0.656	-0.341	-0.4985	0.0496125
ANKRD9	ankyrin repeat domain 9	0.126	0.441	0.2835	0.0496125
ASPH	aspartate beta-hydroxylase	0.506	0.191	0.3485	0.0496125
ATP6V0A1	ATPase H+ transporting V0 subunit a1	-0.427	-0.112	-0.2695	0.0496125
FZR1	fizzy and cell division cycle 20 related 1	-0.123	0.192	0.0345	0.0496125
MCTS1	MCTS1, re-initiation and release factor	0.443	0.128	0.2855	0.0496125
NT5E	5'-nucleotidase ecto	0.726	0.411	0.5685	0.0496125
NXT2	nuclear transport factor 2 like export factor 2	0.496	0.181	0.3385	0.0496125
PDZD11	PDZ domain containing 11	0.494	0.179	0.3365	0.0496125
RASA4DP	RAS p21 protein activator 4CD, pseudogene	-0.499	-0.184	-0.3415	0.0496125
SMTNL1	smoothelin like 1	-0.201	0.114	-0.0435	0.0496125
SRRM5	serine/arginine repetitive matrix 5	-0.176	0.139	-0.0185	0.0496125
WASH7P	WAS protein family homolog 7, pseudogene	-0.138	0.177	0.0195	0.0496125
WDR91	WD repeat domain 91	-0.194	0.121	-0.0365	0.0496125
IL18BP	interleukin 18 binding protein	0.049	0.364	0.2065	0.0496125
SRSF7	serine and arginine rich splicing factor 7	0.484	0.169	0.3265	0.0496125
ACAN	aggrecan	-0.577	-0.262	-0.4195	0.0496125
BARD1	BRCA1 associated RING domain 1	0.582	0.267	0.4245	0.0496125
CKAP2L	cytoskeleton associated protein 2 like	0.717	0.402	0.5595	0.0496125
JKAMP	JNK1/MAPK8 associated membrane protein	0.142	-0.173	-0.0155	0.0496125
NSA2	NSA2, ribosome biogenesis homolog	0.227	-0.0879	0.06955	0.049581005
STARD3NL	STARD3 N-terminal like	0.336	0.0211	0.17855	0.049581005
ZNF385C	zinc finger protein 385C	-0.401	-0.0862	-0.2436	0.04954952
DENND4B	DENN domain containing 4B	0.0653	0.38	0.22265	0.049518045
MED15	mediator complex subunit 15	0.0503	0.365	0.20765	0.049518045
DYNC1LI1	dynein cytoplasmic 1 light intermediate chain 1	0.324	0.00965	0.166825	0.04940796125
SOD1	superoxide dismutase 1	0.281	-0.0333	0.12385	0.049392245
MYBPHL	myosin binding protein H like	-0.403	-0.0888	-0.2459	0.04936082
MYL5	myosin light chain 5	-0.249	0.0652	-0.0919	0.04936082
KRTAP5-10	keratin associated protein 5-10	-0.348	-0.0339	-0.19095	0.049329405
SMARCAD1	SWI/SNF-related, matrix-associated actin-dependent regulator of chromatin, subfamily a, containing DEAD/H box 1	0.308	-0.00602	0.15099	0.0493042802
GNPNAT1	glucosamine-phosphate N-acetyltransferase 1	0.671	0.357	0.514	0.049298
PSMB2	proteasome subunit beta 2	0.558	0.244	0.401	0.049298
ANP32E	acidic nuclear phosphoprotein 32 family member E	0.528	0.214	0.371	0.049298
CDC42	cell division cycle 42	0.531	0.217	0.374	0.049298
MLXIPL	MLX interacting protein like	-0.529	-0.215	-0.372	0.049298
RNPEPL1	arginyl aminopeptidase like 1	0.15	0.464	0.307	0.049298
AC004066.2	novel transcript	-0.26	0.054	-0.103	0.049298
GTF2IP20	general transcription factor IIi pseudogene 20	-0.169	0.145	-0.012	0.049298
PPP1R26P1	protein phosphatase 1 regulatory subunit 26 pseudogene 1	-0.212	0.102	-0.055	0.049298
SPDYE6	speedy/RINGO cell cycle regulator family member E6	-0.101	0.213	0.056	0.049298
TYK2	tyrosine kinase 2	-0.199	0.115	-0.042	0.049298
GRIK5	glutamate ionotropic receptor kainate type subunit 5	-0.639	-0.325	-0.482	0.049298
MRPS27	mitochondrial ribosomal protein S27	0.472	0.158	0.315	0.049298
NCL	nucleolin	0.653	0.339	0.496	0.049298
RENBP	renin binding protein	-0.503	-0.189	-0.346	0.049298
SEH1L	SEH1 like nucleoporin	0.429	0.115	0.272	0.049298
KLHL6	kelch like family member 6	-0.571	-0.257	-0.414	0.049298
ENPP7P4	ectonucleotide pyrophosphatase/phosphodiesterase 7 pseudogene 4	-0.358	-0.0441	-0.20105	0.049266605
CCDC61	coiled-coil domain containing 61	-0.0518	0.262	0.1051	0.04923522
MC1R	melanocortin 1 receptor	-0.239	0.0748	-0.0821	0.04923522
GPR17	G protein-coupled receptor 17	-0.22	0.0937	-0.06315	0.049203845
TPRKB	TP53RK binding protein	0.349	0.0353	0.19215	0.049203845
CEACAM16	carcinoembryonic antigen related cell adhesion molecule 16	-0.351	-0.0374	-0.1942	0.04917248
RPS26	ribosomal protein S26	0.323	0.00946	0.16623	0.0491536658
ARHGEF1	Rho guanine nucleotide exchange factor 1	-0.0855	0.228	0.07125	0.049141125
NEDD8	neural precursor cell expressed, developmentally down-regulated 8	0.273	-0.0404	0.1163	0.04910978
NGDN	neuroguidin	0.26	-0.0534	0.1033	0.04910978
PPT1	palmitoyl-protein thioesterase 1	0.31	-0.00339	0.153305	0.04910664605
AZI2	5-azacytidine induced 2	0.0913	-0.222	-0.06535	0.049078445
FAM21EP	family with sequence similarity 21 member E, pseudogene	-0.283	0.0303	-0.12635	0.049078445
RAB43	RAB43, member RAS oncogene family	-0.0303	0.283	0.12635	0.049078445
ZFYVE16	zinc finger FYVE-type containing 16	0.376	0.0628	0.2194	0.04904712
ORAOV1P1	oral cancer overexpressed 1 pseudogene 1	-0.375	-0.0619	-0.21845	0.049015805
C2CD4B	C2 calcium dependent domain containing 4B	-0.67	-0.357	-0.5135	0.0489845
LILRB2	leukocyte immunoglobulin like receptor B2	-0.665	-0.352	-0.5085	0.0489845
SKA3	spindle and kinetochore associated complex subunit 3	0.657	0.344	0.5005	0.0489845
ANXA1	annexin A1	0.53	0.217	0.3735	0.0489845
GTF3C6	general transcription factor IIIC subunit 6	0.397	0.084	0.2405	0.0489845
HSD11B1L	hydroxysteroid 11-beta dehydrogenase 1 like	-0.543	-0.23	-0.3865	0.0489845
PSMD7	proteasome 26S subunit, non-ATPase 7	0.456	0.143	0.2995	0.0489845
ACE	angiotensin I converting enzyme	-0.439	-0.126	-0.2825	0.0489845
AK2	adenylate kinase 2	0.615	0.302	0.4585	0.0489845
INSL3	insulin like 3	-0.18	0.133	-0.0235	0.0489845
ITGAM	integrin subunit alpha M	-0.434	-0.121	-0.2775	0.0489845
KCNH8	potassium voltage-gated channel subfamily H member 8	-0.629	-0.316	-0.4725	0.0489845
MAN2A1	mannosidase alpha class 2A member 1	0.453	0.14	0.2965	0.0489845
MGAT2	mannosyl (alpha-1,6-)-glycoprotein beta-1,2-N-acetylglucosaminyltransferase	0.502	0.189	0.3455	0.0489845
NUTF2	nuclear transport factor 2	0.426	0.113	0.2695	0.0489845
PAIP2	poly(A) binding protein interacting protein 2	0.108	-0.205	-0.0485	0.0489845
PPP6R3	protein phosphatase 6 regulatory subunit 3	0.604	0.291	0.4475	0.0489845
SLC16A10	solute carrier family 16 member 10	-0.596	-0.283	-0.4395	0.0489845
SLC25A41	solute carrier family 25 member 41	-0.151	0.162	0.00550000000000001	0.0489845
ZCCHC10	zinc finger CCHC-type containing 10	0.176	-0.137	0.0195	0.0489845
COPS9	COP9 signalosome subunit 9	0.074	-0.239	-0.0825	0.0489845
KIRREL3	kirre like nephrin family adhesion molecule 3	-0.414	-0.101	-0.2575	0.0489845
THA1P	threonine aldolase 1, pseudogene	-0.48	-0.167	-0.3235	0.0489845
FAM90A2P	family with sequence similarity 90 member A2, pseudogene	-0.568	-0.255	-0.4115	0.0489845
THRA	thyroid hormone receptor alpha	-0.286	0.0269	-0.12955	0.048953205
TRIM17	tripartite motif containing 17	-0.0508	0.262	0.1056	0.04892192
TMEM70	transmembrane protein 70	0.248	-0.0647	0.09165	0.048890645
NATD1	N-acetyltransferase domain containing 1	-0.291	0.0216	-0.1347	0.04885938
ICE2	interactor of little elongation complex ELL subunit 2	0.39	0.0776	0.2338	0.04879688
PADI4	peptidyl arginine deiminase 4	-0.287	0.0253	-0.13085	0.048765645
FAHD2CP	fumarylacetoacetate hydrolase domain containing 2C, pseudogene	-0.332	-0.0198	-0.1759	0.04873442
CMC1	C-X9-C motif containing 1	0.0501	-0.262	-0.10595	0.048703205
EIF3J	eukaryotic translation initiation factor 3 subunit J	0.56	0.248	0.404	0.048672
LOXHD1	lipoxygenase homology domains 1	-0.555	-0.243	-0.399	0.048672
RPS6KL1	ribosomal protein S6 kinase like 1	-0.467	-0.155	-0.311	0.048672
TYMS	thymidylate synthetase	0.543	0.231	0.387	0.048672
C2CD4D	C2 calcium dependent domain containing 4D	-0.167	0.145	-0.011	0.048672
SOCS5	suppressor of cytokine signaling 5	0.212	-0.1	0.056	0.048672
SPTBN5	spectrin beta, non-erythrocytic 5	-0.118	0.194	0.038	0.048672
SUCLA2	succinate-CoA ligase ADP-forming beta subunit	0.189	-0.123	0.033	0.048672
COL23A1	collagen type XXIII alpha 1 chain	-0.483	-0.171	-0.327	0.048672
DHFR	dihydrofolate reductase	0.623	0.311	0.467	0.048672
MET	MET proto-oncogene, receptor tyrosine kinase	0.631	0.319	0.475	0.048672
MRPL18	mitochondrial ribosomal protein L18	0.437	0.125	0.281	0.048672
PDCD6IP	programmed cell death 6 interacting protein	0.412	0.1	0.256	0.048672
SUN2	Sad1 and UNC84 domain containing 2	-0.015	0.297	0.141	0.048672
TMEM145	transmembrane protein 145	-0.613	-0.301	-0.457	0.048672
OIP5	Opa interacting protein 5	0.573	0.261	0.417	0.048672
RPS14	ribosomal protein S14	0.254	-0.0579	0.09805	0.048640805
NDUFB4	NADH:ubiquinone oxidoreductase subunit B4	0.295	-0.0169	0.13905	0.048640805
SLC27A1	solute carrier family 27 member 1	-0.297	0.0148	-0.1411	0.04860962
SH3TC1	SH3 domain and tetratricopeptide repeats 1	-0.316	-0.00424	-0.16012	0.0485971488
NANOGP2	Nanog homeobox pseudogene 2	-0.293	0.0187	-0.13715	0.048578445
CCNG1	cyclin G1	0.338	0.0264	0.1822	0.04854728
CPAMD8	C3 and PZP like, alpha-2-macroglobulin domain containing 8	-0.362	-0.0504	-0.2062	0.04854728
CYTH1	cytohesin 1	0.0738	0.385	0.2294	0.04842272
NDFIP2	Nedd4 family interacting protein 2	0.318	0.00687	0.162435	0.04840093845
CENPU	centromere protein U	0.551	0.24	0.3955	0.0483605
VWF	von Willebrand factor	-0.67	-0.359	-0.5145	0.0483605
DSN1	DSN1 homolog, MIS12 kinetochore complex component	0.53	0.219	0.3745	0.0483605
MRPL30	mitochondrial ribosomal protein L30	0.529	0.218	0.3735	0.0483605
NOTCH3	notch 3	-0.46	-0.149	-0.3045	0.0483605
TOMM70	translocase of outer mitochondrial membrane 70	0.531	0.22	0.3755	0.0483605
ARHGAP33	Rho GTPase activating protein 33	-0.148	0.163	0.00750000000000001	0.0483605
BSN	bassoon presynaptic cytomatrix protein	-0.505	-0.194	-0.3495	0.0483605
DND1P1	DND microRNA-mediated repression inhibitor 1 pseudogene 1	-0.22	0.091	-0.0645	0.0483605
ERC2	ELKS/RAB6-interacting/CAST family member 2	-0.636	-0.325	-0.4805	0.0483605
GNG12	G protein subunit gamma 12	0.514	0.203	0.3585	0.0483605
LDHA	lactate dehydrogenase A	0.618	0.307	0.4625	0.0483605
MED30	mediator complex subunit 30	0.172	-0.139	0.0165	0.0483605
MOCS2	molybdenum cofactor synthesis 2	0.134	-0.177	-0.0215	0.0483605
PFN1P4	profilin 1 pseudogene 4	-0.167	0.144	-0.0115	0.0483605
PTS	6-pyruvoyltetrahydropterin synthase	0.208	-0.103	0.0525	0.0483605
REXO1	RNA exonuclease 1 homolog	0.115	0.426	0.2705	0.0483605
RPL23	ribosomal protein L23	0.206	-0.105	0.0505	0.0483605
RUNDC3A	RUN domain containing 3A	-0.732	-0.421	-0.5765	0.0483605
SULT1C4	sulfotransferase family 1C member 4	-0.638	-0.327	-0.4825	0.0483605
UTP18	UTP18, small subunit processome component	0.435	0.124	0.2795	0.0483605
CD109	CD109 molecule	0.568	0.257	0.4125	0.0483605
KIF14	kinesin family member 14	0.714	0.403	0.5585	0.0483605
RXRB	retinoid X receptor beta	-0.00591	0.305	0.149545	0.04833251405
IGFN1	immunoglobulin-like and fibronectin type III domain containing 1	-0.337	-0.0262	-0.1816	0.04829832
RPL27	ribosomal protein L27	0.268	-0.0428	0.1126	0.04829832
ARL8B	ADP ribosylation factor like GTPase 8B	0.239	-0.0716	0.0837	0.04823618
ASPG	asparaginase	-0.378	-0.0674	-0.2227	0.04823618
PPP1R16A	protein phosphatase 1 regulatory subunit 16A	-0.0996	0.211	0.0557	0.04823618
ADAMTS7	ADAM metallopeptidase with thrombospondin type 1 motif 7	-0.239	0.0714	-0.0838	0.04817408
DENND6B	DENN domain containing 6B	-0.338	-0.0276	-0.1828	0.04817408
KCNT1	potassium sodium-activated channel subfamily T member 1	-0.4	-0.0896	-0.2448	0.04817408
LANCL1	LanC like 1	0.334	0.0236	0.1788	0.04817408
SNRPD2	small nuclear ribonucleoprotein D2 polypeptide	0.276	-0.0343	0.12085	0.048143045
D2HGDH	D-2-hydroxyglutarate dehydrogenase	-0.0602	0.25	0.0949	0.04811202
PPP6C	protein phosphatase 6 catalytic subunit	0.24	-0.0702	0.0849	0.04811202
UXT	ubiquitously expressed prefoldin like chaperone	0.245	-0.0652	0.0899	0.04811202
ACRBP	acrosin binding protein	-0.359	-0.0488	-0.2039	0.04811202
LMBR1L	limb development membrane protein 1 like	-0.351	-0.0408	-0.1959	0.04811202
DAGLA	diacylglycerol lipase alpha	-0.0321	0.278	0.12295	0.048081005
RPL32	ribosomal protein L32	0.243	-0.0671	0.08795	0.048081005
CRTC2	CREB regulated transcription coactivator 2	0.0539	0.364	0.20895	0.048081005
TRMT112	tRNA methyltransferase subunit 11-2	0.368	0.0579	0.21295	0.048081005
SCAMP5	secretory carrier membrane protein 5	-0.562	-0.252	-0.407	0.04805
SLC6A1	solute carrier family 6 member 1	-0.681	-0.371	-0.526	0.04805
BRCC3	BRCA1/BRCA2-containing complex subunit 3	0.518	0.208	0.363	0.04805
DPH3	diphthamide biosynthesis 3	0.037	-0.273	-0.118	0.04805
MAPKAPK2	mitogen-activated protein kinase-activated protein kinase 2	0.152	0.462	0.307	0.04805
NDRG4	NDRG family member 4	-0.461	-0.151	-0.306	0.04805
PRDX1	peroxiredoxin 1	0.533	0.223	0.378	0.04805
LMF2	lipase maturation factor 2	-0.13	0.18	0.025	0.04805
MED4	mediator complex subunit 4	0.087	-0.223	-0.068	0.04805
RPS12	ribosomal protein S12	0.372	0.062	0.217	0.04805
ZDHHC11	zinc finger DHHC-type containing 11	-0.175	0.135	-0.02	0.04805
ACAP2	ArfGAP with coiled-coil, ankyrin repeat and PH domains 2	0.428	0.118	0.273	0.04805
BAIAP2L2	BAI1 associated protein 2 like 2	-0.292	0.018	-0.137	0.04805
DCBLD2	discoidin, CUB and LCCL domain containing 2	0.486	0.176	0.331	0.04805
DCLRE1A	DNA cross-link repair 1A	0.486	0.176	0.331	0.04805
GLRX3	glutaredoxin 3	0.652	0.342	0.497	0.04805
HCCS	holocytochrome c synthase	0.443	0.133	0.288	0.04805
HNRNPA1	heterogeneous nuclear ribonucleoprotein A1	0.417	0.107	0.262	0.04805
PBDC1	polysaccharide biosynthesis domain containing 1	0.494	0.184	0.339	0.04805
SET	SET nuclear proto-oncogene	0.608	0.298	0.453	0.04805
CACNA2D2	calcium voltage-gated channel auxiliary subunit alpha2delta 2	-0.69	-0.38	-0.535	0.04805
GJA4	gap junction protein alpha 4	-0.691	-0.381	-0.536	0.04805
PPP1R16B	protein phosphatase 1 regulatory subunit 16B	-0.579	-0.269	-0.424	0.04805
PRC1	protein regulator of cytokinesis 1	0.713	0.403	0.558	0.04805
E2F3P2	E2F transcription factor 3 pseudogene 2	-0.267	0.0429	-0.11205	0.048019005
FAM91A1	family with sequence similarity 91 member A1	0.379	0.0691	0.22405	0.048019005
ZNF710	zinc finger protein 710	-0.0358	0.274	0.1191	0.04798802
CALCOCO1	calcium binding and coiled-coil domain 1	-0.257	0.0528	-0.1021	0.04798802
UQCRQ	ubiquinol-cytochrome c reductase complex III subunit VII	0.0897	-0.22	-0.06515	0.047957045
TSPAN16	tetraspanin 16	-0.343	-0.0334	-0.1882	0.04792608
FAAH	fatty acid amide hydrolase	-0.394	-0.0846	-0.2393	0.04786418
RILPL2	Rab interacting lysosomal protein like 2	-0.0834	0.226	0.0713	0.04786418
SOCS4	suppressor of cytokine signaling 4	0.309	-0.000334	0.154333	0.047843761778
ATP1B4	ATPase Na+/K+ transporting family member beta 4	-0.321	-0.0117	-0.16635	0.047833245
ARL4A	ADP ribosylation factor like GTPase 4A	0.297	-0.0123	0.14235	0.047833245
PARP2	poly(ADP-ribose) polymerase 2	0.345	0.0358	0.1904	0.04780232
PIN4	peptidylprolyl cis/trans isomerase, NIMA-interacting 4	0.234	-0.0751	0.07945	0.047771405
ACACB	acetyl-CoA carboxylase beta	-0.534	-0.225	-0.3795	0.0477405
CDC73	cell division cycle 73	0.485	0.176	0.3305	0.0477405
COA4	cytochrome c oxidase assembly factor 4 homolog	0.501	0.192	0.3465	0.0477405
DDX25	DEAD-box helicase 25	-0.749	-0.44	-0.5945	0.0477405
IDO2	indoleamine 2,3-dioxygenase 2	-0.431	-0.122	-0.2765	0.0477405
INSR	insulin receptor	-0.512	-0.203	-0.3575	0.0477405
KPNA4	karyopherin subunit alpha 4	0.627	0.318	0.4725	0.0477405
MAP4K1	mitogen-activated protein kinase kinase kinase kinase 1	-0.327	-0.018	-0.1725	0.0477405
NAP1L1	nucleosome assembly protein 1 like 1	0.447	0.138	0.2925	0.0477405
RBBP8	RB binding protein 8, endonuclease	0.593	0.284	0.4385	0.0477405
SCML4	Scm polycomb group protein like 4	-0.603	-0.294	-0.4485	0.0477405
ZNF142	zinc finger protein 142	0.188	0.497	0.3425	0.0477405
ACTG1P3	actin gamma 1 pseudogene 3	-0.181	0.128	-0.0265	0.0477405
CLDND1	claudin domain containing 1	0.168	-0.141	0.0135	0.0477405
GLTPD2	glycolipid transfer protein domain containing 2	-0.316	-0.007	-0.1615	0.0477405
GTF2IP12	general transcription factor IIi pseudogene 12	-0.168	0.141	-0.0135	0.0477405
HGFAC	HGF activator	-0.103	0.206	0.0515	0.0477405
NUTM2D	NUT family member 2D	-0.165	0.144	-0.0105	0.0477405
FUBP1	far upstream element binding protein 1	0.575	0.266	0.4205	0.0477405
RND2	Rho family GTPase 2	-0.689	-0.38	-0.5345	0.0477405
PGAM1P7	phosphoglycerate mutase 1 pseudogene 7	-0.0338	0.275	0.1206	0.04767872
ARL8A	ADP ribosylation factor like GTPase 8A	0.00835	0.317	0.162675	0.04763241125
CDCP2	CUB domain containing protein 2	-0.298	0.0106	-0.1437	0.04761698
TMED7	transmembrane p24 trafficking protein 7	0.247	-0.0615	0.09275	0.047586125
ZDHHC8	zinc finger DHHC-type containing 8	-0.0855	0.223	0.06875	0.047586125
NDUFC2-KCTD14	NDUFC2-KCTD14 readthrough	0.304	-0.00449	0.149755	0.04758304005
NYAP1	neuronal tyrosine phosphorylated phosphoinositide-3-kinase adaptor 1	-0.343	-0.0346	-0.1888	0.04755528
CCDC34	coiled-coil domain containing 34	0.358	0.0496	0.2038	0.04755528
GTPBP8	GTP binding protein 8 (putative)	0.283	-0.0254	0.1288	0.04755528
RPL7L1P9	ribosomal protein L7 like 1 pseudogene 9	-0.29	0.0184	-0.1358	0.04755528
WDR13	WD repeat domain 13	-0.299	0.00924	-0.14488	0.0475059488
MDS2	myelodysplastic syndrome 2 translocation associated	-0.402	-0.0938	-0.2479	0.04749362
MNAT1	MNAT1, CDK activating kinase assembly factor	0.387	0.0788	0.2329	0.04749362
ENPP7P3	ectonucleotide pyrophosphatase/phosphodiesterase 7 pseudogene 3	-0.278	0.03	-0.124	0.047432
GSTO1	glutathione S-transferase omega 1	0.45	0.142	0.296	0.047432
RAB3A	RAB3A, member RAS oncogene family	-0.538	-0.23	-0.384	0.047432
TSHR	thyroid stimulating hormone receptor	-0.454	-0.146	-0.3	0.047432
ACTG1P17	actin gamma 1 pseudogene 17	-0.433	-0.125	-0.279	0.047432
DNAJC25-GNG10	DNAJC25-GNG10 readthrough	0.149	-0.159	-0.005	0.047432
NANOGP7	Nanog homeobox pseudogene 7	-0.189	0.119	-0.035	0.047432
NRIP2	nuclear receptor interacting protein 2	-0.483	-0.175	-0.329	0.047432
OCM	oncomodulin	-0.498	-0.19	-0.344	0.047432
OR6L2P	olfactory receptor family 6 subfamily L member 2 pseudogene	-0.101	0.207	0.053	0.047432
FAM3C	family with sequence similarity 3 member C	0.409	0.101	0.255	0.047432
TOPBP1	DNA topoisomerase II binding protein 1	0.691	0.383	0.537	0.047432
GOLGA2P8	GOLGA2 pseudogene 8	-0.328	-0.0201	-0.17405	0.047401205
ST13	ST13, Hsp70 interacting protein	0.276	-0.0318	0.1221	0.04737042
TSEN15	tRNA splicing endonuclease subunit 15	0.348	0.0403	0.19415	0.047339645
PPM1M	protein phosphatase, Mg2+/Mn2+ dependent 1M	-0.0826	0.225	0.0712	0.04730888
SNAP29	synaptosome associated protein 29	0.256	-0.0515	0.10225	0.047278125
WHRN	whirlin	-0.254	0.0532	-0.1004	0.04718592
KCNN1	potassium calcium-activated channel subfamily N member 1	-0.322	-0.0148	-0.1684	0.04718592
DARS	aspartyl-tRNA synthetase	0.55	0.243	0.3965	0.0471245
PLA2G4C	phospholipase A2 group IVC	-0.548	-0.241	-0.3945	0.0471245
PNPT1	polyribonucleotide nucleotidyltransferase 1	0.561	0.254	0.4075	0.0471245
RORC	RAR related orphan receptor C	-0.656	-0.349	-0.5025	0.0471245
RPF2	ribosome production factor 2 homolog	0.562	0.255	0.4085	0.0471245
LBR	lamin B receptor	0.54	0.233	0.3865	0.0471245
RARRES2P1	retinoic acid receptor responder 2 pseudogene 1	-0.537	-0.23	-0.3835	0.0471245
CBX1	chromobox 1	0.48	0.173	0.3265	0.0471245
CEP295NL	CEP295 N-terminal like	-0.1	0.207	0.0535	0.0471245
CMPK1	cytidine/uridine monophosphate kinase 1	0.419	0.112	0.2655	0.0471245
GDPD1	glycerophosphodiester phosphodiesterase domain containing 1	-0.438	-0.131	-0.2845	0.0471245
HAMP	hepcidin antimicrobial peptide	-0.433	-0.126	-0.2795	0.0471245
MORF4L2	mortality factor 4 like 2	0.445	0.138	0.2915	0.0471245
PDHB	pyruvate dehydrogenase E1 beta subunit	0.117	-0.19	-0.0365	0.0471245
RAMP3	receptor activity modifying protein 3	-0.739	-0.432	-0.5855	0.0471245
VMO1	vitelline membrane outer layer 1 homolog	-0.42	-0.113	-0.2665	0.0471245
YIPF5	Yip1 domain family member 5	0.189	-0.118	0.0355	0.0471245
GPR4	G protein-coupled receptor 4	-0.702	-0.395	-0.5485	0.0471245
IFFO1	intermediate filament family orphan 1	-0.695	-0.388	-0.5415	0.0471245
PCDH12	protocadherin 12	-0.588	-0.281	-0.4345	0.0471245
MEF2B	myocyte enhancer factor 2B	-0.284	0.0227	-0.13065	0.047032445
KRTAP5-7	keratin associated protein 5-7	-0.338	-0.0314	-0.1847	0.04700178
RPF1	ribosome production factor 1 homolog	0.401	0.0945	0.24775	0.046971125
PRKAR1A	protein kinase cAMP-dependent type I regulatory subunit alpha	0.0685	-0.238	-0.08475	0.046971125
SLC38A9	solute carrier family 38 member 9	-0.0494	0.257	0.1038	0.04694048
HHATL	hedgehog acyltransferase like	-0.386	-0.0798	-0.2329	0.04687922
LTK	leukocyte receptor tyrosine kinase	-0.336	-0.0298	-0.1829	0.04687922
SLC30A9	solute carrier family 30 member 9	0.0781	-0.228	-0.07495	0.046848605
ADAMTS7P3	ADAMTS7 pseudogene 3	-0.14	0.166	0.013	0.046818
GINS1	GINS complex subunit 1	0.667	0.361	0.514	0.046818
REM1	RRAD and GEM like GTPase 1	-0.657	-0.351	-0.504	0.046818
RFC4	replication factor C subunit 4	0.541	0.235	0.388	0.046818
TCTEX1D4	Tctex1 domain containing 4	-0.14	0.166	0.013	0.046818
DISP3	dispatched RND transporter family member 3	-0.465	-0.159	-0.312	0.046818
FTCD	formimidoyltransferase cyclodeaminase	-0.52	-0.214	-0.367	0.046818
POU5F1P3	POU class 5 homeobox 1 pseudogene 3	-0.51	-0.204	-0.357	0.046818
APOBR	apolipoprotein B receptor	-0.488	-0.182	-0.335	0.046818
CANX	calnexin	0.425	0.119	0.272	0.046818
CSPG4P13	chondroitin sulfate proteoglycan 4 pseudogene 13	-0.437	-0.131	-0.284	0.046818
DES	desmin	-0.443	-0.137	-0.29	0.046818
EGFL8	EGF like domain multiple 8	-0.24	0.066	-0.087	0.046818
IL17RE	interleukin 17 receptor E	-0.13	0.176	0.023	0.046818
ITGA2B	integrin subunit alpha 2b	-0.362	-0.056	-0.209	0.046818
KPNA3	karyopherin subunit alpha 3	0.44	0.134	0.287	0.046818
PET117	PET117 homolog	0.157	-0.149	0.004	0.046818
PLVAP	plasmalemma vesicle associated protein	-0.754	-0.448	-0.601	0.046818
SLC4A3	solute carrier family 4 member 3	-0.123	0.183	0.03	0.046818
TRA2B	transformer 2 beta homolog	0.567	0.261	0.414	0.046818
COX5A	cytochrome c oxidase subunit 5A	0.404	0.0981	0.25105	0.046787405
LHB	luteinizing hormone beta polypeptide	-0.0609	0.245	0.09205	0.046787405
PIP5K1C	phosphatidylinositol-4-phosphate 5-kinase type 1 gamma	-0.0919	0.214	0.06105	0.046787405
SLC26A5	solute carrier family 26 member 5	-0.223	0.0829	-0.07005	0.046787405
ABCB5	ATP binding cassette subfamily B member 5	-0.299	0.00684	-0.14608	0.0467690528
MARCH2	membrane associated ring-CH-type finger 2	-0.296	0.00977	-0.143115	0.04674764645
RNF6	ring finger protein 6	0.364	0.0583	0.21115	0.046726245
COA6	cytochrome c oxidase assembly factor 6	0.389	0.0834	0.2362	0.04669568
INHA	inhibin subunit alpha	-0.361	-0.0554	-0.2082	0.04669568
CRX	cone-rod homeobox	-0.341	-0.0355	-0.18825	0.046665125
SCARF1	scavenger receptor class F member 1	-0.399	-0.0935	-0.24625	0.046665125
CACNA1I	calcium voltage-gated channel subunit alpha1 I	-0.233	0.0724	-0.0803	0.04663458
MAFIP	MAFF interacting protein (pseudogene)	-0.317	-0.0117	-0.16435	0.046604045
RPS6KB1	ribosomal protein S6 kinase B1	0.362	0.0567	0.20935	0.046604045
CPXM1	carboxypeptidase X, M14 family member 1	-0.559	-0.254	-0.4065	0.0465125
FAM153A	family with sequence similarity 153 member A	-0.548	-0.243	-0.3955	0.0465125
MAPK6	mitogen-activated protein kinase 6	0.546	0.241	0.3935	0.0465125
MRPS33	mitochondrial ribosomal protein S33	0.134	-0.171	-0.0185	0.0465125
PRKDC	protein kinase, DNA-activated, catalytic subunit	0.677	0.372	0.5245	0.0465125
CNIH4	cornichon family AMPA receptor auxiliary protein 4	0.468	0.163	0.3155	0.0465125
HMGB3	high mobility group box 3	0.451	0.146	0.2985	0.0465125
MCCC2	methylcrotonoyl-CoA carboxylase 2	0.517	0.212	0.3645	0.0465125
WDFY1	WD repeat and FYVE domain containing 1	0.538	0.233	0.3855	0.0465125
ANXA2	annexin A2	0.737	0.432	0.5845	0.0465125
DHX9	DExH-box helicase 9	0.639	0.334	0.4865	0.0465125
FBXO31	F-box protein 31	-0.086	0.219	0.0665	0.0465125
SPDYE18	speedy/RINGO cell cycle regulator family member E18	-0.418	-0.113	-0.2655	0.0465125
GMPS	guanine monophosphate synthase	0.703	0.398	0.5505	0.0465125
ENPP7P5	ectonucleotide pyrophosphatase/phosphodiesterase 7 pseudogene 5	-0.342	-0.0371	-0.18955	0.046482005
NHLRC2	NHL repeat containing 2	0.257	-0.0479	0.10455	0.046482005
IGDCC3	immunoglobulin superfamily DCC subclass member 3	-0.31	-0.00514	-0.15757	0.0464698098
RNF7	ring finger protein 7	0.256	-0.0488	0.1036	0.04645152
ARHGAP30	Rho GTPase activating protein 30	-0.402	-0.0973	-0.24965	0.046421045
C1GALT1C1	C1GALT1 specific chaperone 1	0.21	-0.0947	0.05765	0.046421045
PNPLA6	patatin like phospholipase domain containing 6	0.0513	0.356	0.20365	0.046421045
SLC6A10P	solute carrier family 6 member 10, pseudogene	-0.0947	0.21	0.05765	0.046421045
CEL	carboxyl ester lipase	-0.3	0.00466	-0.14767	0.0464088578
COPZ1	coatomer protein complex subunit zeta 1	0.344	0.0394	0.1917	0.04639058
EXD3	exonuclease 3'-5' domain containing 3	-0.241	0.0636	-0.0887	0.04639058
RPS6P20	ribosomal protein S6 pseudogene 20	-0.233	0.0716	-0.0807	0.04639058
PLEKHH1	pleckstrin homology, MyTH4 and FERM domain containing H1	-0.223	0.0814	-0.0708	0.04632968
GFM2	G elongation factor mitochondrial 2	0.348	0.0438	0.1959	0.04626882
KNDC1	kinase non-catalytic C-lobe domain containing 1	-0.282	0.0222	-0.1299	0.04626882
ENPP7P7	ectonucleotide pyrophosphatase/phosphodiesterase 7 pseudogene 7	-0.266	0.0381	-0.11395	0.046238405
ABLIM2	actin binding LIM protein family member 2	-0.672	-0.368	-0.52	0.046208
RRM2	ribonucleotide reductase regulatory subunit M2	0.664	0.36	0.512	0.046208
SDK2	sidekick cell adhesion molecule 2	-0.65	-0.346	-0.498	0.046208
UHMK1	U2AF homology motif kinase 1	0.558	0.254	0.406	0.046208
ADAM33	ADAM metallopeptidase domain 33	-0.52	-0.216	-0.368	0.046208
IAPP	islet amyloid polypeptide	-0.464	-0.16	-0.312	0.046208
ITCH	itchy E3 ubiquitin protein ligase	0.533	0.229	0.381	0.046208
PRIM1	DNA primase subunit 1	0.536	0.232	0.384	0.046208
AL691477.1	None available	-0.18	0.124	-0.028	0.046208
ATP6V0E1	ATPase H+ transporting V0 subunit e1	0.173	-0.131	0.021	0.046208
RTEL1-TNFRSF6B	RTEL1-TNFRSF6B readthrough (NMD candidate)	-0.099	0.205	0.053	0.046208
TNRC18P2	trinucleotide repeat containing 18 pseudogene 2	-0.125	0.179	0.027	0.046208
CTBP2P7	C-terminal binding protein 2 pseudogene 7	-0.26	0.0434	-0.1083	0.04602578
PRKRA	protein activator of interferon induced protein kinase EIF2AK2	0.355	0.0516	0.2033	0.04602578
CHPF	chondroitin polymerizing factor	-0.242	0.0613	-0.09035	0.045995445
CTRB2	chymotrypsinogen B2	-0.369	-0.0658	-0.2174	0.04596512
C8G	complement C8 gamma chain	-0.285	0.0182	-0.1334	0.04596512
CCNC	cyclin C	0.232	-0.0711	0.08045	0.045934805
FARSB	phenylalanyl-tRNA synthetase subunit beta	0.541	0.238	0.3895	0.0459045
KIAA1614	KIAA1614	-0.164	0.139	-0.0125	0.0459045
OTUD7A	OTU deubiquitinase 7A	-0.677	-0.374	-0.5255	0.0459045
PPIL1	peptidylprolyl isomerase like 1	0.555	0.252	0.4035	0.0459045
EBNA1BP2	EBNA1 binding protein 2	0.524	0.221	0.3725	0.0459045
NANP	N-acetylneuraminic acid phosphatase	0.467	0.164	0.3155	0.0459045
TIMM17A	translocase of inner mitochondrial membrane 17A	0.459	0.156	0.3075	0.0459045
ACVRL1	activin A receptor like type 1	-0.642	-0.339	-0.4905	0.0459045
CERS4	ceramide synthase 4	-0.488	-0.185	-0.3365	0.0459045
CTSLP2	cathepsin L pseudogene 2	-0.485	-0.182	-0.3335	0.0459045
EVC2	EvC ciliary complex subunit 2	-0.607	-0.304	-0.4555	0.0459045
GAP43	growth associated protein 43	-0.492	-0.189	-0.3405	0.0459045
LIMA1	LIM domain and actin binding 1	0.481	0.178	0.3295	0.0459045
MAN1C1	mannosidase alpha class 1C member 1	-0.75	-0.447	-0.5985	0.0459045
RAB18	RAB18, member RAS oncogene family	0.104	-0.199	-0.0475	0.0459045
SLC43A1	solute carrier family 43 member 1	-0.429	-0.126	-0.2775	0.0459045
ZNF423	zinc finger protein 423	-0.638	-0.335	-0.4865	0.0459045
INSRR	insulin receptor related receptor	-0.469	-0.166	-0.3175	0.0459045
NLRP12	NLR family pyrin domain containing 12	-0.354	-0.0511	-0.20255	0.045874205
RND1	Rho family GTPase 1	-0.305	-0.00212	-0.15356	0.0458681472
FGFR1OP2	FGFR1 oncogene partner 2	0.282	-0.0208	0.1306	0.04584392
KIAA1755	KIAA1755	-0.387	-0.0843	-0.23565	0.045813645
CDRT15	CMT1A duplicated region transcript 15	-0.0596	0.243	0.0917	0.04578338
CFAP73	cilia and flagella associated protein 73	-0.244	0.0586	-0.0927	0.04578338
AHDC1	AT-hook DNA binding motif containing 1	-0.0615	0.241	0.08975	0.045753125
MPHOSPH9	M-phase phosphoprotein 9	0.366	0.0635	0.21475	0.045753125
FBXL22	F-box and leucine rich repeat protein 22	-0.279	0.0234	-0.1278	0.04572288
NBPF11	NBPF member 11	-0.0174	0.285	0.1338	0.04572288
CYP4F23P	cytochrome P450 family 4 subfamily F member 23, pseudogene	-0.23	0.0723	-0.07885	0.045692645
MMP11	matrix metallopeptidase 11	-0.402	-0.0997	-0.25085	0.045692645
CAMSAP3	calmodulin regulated spectrin associated protein family member 3	-0.389	-0.0868	-0.2379	0.04566242
CDH23	cadherin related 23	-0.25	0.0522	-0.0989	0.04566242
GFAP	glial fibrillary acidic protein	-0.34	-0.0378	-0.1889	0.04566242
KLHL26	kelch like family member 26	-0.246	0.0562	-0.0949	0.04566242
RPSAP18	ribosomal protein SA pseudogene 18	-0.259	0.0432	-0.1079	0.04566242
METTL15	methyltransferase like 15	0.311	0.00885	0.159925	0.04564731125
CAPN2	calpain 2	0.789	0.487	0.638	0.045602
CYFIP2	cytoplasmic FMR1 interacting protein 2	-0.667	-0.365	-0.516	0.045602
FAM83D	family with sequence similarity 83 member D	0.65	0.348	0.499	0.045602
PHBP6	prohibitin pseudogene 6	-0.131	0.171	0.02	0.045602
PRR22	proline rich 22	-0.164	0.138	-0.013	0.045602
RECQL	RecQ like helicase	0.54	0.238	0.389	0.045602
CSPG4P12	chondroitin sulfate proteoglycan 4 pseudogene 12	-0.466	-0.164	-0.315	0.045602
LRRD1	leucine rich repeats and death domain containing 1	-0.516	-0.214	-0.365	0.045602
NAP1L6	nucleosome assembly protein 1 like 6	-0.518	-0.216	-0.367	0.045602
NFE2L2	nuclear factor, erythroid 2 like 2	0.466	0.164	0.315	0.045602
CENPA	centromere protein A	0.618	0.316	0.467	0.045602
CKAP5	cytoskeleton associated protein 5	0.709	0.407	0.558	0.045602
FXR1	FMR1 autosomal homolog 1	0.49	0.188	0.339	0.045602
GNG5	G protein subunit gamma 5	0.489	0.187	0.338	0.045602
GPBP1	GC-rich promoter binding protein 1	0.113	-0.189	-0.038	0.045602
MARCH5	membrane associated ring-CH-type finger 5	0.494	0.192	0.343	0.045602
PDHX	pyruvate dehydrogenase complex component X	0.493	0.191	0.342	0.045602
RMI1	RecQ mediated genome instability 1	0.434	0.132	0.283	0.045602
SEMA4D	semaphorin 4D	-0.419	-0.117	-0.268	0.045602
ZNF837	zinc finger protein 837	-0.369	-0.067	-0.218	0.045602
TBC1D31	TBC1 domain family member 31	0.472	0.17	0.321	0.045602
NKG7	natural killer cell granule protein 7	-0.578	-0.276	-0.427	0.045602
PTPRO	protein tyrosine phosphatase, receptor type O	-0.569	-0.267	-0.418	0.045602
TMEM163	transmembrane protein 163	-0.583	-0.281	-0.432	0.045602
MRPL45	mitochondrial ribosomal protein L45	0.302	6.43e-05	0.15103215	0.045582583467245
SPDYE19P	speedy/RINGO cell cycle regulator family member E19, pseudogene	-0.235	0.0665	-0.08425	0.045451125
FOXP3	forkhead box P3	-0.28	0.0214	-0.1293	0.04542098
MAGOHB	mago homolog B, exon junction complex subunit	0.293	-0.00821	0.142395	0.04536373205
CCER2	coiled-coil glutamate rich protein 2	-0.245	0.0562	-0.0944	0.04536072
KCNJ9	potassium voltage-gated channel subfamily J member 9	-0.357	-0.0558	-0.2064	0.04536072
ASNSD1	asparagine synthetase domain containing 1	0.366	0.0649	0.21545	0.045330605
ZMYND19P1	zinc finger MYND-type containing 19 pseudogene 1	-0.207	0.0941	-0.05645	0.045330605
ADORA2B	adenosine A2b receptor	0.65	0.349	0.4995	0.0453005
CDCA2	cell division cycle associated 2	0.674	0.373	0.5235	0.0453005
NEK2	NIMA related kinase 2	0.668	0.367	0.5175	0.0453005
RASGRP4	RAS guanyl releasing protein 4	-0.559	-0.258	-0.4085	0.0453005
SHC1P2	SHC adaptor protein 1 pseudogene 2	-0.138	0.163	0.0125	0.0453005
AMH	anti-Mullerian hormone	-0.077	0.224	0.0735	0.0453005
GP2	glycoprotein 2	-0.463	-0.162	-0.3125	0.0453005
MTIF2	mitochondrial translational initiation factor 2	0.533	0.232	0.3825	0.0453005
PDIA6	protein disulfide isomerase family A member 6	0.457	0.156	0.3065	0.0453005
SLC26A8	solute carrier family 26 member 8	-0.32	-0.019	-0.1695	0.0453005
UNC5CL	unc-5 family C-terminal like	-0.382	-0.081	-0.2315	0.0453005
ATE1	arginyltransferase 1	0.487	0.186	0.3365	0.0453005
COL5A3	collagen type V alpha 3 chain	-0.5	-0.199	-0.3495	0.0453005
JAKMIP1	janus kinase and microtubule interacting protein 1	-0.708	-0.407	-0.5575	0.0453005
KCNH3	potassium voltage-gated channel subfamily H member 3	-0.441	-0.14	-0.2905	0.0453005
KMT2B	lysine methyltransferase 2B	0.123	0.424	0.2735	0.0453005
RAB40C	RAB40C, member RAS oncogene family	-0.113	0.188	0.0375	0.0453005
RNF2	ring finger protein 2	0.417	0.116	0.2665	0.0453005
TMEM230	transmembrane protein 230	0.179	-0.122	0.0285	0.0453005
WAPL	WAPL cohesin release factor	0.601	0.3	0.4505	0.0453005
SSR3	signal sequence receptor subunit 3	0.472	0.171	0.3215	0.0453005
COL6A4P2	collagen type VI alpha 4 pseudogene 2	-0.575	-0.274	-0.4245	0.0453005
FAM178B	family with sequence similarity 178 member B	-0.271	0.0297	-0.12065	0.045210245
NPIPB15	nuclear pore complex interacting protein family member B15	-0.329	-0.0283	-0.17865	0.045210245
SNAPC4	small nuclear RNA activating complex polypeptide 4	-0.0457	0.255	0.10465	0.045210245
COX20	cytochrome c oxidase assembly factor COX20	0.265	-0.0356	0.1147	0.04518018
RAD1	RAD1 checkpoint DNA exonuclease	0.323	0.0224	0.1727	0.04518018
DOC2A	double C2 domain alpha	-0.227	0.0736	-0.0767	0.04518018
RABL2A	RAB, member of RAS oncogene family like 2A	-0.224	0.0765	-0.07375	0.045150125
MRPL50	mitochondrial ribosomal protein L50	0.0844	-0.216	-0.0658	0.04512008
RPL7AP15	ribosomal protein L7a pseudogene 15	-0.236	0.0644	-0.0858	0.04512008
RPS20P33	ribosomal protein S20 pseudogene 33	-0.255	0.0454	-0.1048	0.04512008
DERL3	derlin 3	-0.283	0.0174	-0.1328	0.04512008
[truncated: 21,479 more rows]
